# Supplementary material for: Microglia–neuron crosstalk through Hex–GM2–MGL2 maintains brain homeostasis
Source: Nature. 2025 Aug 6;646(8086):913–24. doi: 10.1038/s41586-025-09477-y (PMC12545202; doi:10.1038/s41586-025-09477-y)
Supplement: Supplementary file 3 — This file contains Supplementary Tables 1–22. [file 41586_2025_9477_MOESM3_ESM.xlsx]

## Sheet: Supplementary Table 1
	Donor No.	Disorder	Cause of Death	Brain Diagnosis	Sex	Age (years + days)	Experiment	snRNA-seq sample id
	1	Sandhoff disease	Complications of Disorder	Sandhoff disease	Male	1+208	snRNA-seq, MALDI, Histology	9
	2	Sandhoff disease	Complications of Disorder	GM2 gangliosidosis	Male	2+140	snRNA-seq, MALDI, Histology	10
	3	None	Asthma	None reported	Male	1+259	Histology, MALDI
	4	None	Airway obstruction of food bolus	None reported	Male	2+209	Histology, MALDI
	5	None	Drowning	None reported	Male	1+123	snRNA-seq	1
	6	None	Asthma	None reported	Male	1+78	snRNA-seq	2
	7	None	Head and neck injury	None reported	Male	1+137	snRNA-seq	3
	8	None	Drowning	Brain consistent with changes consistent with hyperacute anoxic-ischemia encephalopathy. Meningeal fibrosis, mild.	Male	1+306	MALDI
	9	None	Complications of Shigellosis	Mild cerebral edema	Male	1+181	snRNA-seq	4
	10	None	Drowning	Subcortical ectopic neurons, mild gliosis and vacuolation of white matter. Developmentally appropriate for the stated age.	Male	1+7	snRNA-seq	5
	11	None	Drowning	Unremarkable pediatric brain	Male	2+77	snRNA-seq, MALDI	6
	12	None	Drowning	Acute and remote microscopic perivascular hemorrhage, corpus callosum, midbrain and basal ganglia.	Male	2+187	snRNA-seq	8

## Sheet: Supplementary Table 2
Cell Type Marker - Figure 3A
Gene	avg_log2FC	pct.1	pct.2	p_val_adj	cell type
St18	4.73194	0.943	0.052	0	Oligodendrocytes
Mbp	4.47565	0.976	0.156	0	Oligodendrocytes
Prr5l	4.40056	0.89	0.024	0	Oligodendrocytes
Plp1	4.38542	0.984	0.255	0	Oligodendrocytes
Ptgds	4.34237	0.936	0.442	0	Oligodendrocytes
Mog	3.82239	0.819	0.006	0	Oligodendrocytes
Aspa	3.71166	0.806	0.021	0	Oligodendrocytes
Trf	3.56658	0.827	0.099	0	Oligodendrocytes
Slc24a2	3.55817	0.979	0.606	0	Oligodendrocytes
Plcl1	3.54745	0.974	0.388	0	Oligodendrocytes
Enpp2	3.50315	0.857	0.12	0	Oligodendrocytes
D7Ertd443e	3.48414	0.749	0.018	0	Oligodendrocytes
Pde4b	3.42445	0.993	0.722	0	Oligodendrocytes
Pex5l	3.35239	0.935	0.509	0	Oligodendrocytes
MuRRS4-int	3.34083	0.573	0.18	0	Oligodendrocytes
Mobp	3.33857	0.721	0.018	0	Oligodendrocytes
Map7	3.27759	0.875	0.304	0	Oligodendrocytes
Mag	3.21235	0.713	0.008	0	Oligodendrocytes
Car2	3.19339	0.725	0.077	0	Oligodendrocytes
Dock10	3.1892	0.942	0.451	0	Oligodendrocytes
Gjc3	3.17559	0.78	0.049	0	Oligodendrocytes
Tubb4a	3.15576	0.843	0.282	0	Oligodendrocytes
Zfp536	3.07775	0.875	0.259	0	Oligodendrocytes
Sec14l5	3.05281	0.65	0.01	0	Oligodendrocytes
St6galnac3	3.02188	0.892	0.437	0	Oligodendrocytes
Mast3	3.01097	0.691	0.114	0	Oligodendrocytes
Edil3	2.99918	0.979	0.632	0	Oligodendrocytes
Gatm	2.97569	0.745	0.094	0	Oligodendrocytes
Apod	2.86361	0.609	0.085	0	Oligodendrocytes
Pde8a	2.83422	0.631	0.072	0	Oligodendrocytes
Adipor2	2.83266	0.659	0.206	0	Oligodendrocytes
Tmeff2	2.82914	0.969	0.674	0	Oligodendrocytes
Ugt8a	2.81209	0.626	0.055	0	Oligodendrocytes
Phlpp1	2.79978	0.933	0.61	0	Oligodendrocytes
Mal	2.79609	0.619	0.089	0	Oligodendrocytes
Il33	2.79601	0.502	0.025	0	Oligodendrocytes
Ppp1r16b	2.78471	0.69	0.158	0	Oligodendrocytes
Cdk19	2.73938	0.723	0.213	0	Oligodendrocytes
Plekhh1	2.70308	0.6	0.045	0	Oligodendrocytes
Fa2h	2.67167	0.591	0.032	0	Oligodendrocytes
Sept4	2.62553	0.66	0.144	0	Oligodendrocytes
Arhgap23	2.58316	0.726	0.289	0	Oligodendrocytes
Zeb2	2.57647	0.886	0.256	0	Oligodendrocytes
Sept7	2.55662	0.814	0.459	0	Oligodendrocytes
Bcas1	2.5126	0.642	0.048	0	Oligodendrocytes
Qk	2.5101	0.982	0.55	0	Oligodendrocytes
Litaf	2.50755	0.576	0.073	0	Oligodendrocytes
Cdc37l1	2.49474	0.792	0.43	0	Oligodendrocytes
Ano4	2.48547	0.811	0.436	0	Oligodendrocytes
Vmp1	2.47469	0.781	0.432	0	Oligodendrocytes
Pstpip2	2.44197	0.535	0.075	0	Oligodendrocytes
Hapln2	2.4334	0.447	0.011	0	Oligodendrocytes
Tspan2	2.42791	0.545	0.106	0	Oligodendrocytes
Frmd5	2.41325	0.948	0.708	0	Oligodendrocytes
Fth1	2.40559	0.739	0.341	0	Oligodendrocytes
Fnbp1	2.39477	0.87	0.593	0	Oligodendrocytes
Pacrg	2.39304	0.678	0.313	0	Oligodendrocytes
Ypel2	2.38088	0.644	0.263	0	Oligodendrocytes
Nkain2	2.37971	0.996	0.815	0	Oligodendrocytes
Kif13b	2.33562	0.704	0.323	0	Oligodendrocytes
Cdh19	2.31651	0.482	0.039	0	Oligodendrocytes
Ninj2	2.31586	0.415	0.016	0	Oligodendrocytes
Tbc1d5	2.29467	0.825	0.523	0	Oligodendrocytes
Klhl2	2.2831	0.686	0.332	0	Oligodendrocytes
Mast4	2.26386	0.962	0.692	0	Oligodendrocytes
Erbin	2.26375	0.658	0.299	0	Oligodendrocytes
Ermn	2.25856	0.44	0.015	0	Oligodendrocytes
Pak1	2.25355	0.724	0.436	0	Oligodendrocytes
Gab1	2.25039	0.558	0.109	0	Oligodendrocytes
Daam2	2.24637	0.509	0.039	0	Oligodendrocytes
Phldb1	2.2407	0.549	0.131	0	Oligodendrocytes
Pls1	2.2106	0.495	0.134	0	Oligodendrocytes
Anln	2.20155	0.385	0.013	0	Oligodendrocytes
Creb5	2.19845	0.486	0.063	0	Oligodendrocytes
Cldn11	2.18777	0.443	0.033	0	Oligodendrocytes
Tnfaip6	2.14607	0.391	0.013	0	Oligodendrocytes
Slc12a2	2.14285	0.606	0.253	0	Oligodendrocytes
Csrp1	2.14013	0.445	0.036	0	Oligodendrocytes
Cryab	2.13715	0.405	0.057	0	Oligodendrocytes
Sytl2	2.11127	0.435	0.098	0	Oligodendrocytes
Sox10	2.10708	0.491	0.038	0	Oligodendrocytes
Cdh20	2.10392	0.681	0.251	0	Oligodendrocytes
Slc25a13	2.09969	0.433	0.087	0	Oligodendrocytes
Aplp1	2.0949	0.641	0.336	0	Oligodendrocytes
Scd2	2.0928	0.634	0.302	0	Oligodendrocytes
Rab31	2.0816	0.62	0.252	0	Oligodendrocytes
Glul	2.08045	0.495	0.101	0	Oligodendrocytes
Igsf11	2.0734	0.551	0.134	0	Oligodendrocytes
Slain1	2.05654	0.547	0.246	0	Oligodendrocytes
Arhgef10	2.05537	0.447	0.067	0	Oligodendrocytes
Ttll7	2.05169	0.689	0.434	0	Oligodendrocytes
Ttyh2	2.0515	0.452	0.04	0	Oligodendrocytes
Rtn4	2.02391	0.862	0.696	0	Oligodendrocytes
Frmd4b	2.00613	0.717	0.366	0	Oligodendrocytes
Hepacam	1.97962	0.496	0.078	0	Oligodendrocytes
Kcna1	1.97326	0.411	0.117	0	Oligodendrocytes
Kctd13	1.96991	0.425	0.085	0	Oligodendrocytes
Qdpr	1.96586	0.404	0.064	0	Oligodendrocytes
Otud7b	1.96337	0.568	0.268	0	Oligodendrocytes
Myo1d	1.94658	0.482	0.195	0	Oligodendrocytes
Dscaml1	1.94612	0.679	0.282	0	Oligodendrocytes
Rcbtb1	1.9361	0.517	0.222	0	Oligodendrocytes
Ptprk	1.93383	0.73	0.291	0	Oligodendrocytes
Pak7	1.92091	0.709	0.543	0	Oligodendrocytes
Aatk	1.91941	0.535	0.247	0	Oligodendrocytes
Usp54	1.91484	0.516	0.224	0	Oligodendrocytes
Trim59	1.90366	0.34	0.021	0	Oligodendrocytes
Ppfibp2	1.90349	0.39	0.041	0	Oligodendrocytes
Opalin	1.88959	0.319	0.011	0	Oligodendrocytes
Abhd17b	1.87108	0.582	0.326	0	Oligodendrocytes
Cntn2	1.86281	0.43	0.139	0	Oligodendrocytes
Gpm6b	1.85783	0.811	0.514	0	Oligodendrocytes
Bin1	1.85169	0.648	0.436	0	Oligodendrocytes
Cipc	1.84964	0.482	0.193	0	Oligodendrocytes
St6gal1	1.84637	0.479	0.132	0	Oligodendrocytes
Ccp110	1.83786	0.387	0.089	0	Oligodendrocytes
Mbnl2	1.83771	0.82	0.639	0	Oligodendrocytes
Clic4	1.83601	0.397	0.049	0	Oligodendrocytes
Dock1	1.8258	0.557	0.144	0	Oligodendrocytes
Clmn	1.8257	0.542	0.275	0	Oligodendrocytes
Rnf13	1.81553	0.584	0.328	0	Oligodendrocytes
Cobll1	1.81425	0.427	0.084	0	Oligodendrocytes
Rffl	1.79937	0.426	0.128	0	Oligodendrocytes
Elovl7	1.79761	0.361	0.073	0	Oligodendrocytes
Dock5	1.79435	0.349	0.02	0	Oligodendrocytes
Tmod2	1.78006	0.615	0.464	0	Oligodendrocytes
Olfml1	1.76774	0.314	0.014	0	Oligodendrocytes
Zdhhc20	1.76651	0.621	0.47	0	Oligodendrocytes
Slc44a1	1.76529	0.629	0.442	0	Oligodendrocytes
Kif13a	1.76375	0.55	0.326	0	Oligodendrocytes
Fgfr2	1.76197	0.87	0.793	0	Oligodendrocytes
Smad7	1.74797	0.422	0.165	0	Oligodendrocytes
Pakap	1.74361	0.553	0.438	0	Oligodendrocytes
Kcnk13	1.7335	0.361	0.083	0	Oligodendrocytes
Ppp1r14a	1.72789	0.303	0.015	0	Oligodendrocytes
Cnp	1.71291	0.344	0.07	0	Oligodendrocytes
Il1rap	1.70056	0.554	0.282	0	Oligodendrocytes
Nkain1	1.69503	0.387	0.14	0	Oligodendrocytes
Synj2	1.6939	0.357	0.098	0	Oligodendrocytes
Megf10	1.68462	0.357	0.043	0	Oligodendrocytes
Grm3	1.67839	0.786	0.499	0	Oligodendrocytes
Mapt	1.67029	0.89	0.786	0	Oligodendrocytes
Slc38a2	1.66738	0.532	0.362	0	Oligodendrocytes
Magi2	1.63368	0.994	0.938	0	Oligodendrocytes
Nbas	1.62676	0.556	0.417	0	Oligodendrocytes
Tmod1	1.60205	0.295	0.043	0	Oligodendrocytes
Insc	1.59437	0.273	0.009	0	Oligodendrocytes
Ppp2r3a	1.59311	0.622	0.501	0	Oligodendrocytes
Pip4k2a	1.58888	0.542	0.271	0	Oligodendrocytes
Plekhg3	1.58208	0.283	0.008	0	Oligodendrocytes
Pik3c2b	1.58157	0.383	0.18	0	Oligodendrocytes
Elmo1	1.57978	0.834	0.608	0	Oligodendrocytes
Ywhaq	1.57388	0.503	0.345	0	Oligodendrocytes
Ctnna3	1.57207	0.786	0.653	0	Oligodendrocytes
Lpgat1	1.5636	0.47	0.337	0	Oligodendrocytes
Efnb3	1.55972	0.357	0.138	0	Oligodendrocytes
Stxbp3	1.55177	0.359	0.124	0	Oligodendrocytes
Shisa4	1.55089	0.414	0.23	0	Oligodendrocytes
Ankrd28	1.54218	0.589	0.458	0	Oligodendrocytes
Dip2a	1.53256	0.474	0.333	0	Oligodendrocytes
Tulp4	1.52702	0.661	0.584	0	Oligodendrocytes
Grb14	1.52618	0.506	0.36	0	Oligodendrocytes
Ankub1	1.52285	0.252	0.009	0	Oligodendrocytes
Myo6	1.51738	0.588	0.378	0	Oligodendrocytes
Shtn1	1.51649	0.58	0.517	0	Oligodendrocytes
Hipk2	1.50825	0.59	0.459	0	Oligodendrocytes
Rhou	1.50679	0.295	0.095	0	Oligodendrocytes
Tcf12	1.50241	0.735	0.638	0	Oligodendrocytes
Myrf	1.49924	0.266	0.019	0	Oligodendrocytes
Dnajb2	1.49887	0.337	0.146	0	Oligodendrocytes
Kctd3	1.49841	0.352	0.181	0	Oligodendrocytes
Bcl2l1	1.49654	0.416	0.232	0	Oligodendrocytes
Tmbim1	1.48992	0.309	0.087	0	Oligodendrocytes
Limch1	1.48934	0.665	0.531	0	Oligodendrocytes
Ube2d1	1.48382	0.422	0.279	0	Oligodendrocytes
Klf13	1.47718	0.38	0.21	0	Oligodendrocytes
Dnm3	1.4771	0.875	0.79	0	Oligodendrocytes
Stmn4	1.47582	0.392	0.215	0	Oligodendrocytes
Fbxo7	1.47575	0.334	0.12	0	Oligodendrocytes
Dlg1	1.47491	0.595	0.466	0	Oligodendrocytes
Agap1	1.474	0.74	0.672	0	Oligodendrocytes
Pcdh9	1.46885	0.998	0.94	0	Oligodendrocytes
Hcn2	1.46488	0.333	0.216	0	Oligodendrocytes
Plaat3	1.46143	0.26	0.015	0	Oligodendrocytes
Gna12	1.46063	0.401	0.195	0	Oligodendrocytes
Kndc1	1.45915	0.369	0.235	0	Oligodendrocytes
Sik3	1.45407	0.743	0.7	0	Oligodendrocytes
Tmeff1	1.44628	0.404	0.265	0	Oligodendrocytes
Josd2	1.44569	0.288	0.077	0	Oligodendrocytes
Hecw2	1.44138	0.788	0.704	0	Oligodendrocytes
Inf2	1.44127	0.26	0.028	0	Oligodendrocytes
Cmtm5	1.43938	0.277	0.036	0	Oligodendrocytes
Jph1	1.43538	0.288	0.09	0	Oligodendrocytes
Ddr1	1.43042	0.346	0.172	0	Oligodendrocytes
5031439G07Rik	1.42794	0.487	0.35	0	Oligodendrocytes
Atp8a1	1.42182	0.724	0.61	0	Oligodendrocytes
Folh1	1.41344	0.267	0.025	0	Oligodendrocytes
Cd81	1.40464	0.493	0.308	0	Oligodendrocytes
Arsg	1.40046	0.27	0.056	0	Oligodendrocytes
Sox8	1.39687	0.278	0.046	0	Oligodendrocytes
Sec11c	1.39571	0.312	0.124	0	Oligodendrocytes
Rasgrp3	1.39152	0.285	0.027	0	Oligodendrocytes
Gnao1	1.38884	0.759	0.722	0	Oligodendrocytes
Itsn2	1.37437	0.477	0.413	0	Oligodendrocytes
Itm2b	1.37294	0.592	0.45	0	Oligodendrocytes
Rnf220	1.36594	0.793	0.469	0	Oligodendrocytes
Plxdc2	1.36527	0.774	0.54	0	Oligodendrocytes
Ptma	1.36453	0.384	0.235	0	Oligodendrocytes
Plekhg1	1.36036	0.555	0.264	0	Oligodendrocytes
Cdc42bpa	1.35836	0.773	0.75	0	Oligodendrocytes
Gprc5b	1.3522	0.268	0.059	0	Oligodendrocytes
Dip2b	1.34952	0.678	0.622	0	Oligodendrocytes
Nfix	1.34676	0.326	0.093	0	Oligodendrocytes
Heg1	1.34245	0.273	0.101	0	Oligodendrocytes
Itpk1	1.34148	0.328	0.18	0	Oligodendrocytes
Wnk1	1.339	0.642	0.589	0	Oligodendrocytes
Pik3r1	1.3327	0.472	0.29	0	Oligodendrocytes
Nfasc	1.33242	0.628	0.593	0	Oligodendrocytes
Trim2	1.32784	0.666	0.658	0	Oligodendrocytes
Abca2	1.32375	0.31	0.164	0	Oligodendrocytes
Agpat4	1.32289	0.372	0.24	0	Oligodendrocytes
Usp31	1.32231	0.344	0.266	0	Oligodendrocytes
Sez6l2	1.3187	0.391	0.311	0	Oligodendrocytes
Cyth1	1.30274	0.392	0.288	0	Oligodendrocytes
Arap2	1.29941	0.411	0.241	0	Oligodendrocytes
Lgi3	1.29929	0.253	0.092	0	Oligodendrocytes
Ubb	1.29862	0.602	0.527	0	Oligodendrocytes
Wipf1	1.2974	0.336	0.094	0	Oligodendrocytes
Dixdc1	1.2862	0.44	0.383	0	Oligodendrocytes
Plekha1	1.27578	0.415	0.364	0	Oligodendrocytes
Cerk	1.26473	0.366	0.254	0	Oligodendrocytes
Daam1	1.26215	0.521	0.496	0	Oligodendrocytes
Fam13c	1.26076	0.357	0.323	0	Oligodendrocytes
Lrrc8b	1.25572	0.33	0.228	0	Oligodendrocytes
Naaladl2	1.25224	0.584	0.549	0	Oligodendrocytes
Spock1	1.24651	0.647	0.582	0	Oligodendrocytes
Dpy19l1	1.24089	0.324	0.183	0	Oligodendrocytes
Dbi	1.24071	0.296	0.135	0	Oligodendrocytes
Prickle2	1.23812	0.773	0.731	0	Oligodendrocytes
Zdhhc14	1.23128	0.549	0.505	0	Oligodendrocytes
Dusp16	1.22959	0.265	0.096	0	Oligodendrocytes
Pacs2	1.22835	0.325	0.223	0	Oligodendrocytes
Mtmr2	1.22706	0.27	0.126	0	Oligodendrocytes
Gnai1	1.21818	0.408	0.369	0	Oligodendrocytes
Tmcc1	1.21408	0.739	0.763	0	Oligodendrocytes
Stxbp6	1.20292	0.513	0.338	0	Oligodendrocytes
Ttll5	1.20237	0.43	0.412	0	Oligodendrocytes
B1-Mus1	1.19388	1	1	0	Oligodendrocytes
Eml1	1.19009	0.383	0.36	0	Oligodendrocytes
Dock9	1.18635	0.573	0.567	0	Oligodendrocytes
Pkp4	1.17233	0.577	0.573	0	Oligodendrocytes
Slc20a2	1.17061	0.318	0.21	0	Oligodendrocytes
Actb	1.17032	0.542	0.488	0	Oligodendrocytes
Txndc16	1.16945	0.34	0.254	0	Oligodendrocytes
Osbpl1a	1.16824	0.431	0.38	0	Oligodendrocytes
Jam3	1.16322	0.329	0.249	0	Oligodendrocytes
App	1.16297	0.796	0.798	0	Oligodendrocytes
Tjp2	1.15972	0.253	0.083	0	Oligodendrocytes
Lamp1	1.15858	0.357	0.271	0	Oligodendrocytes
Prkcq	1.15848	0.26	0.067	0	Oligodendrocytes
Mpzl1	1.15636	0.284	0.176	0	Oligodendrocytes
Syt11	1.15139	0.464	0.436	0	Oligodendrocytes
Ikzf2	1.15068	0.288	0.152	0	Oligodendrocytes
Snx30	1.14988	0.338	0.26	0	Oligodendrocytes
Sort1	1.14615	0.381	0.342	0	Oligodendrocytes
Kazn	1.14415	0.296	0.195	0	Oligodendrocytes
Ppp2r2a	1.14227	0.428	0.392	0	Oligodendrocytes
Desi1	1.13339	0.326	0.269	0	Oligodendrocytes
Gapdh	1.13238	0.431	0.368	0	Oligodendrocytes
Cd9	1.13155	0.27	0.086	0	Oligodendrocytes
Itch	1.12172	0.534	0.541	0	Oligodendrocytes
Stmn1	1.11108	0.488	0.459	0	Oligodendrocytes
Exoc6b	1.10072	0.7	0.748	0	Oligodendrocytes
Srcin1	1.09653	0.413	0.413	0	Oligodendrocytes
Inpp5f	1.09512	0.337	0.294	0	Oligodendrocytes
Prdx1	1.09387	0.264	0.136	0	Oligodendrocytes
Clasp2	1.08892	0.765	0.804	0	Oligodendrocytes
Ptk2	1.08228	0.61	0.647	0	Oligodendrocytes
Rap1a	1.07842	0.392	0.358	0	Oligodendrocytes
Baz2b	1.07707	0.653	0.684	0	Oligodendrocytes
Ckb	1.07392	0.491	0.454	0	Oligodendrocytes
Ppia	1.07305	0.479	0.469	0	Oligodendrocytes
Apoe	1.07254	0.491	0.285	0	Oligodendrocytes
Adamtsl1	1.07073	0.366	0.228	0	Oligodendrocytes
Fmnl2	1.07071	0.608	0.66	0	Oligodendrocytes
Secisbp2l	1.06031	0.31	0.245	0	Oligodendrocytes
Trim35	1.04281	0.471	0.516	0	Oligodendrocytes
Dpyd	1.04235	0.407	0.305	0	Oligodendrocytes
Kif1b	1.03272	0.772	0.815	0	Oligodendrocytes
Zfp638	1.03169	0.579	0.673	0	Oligodendrocytes
Picalm	1.02316	0.477	0.482	0	Oligodendrocytes
Rps6ka5	1.01687	0.323	0.266	0	Oligodendrocytes
Atp6v0c	1.01198	0.55	0.548	0	Oligodendrocytes
Ptn	0.988595	0.581	0.454	0	Oligodendrocytes
Hsp90ab1	0.962756	0.552	0.592	0	Oligodendrocytes
Sorcs1	0.962223	0.62	0.458	0	Oligodendrocytes
Pard3	0.958439	0.524	0.565	0	Oligodendrocytes
Pcsk1n	0.954858	0.469	0.476	0	Oligodendrocytes
Acaca	0.933812	0.528	0.631	0	Oligodendrocytes
Chd7	0.930934	0.348	0.22	0	Oligodendrocytes
Ubash3b	0.924672	0.369	0.275	0	Oligodendrocytes
Zbtb20	0.920941	0.83	0.674	0	Oligodendrocytes
Epn2	0.910417	0.48	0.435	0	Oligodendrocytes
Ube2e2	0.906029	0.72	0.806	0	Oligodendrocytes
Fryl	0.902018	0.514	0.55	0	Oligodendrocytes
Ephb1	0.901532	0.431	0.359	0	Oligodendrocytes
Kif21a	0.897562	0.663	0.737	0	Oligodendrocytes
Map4	0.895833	0.516	0.589	0	Oligodendrocytes
Calm1	0.875017	0.517	0.583	0	Oligodendrocytes
Nfia	0.853974	0.604	0.303	0	Oligodendrocytes
Ddx5	0.843172	0.57	0.618	0	Oligodendrocytes
Tmtc2	0.837686	0.579	0.572	0	Oligodendrocytes
Foxn3	0.818671	0.605	0.672	0	Oligodendrocytes
Cdh10	0.817296	0.593	0.656	0	Oligodendrocytes
Unc5c	0.815268	0.796	0.707	0	Oligodendrocytes
Ssh2	0.799852	0.632	0.728	0	Oligodendrocytes
Ncam1	0.794951	0.876	0.894	0	Oligodendrocytes
Pafah1b1	0.789447	0.648	0.772	0	Oligodendrocytes
Enox1	0.779797	0.655	0.692	0	Oligodendrocytes
Tmem178b	0.718002	0.751	0.825	0	Oligodendrocytes
Tcf4	0.685341	0.675	0.524	0	Oligodendrocytes
Dgki	0.68244	0.666	0.748	0	Oligodendrocytes
IAPEz-int	0.659072	0.649	0.734	0	Oligodendrocytes
Lrp1b	0.599191	0.984	0.913	0	Oligodendrocytes
Erbb4	0.596711	0.814	0.508	0	Oligodendrocytes
Ank2	0.593118	0.957	0.948	0	Oligodendrocytes
Tmcc3	0.564559	0.535	0.506	0	Oligodendrocytes
Cst3	0.553523	0.435	0.364	0	Oligodendrocytes
Slc8a1	0.453175	0.748	0.814	0	Oligodendrocytes
Ncam2	0.415586	0.802	0.81	0	Oligodendrocytes
Map4k5	1.05097	0.401	0.406	3.96046e-293	Oligodendrocytes
Vps8	1.06151	0.356	0.327	8.18714e-293	Oligodendrocytes
Mitf	0.741862	0.27	0.192	7.3175e-282	Oligodendrocytes
Retreg1	1.007	0.355	0.325	1.19355e-280	Oligodendrocytes
Fez1	1.02939	0.308	0.26	5.89825e-278	Oligodendrocytes
Sh3d19	0.700256	0.497	0.501	1.50937e-274	Oligodendrocytes
Kcnab1	0.904076	0.455	0.448	5.79877e-269	Oligodendrocytes
Hip1	0.876915	0.324	0.271	1.07047e-265	Oligodendrocytes
Hspa8	0.887503	0.441	0.455	8.87816e-264	Oligodendrocytes
Sirt2	0.961593	0.274	0.214	8.32034e-261	Oligodendrocytes
Kat2b	0.987094	0.285	0.232	3.46354e-253	Oligodendrocytes
Map4k4	0.815021	0.467	0.517	9.0293e-245	Oligodendrocytes
Sec61a2	0.252402	0.22	0.423	2.32584e-242	Oligodendrocytes
Rsrp1	0.797013	0.506	0.596	5.93114e-240	Oligodendrocytes
Gphn	0.377733	0.773	0.907	9.47223e-239	Oligodendrocytes
Dst	0.444599	0.673	0.836	5.08068e-235	Oligodendrocytes
Kcnq3	0.510547	0.679	0.731	1.39181e-234	Oligodendrocytes
Zfp266	0.252217	0.21	0.401	2.57296e-234	Oligodendrocytes
Eif1	0.972064	0.365	0.349	3.06859e-234	Oligodendrocytes
Atp11a	1.02874	0.301	0.265	3.69676e-229	Oligodendrocytes
Vgll4	0.89226	0.256	0.198	1.95752e-227	Oligodendrocytes
Neo1	0.853863	0.47	0.541	2.74286e-224	Oligodendrocytes
Ppp1r21	0.972376	0.325	0.298	1.27713e-223	Oligodendrocytes
Mink1	1.0094	0.323	0.299	6.15699e-222	Oligodendrocytes
St7l	0.264295	0.18	0.345	1.87949e-221	Oligodendrocytes
Dop1b	0.25025	0.174	0.336	4.13746e-220	Oligodendrocytes
Psmd4	0.250371	0.163	0.314	1.94577e-218	Oligodendrocytes
Kif3a	0.252589	0.227	0.426	7.37047e-216	Oligodendrocytes
Zfp445	0.254256	0.216	0.407	1.36611e-215	Oligodendrocytes
Trpc1	0.320768	0.197	0.375	1.01034e-213	Oligodendrocytes
Ncoa6	0.255328	0.196	0.368	6.73022e-208	Oligodendrocytes
Rab40c	1.01182	0.342	0.333	1.81015e-207	Oligodendrocytes
Ube2d2a	0.258242	0.223	0.413	5.44272e-207	Oligodendrocytes
Tax1bp1	0.272404	0.213	0.396	3.43012e-206	Oligodendrocytes
Arnt	0.253348	0.208	0.387	4.79188e-206	Oligodendrocytes
B3galt1	0.404235	0.714	0.807	1.29348e-203	Oligodendrocytes
Sel1l	0.27727	0.193	0.361	1.37233e-200	Oligodendrocytes
Ckap5	0.25887	0.275	0.506	7.03812e-199	Oligodendrocytes
Mat2a	0.999026	0.406	0.445	2.00859e-195	Oligodendrocytes
Ankib1	0.984436	0.399	0.438	3.66707e-194	Oligodendrocytes
Ube2d3	0.250779	0.18	0.333	3.29444e-192	Oligodendrocytes
Uchl1	0.289258	0.206	0.379	5.45954e-192	Oligodendrocytes
Ptpn11	1.00627	0.33	0.32	4.39635e-191	Oligodendrocytes
Trip11	0.265712	0.201	0.369	1.00598e-190	Oligodendrocytes
Slc22a17	0.294237	0.246	0.448	3.36889e-186	Oligodendrocytes
Csde1	0.269776	0.194	0.356	1.01493e-183	Oligodendrocytes
Dhx36	0.300769	0.266	0.483	8.3695e-183	Oligodendrocytes
Tanc1	0.79526	0.297	0.257	1.48137e-181	Oligodendrocytes
Mia2	0.258742	0.171	0.314	1.29663e-180	Oligodendrocytes
Son	0.449246	0.617	0.783	1.97068e-179	Oligodendrocytes
Ssb	0.262576	0.156	0.288	2.62591e-179	Oligodendrocytes
Vti1b	0.299467	0.184	0.337	1.36726e-178	Oligodendrocytes
Pura	0.291465	0.282	0.508	3.41845e-178	Oligodendrocytes
Arfgef2	0.300238	0.186	0.342	1.99894e-177	Oligodendrocytes
Rab21	0.251498	0.154	0.286	1.48688e-176	Oligodendrocytes
Arhgef28	0.918317	0.312	0.291	6.43317e-175	Oligodendrocytes
Thap3	0.297803	0.215	0.384	9.33036e-173	Oligodendrocytes
Eif2s2	0.28877	0.149	0.275	6.50854e-170	Oligodendrocytes
Cab39l	1.01935	0.283	0.254	4.84766e-168	Oligodendrocytes
Map7d2	0.433606	0.257	0.467	1.3574e-166	Oligodendrocytes
Reep5	0.949054	0.311	0.294	6.96006e-166	Oligodendrocytes
Lonp2	0.28672	0.229	0.408	6.76793e-164	Oligodendrocytes
Otud7a	0.686123	0.577	0.738	7.77237e-164	Oligodendrocytes
Spock3	0.564813	0.584	0.64	8.46241e-164	Oligodendrocytes
Dennd5b	0.329349	0.293	0.528	1.75352e-163	Oligodendrocytes
Asxl3	0.31575	0.215	0.384	3.24852e-162	Oligodendrocytes
Gabarapl2	0.28195	0.155	0.282	4.21339e-162	Oligodendrocytes
L1MC1	0.293847	0.136	0.253	8.21702e-162	Oligodendrocytes
Rchy1	0.268031	0.137	0.253	2.38795e-160	Oligodendrocytes
3110021N24Rik	0.309918	0.246	0.436	3.22398e-160	Oligodendrocytes
Cox4i1	0.891985	0.289	0.258	1.81113e-159	Oligodendrocytes
Prox1	0.834554	0.266	0.227	4.05117e-158	Oligodendrocytes
Map2k2	0.27901	0.146	0.266	2.92397e-157	Oligodendrocytes
Smarca5	0.307149	0.174	0.312	5.5271e-157	Oligodendrocytes
Pibf1	0.291912	0.247	0.434	1.95629e-155	Oligodendrocytes
Nrd1	0.278342	0.31	0.551	7.17578e-153	Oligodendrocytes
Sqstm1	0.303711	0.173	0.309	7.64874e-153	Oligodendrocytes
Slc38a9	0.332677	0.218	0.384	7.87326e-153	Oligodendrocytes
Tra2b	0.290731	0.241	0.422	1.23714e-152	Oligodendrocytes
Lars2	0.26082	0.139	0.253	1.55872e-152	Oligodendrocytes
Vapa	0.307248	0.225	0.395	4.64597e-152	Oligodendrocytes
Nap1l5	0.906715	0.356	0.366	1.02347e-150	Oligodendrocytes
Slc6a6	0.312607	0.241	0.426	2.65158e-150	Oligodendrocytes
Inpp5a	0.291536	0.174	0.31	4.19755e-150	Oligodendrocytes
Tspan5	0.792097	0.43	0.48	4.28494e-150	Oligodendrocytes
Slc25a3	0.293026	0.229	0.4	5.93613e-149	Oligodendrocytes
Atp5c1	0.286668	0.164	0.291	6.84524e-148	Oligodendrocytes
Cobl	0.31636	0.254	0.443	5.32737e-147	Oligodendrocytes
Ywhae	0.295251	0.261	0.456	1.91524e-146	Oligodendrocytes
Mvb12b	0.269711	0.223	0.387	2.25868e-144	Oligodendrocytes
Dnaja1	0.318049	0.204	0.357	6.03818e-144	Oligodendrocytes
Atg3	0.288082	0.15	0.267	1.26827e-143	Oligodendrocytes
Gnptab	0.295144	0.145	0.26	1.38663e-143	Oligodendrocytes
Hprt	0.266309	0.14	0.251	1.07262e-142	Oligodendrocytes
Upf3b	0.278086	0.159	0.28	2.56765e-142	Oligodendrocytes
Fam133b	0.296579	0.162	0.286	7.18237e-142	Oligodendrocytes
Srebf2	0.297578	0.174	0.305	3.78721e-141	Oligodendrocytes
Rsrc2	0.298714	0.211	0.365	5.53368e-140	Oligodendrocytes
Prkdc	0.300167	0.158	0.279	2.52055e-139	Oligodendrocytes
Rbbp4	0.266191	0.14	0.25	3.1936e-139	Oligodendrocytes
Stx16	0.252076	0.223	0.382	3.14554e-138	Oligodendrocytes
Tsc1	0.335335	0.197	0.345	5.85215e-138	Oligodendrocytes
Fam214a	0.263186	0.172	0.298	4.12212e-137	Oligodendrocytes
Psmb2	0.346086	0.197	0.343	2.98303e-136	Oligodendrocytes
Asxl2	0.305578	0.25	0.432	1.65262e-135	Oligodendrocytes
Bcas3	0.74783	0.486	0.607	1.9954e-135	Oligodendrocytes
St3gal3	0.969668	0.36	0.389	3.77471e-135	Oligodendrocytes
Mgrn1	0.336063	0.193	0.336	8.43256e-134	Oligodendrocytes
Zbtb38	0.377667	0.245	0.429	1.36205e-133	Oligodendrocytes
Atg4c	0.92508	0.275	0.257	5.54013e-132	Oligodendrocytes
Mpc1	0.344534	0.21	0.363	1.66689e-131	Oligodendrocytes
Srpr	0.275502	0.144	0.252	6.4513e-129	Oligodendrocytes
Dcaf8	0.309261	0.212	0.364	9.38981e-129	Oligodendrocytes
Wdr20	0.890898	0.273	0.254	1.69262e-127	Oligodendrocytes
Mecp2	0.333151	0.225	0.385	1.74792e-127	Oligodendrocytes
Selenow	0.328199	0.16	0.277	3.05466e-127	Oligodendrocytes
Ccdc50	0.882751	0.36	0.387	4.05859e-127	Oligodendrocytes
Hnrnpl	0.326936	0.246	0.422	4.16428e-127	Oligodendrocytes
Tada2a	0.328662	0.165	0.286	1.22116e-126	Oligodendrocytes
Tle1	0.301007	0.144	0.252	1.65649e-126	Oligodendrocytes
Cbx3	0.324381	0.175	0.302	1.80421e-126	Oligodendrocytes
Add3	0.868035	0.32	0.319	7.40754e-126	Oligodendrocytes
Parg	0.346879	0.192	0.331	3.55679e-125	Oligodendrocytes
Kif5b	0.348707	0.255	0.439	8.16544e-125	Oligodendrocytes
Cox7c	0.347842	0.226	0.385	1.46534e-124	Oligodendrocytes
Prkca	0.608275	0.449	0.482	2.663e-124	Oligodendrocytes
Galnt7	0.906943	0.271	0.252	2.35288e-123	Oligodendrocytes
Lin52	0.309443	0.153	0.265	1.54321e-122	Oligodendrocytes
Ubl3	0.27079	0.156	0.267	6.32006e-122	Oligodendrocytes
Caly	0.366809	0.191	0.326	1.06239e-121	Oligodendrocytes
Canx	0.320484	0.217	0.368	2.92729e-121	Oligodendrocytes
Ank	0.887699	0.366	0.402	4.10342e-121	Oligodendrocytes
Ccnl2	0.323005	0.24	0.408	2.7628e-120	Oligodendrocytes
Gatad2b	0.328529	0.276	0.471	1.34086e-119	Oligodendrocytes
Srrm1	0.31339	0.308	0.532	2.09591e-119	Oligodendrocytes
Ankhd1	0.295158	0.298	0.508	7.04216e-119	Oligodendrocytes
Rnf130	0.29378	0.325	0.562	1.18043e-118	Oligodendrocytes
Stim1	0.33063	0.205	0.346	2.24071e-118	Oligodendrocytes
Fign	0.516757	0.389	0.365	5.3653e-118	Oligodendrocytes
Rufy1	0.317964	0.166	0.283	1.90448e-117	Oligodendrocytes
Ndufa4	0.869954	0.283	0.266	2.77962e-117	Oligodendrocytes
Kmt5b	0.289564	0.189	0.319	6.13772e-117	Oligodendrocytes
Gas7	0.817785	0.267	0.242	6.54481e-117	Oligodendrocytes
Tmem234	0.330625	0.176	0.298	6.48559e-116	Oligodendrocytes
Fxr1	0.347471	0.275	0.471	2.54734e-115	Oligodendrocytes
Arl6ip1	0.862513	0.299	0.289	3.69048e-115	Oligodendrocytes
Tmem167	0.293862	0.153	0.26	4.70237e-115	Oligodendrocytes
Mff	0.345824	0.169	0.288	5.04792e-115	Oligodendrocytes
Immt	0.316052	0.166	0.282	8.08241e-115	Oligodendrocytes
Hsp90aa1	0.869803	0.354	0.377	2.36108e-114	Oligodendrocytes
Acot7	0.395021	0.205	0.351	1.2681e-113	Oligodendrocytes
Actg1	0.254451	0.214	0.35	2.15969e-113	Oligodendrocytes
Zhx3	0.276556	0.264	0.439	5.9303e-112	Oligodendrocytes
Atp5b	0.313162	0.161	0.271	8.1688e-112	Oligodendrocytes
Cyld	0.294449	0.267	0.445	1.53466e-109	Oligodendrocytes
Acap2	0.767735	0.424	0.507	2.39172e-108	Oligodendrocytes
Tcf25	0.270408	0.348	0.592	4.66848e-108	Oligodendrocytes
Sltm	0.312628	0.342	0.591	1.16729e-107	Oligodendrocytes
Xrcc6	0.967393	0.293	0.295	1.19381e-107	Oligodendrocytes
Arnt2	0.755974	0.365	0.396	2.07164e-106	Oligodendrocytes
Ube2e3	0.354225	0.194	0.325	3.29352e-106	Oligodendrocytes
2610008E11Rik	0.320923	0.168	0.281	7.88003e-105	Oligodendrocytes
March1	0.363218	0.662	0.7	1.38825e-104	Oligodendrocytes
Samd4	0.813429	0.309	0.304	7.60505e-103	Oligodendrocytes
Trpm7	0.306102	0.331	0.563	1.65722e-102	Oligodendrocytes
Aldoa	0.849439	0.3	0.299	1.22538e-101	Oligodendrocytes
Tmem243	0.329904	0.213	0.35	1.34399e-101	Oligodendrocytes
Arid4b	0.743908	0.472	0.612	2.59415e-100	Oligodendrocytes
Dennd5a	0.844759	0.347	0.378	1.00289e-99	Oligodendrocytes
Fau	0.817094	0.259	0.238	1.68626e-99	Oligodendrocytes
Atp1b3	0.894622	0.255	0.242	4.15876e-99	Oligodendrocytes
Swt1	0.34818	0.177	0.292	1.35967e-98	Oligodendrocytes
Gm12353	0.35059	0.2	0.327	1.74809e-97	Oligodendrocytes
Spop	0.379101	0.249	0.413	2.13802e-96	Oligodendrocytes
Appbp2	0.350768	0.173	0.286	1.38838e-95	Oligodendrocytes
Snx1	0.83256	0.267	0.257	2.57545e-93	Oligodendrocytes
Nckap1	0.29314	0.352	0.596	1.018e-92	Oligodendrocytes
Git2	0.296436	0.165	0.268	9.78616e-92	Oligodendrocytes
March8	0.862391	0.268	0.262	1.29916e-91	Oligodendrocytes
Srsf2	0.799118	0.414	0.496	1.64394e-90	Oligodendrocytes
Sema4d	0.348265	0.174	0.284	5.69495e-90	Oligodendrocytes
Tspan3	0.349763	0.171	0.278	9.79069e-90	Oligodendrocytes
Mbnl1	0.574413	0.391	0.438	1.30345e-89	Oligodendrocytes
Tmem126a	0.401429	0.214	0.349	2.42242e-89	Oligodendrocytes
Bex2	0.369463	0.183	0.296	2.7811e-89	Oligodendrocytes
Sp4	0.341161	0.157	0.257	3.52266e-89	Oligodendrocytes
Epc1	0.328436	0.322	0.539	3.9621e-88	Oligodendrocytes
Oxr1	0.405331	0.587	0.675	1.29958e-87	Oligodendrocytes
Nfatc3	0.36375	0.189	0.307	2.59795e-87	Oligodendrocytes
Fbxl5	0.908383	0.343	0.385	3.80045e-87	Oligodendrocytes
Tbcd	0.427836	0.213	0.351	1.01638e-86	Oligodendrocytes
Ythdc1	0.377829	0.253	0.415	1.59783e-86	Oligodendrocytes
Extl3	0.304816	0.166	0.265	3.74964e-86	Oligodendrocytes
Hnrnpu	0.294617	0.354	0.597	1.92872e-85	Oligodendrocytes
Phactr1	0.270009	0.592	0.652	3.43385e-85	Oligodendrocytes
Crebzf	0.400693	0.246	0.404	2.14229e-84	Oligodendrocytes
Fbxo21	0.400804	0.158	0.259	9.56197e-84	Oligodendrocytes
Eif3c	0.356391	0.165	0.266	4.61035e-83	Oligodendrocytes
Kif16b	0.372863	0.179	0.289	1.90865e-82	Oligodendrocytes
Npepps	0.305607	0.366	0.617	2.70901e-82	Oligodendrocytes
Ptpra	0.708089	0.416	0.498	5.11264e-82	Oligodendrocytes
Glt8d1	0.387335	0.229	0.371	6.36518e-82	Oligodendrocytes
Hnrnpa3	0.331216	0.222	0.356	1.65694e-81	Oligodendrocytes
Dnajb6	0.377429	0.208	0.335	4.57922e-81	Oligodendrocytes
Cox7b	0.366544	0.168	0.269	1.17764e-80	Oligodendrocytes
Ube2b	0.319543	0.339	0.563	7.23017e-80	Oligodendrocytes
Bsg	0.799341	0.28	0.279	1.78161e-79	Oligodendrocytes
Atad2b	0.343216	0.325	0.536	1.98021e-78	Oligodendrocytes
Hnrnpdl	0.735646	0.429	0.538	2.61863e-78	Oligodendrocytes
9330182L06Rik	0.460356	0.255	0.419	1.21543e-77	Oligodendrocytes
Hnrnpk	0.35149	0.182	0.29	8.57368e-77	Oligodendrocytes
Rc3h1	0.394753	0.234	0.377	2.04725e-76	Oligodendrocytes
Rhobtb3	0.377416	0.162	0.259	1.47805e-75	Oligodendrocytes
Sh3glb1	0.403181	0.22	0.352	1.85651e-75	Oligodendrocytes
Rab14	0.384568	0.215	0.341	1.9654e-74	Oligodendrocytes
Pebp1	0.383206	0.21	0.332	4.20288e-74	Oligodendrocytes
Ppib	0.41604	0.211	0.338	1.84455e-73	Oligodendrocytes
Dpysl2	0.699828	0.463	0.609	8.62843e-72	Oligodendrocytes
Rb1	0.367247	0.296	0.479	4.04224e-71	Oligodendrocytes
Ago3	0.330907	0.353	0.58	4.03116e-70	Oligodendrocytes
Cdh2	0.43494	0.56	0.709	4.59094e-70	Oligodendrocytes
Snrnp48	0.444339	0.237	0.381	1.78551e-69	Oligodendrocytes
Sec62	0.843722	0.351	0.398	2.36217e-69	Oligodendrocytes
Slco3a1	0.859602	0.362	0.42	7.69999e-69	Oligodendrocytes
Ubn1	0.36184	0.168	0.263	3.21485e-68	Oligodendrocytes
Lmbrd1	0.418693	0.231	0.368	7.05648e-68	Oligodendrocytes
Sema6a	0.657644	0.407	0.459	1.19686e-67	Oligodendrocytes
Ywhah	0.39726	0.204	0.32	1.33039e-67	Oligodendrocytes
Hnrnpa2b1	0.382064	0.594	0.796	5.60001e-67	Oligodendrocytes
Creb1	0.348723	0.186	0.288	1.01357e-65	Oligodendrocytes
Wwp1	0.387397	0.274	0.438	2.24771e-65	Oligodendrocytes
Sh3kbp1	0.316033	0.354	0.57	3.57862e-65	Oligodendrocytes
Evi5l	0.393011	0.206	0.323	8.76222e-65	Oligodendrocytes
E130308A19Rik	0.83896	0.314	0.345	1.33887e-64	Oligodendrocytes
Phf20	0.403452	0.224	0.351	2.4238e-64	Oligodendrocytes
Cog5	0.365047	0.318	0.516	5.57851e-64	Oligodendrocytes
Igf1r	0.305663	0.336	0.53	2.63081e-63	Oligodendrocytes
Aig1	0.663333	0.472	0.631	4.93138e-61	Oligodendrocytes
Rbm39	0.279669	0.685	0.898	5.15665e-61	Oligodendrocytes
Ldhb	0.362267	0.175	0.269	3.02812e-60	Oligodendrocytes
Ralgps1	0.395038	0.339	0.56	3.18233e-60	Oligodendrocytes
Krit1	0.390413	0.33	0.54	3.70041e-60	Oligodendrocytes
Mapk8ip1	0.490201	0.209	0.329	3.47787e-58	Oligodendrocytes
Tmem165	0.425469	0.177	0.274	7.89356e-58	Oligodendrocytes
Tef	0.392286	0.173	0.266	9.18868e-58	Oligodendrocytes
Slc6a1	0.556721	0.296	0.294	1.06748e-57	Oligodendrocytes
Ift43	0.829258	0.247	0.251	5.83658e-57	Oligodendrocytes
Insr	0.426287	0.269	0.424	3.20921e-55	Oligodendrocytes
Clasrp	0.833409	0.289	0.313	5.40686e-55	Oligodendrocytes
Trpc4ap	0.406956	0.199	0.307	1.06773e-54	Oligodendrocytes
Tspyl4	0.425336	0.192	0.295	2.14475e-54	Oligodendrocytes
Zfp532	0.756637	0.377	0.457	1.10018e-53	Oligodendrocytes
Eps15	0.715473	0.314	0.339	1.8004e-53	Oligodendrocytes
Rab2a	0.390707	0.319	0.51	8.72321e-53	Oligodendrocytes
Setd7	0.469831	0.217	0.337	1.22165e-52	Oligodendrocytes
Map2k5	0.413848	0.252	0.391	1.97604e-51	Oligodendrocytes
Rps8	0.821813	0.307	0.333	4.38594e-51	Oligodendrocytes
Spred1	0.349733	0.242	0.366	4.54108e-51	Oligodendrocytes
Ppp1r10	0.401914	0.185	0.279	8.92102e-50	Oligodendrocytes
Stag2	0.410888	0.229	0.347	1.20309e-47	Oligodendrocytes
Atf7ip	0.753421	0.329	0.375	4.01126e-47	Oligodendrocytes
Fto	0.341078	0.383	0.625	7.02073e-47	Oligodendrocytes
Nipa1	0.504554	0.191	0.291	2.80057e-46	Oligodendrocytes
Trim3	0.492041	0.176	0.268	5.86576e-46	Oligodendrocytes
Eef1a1	0.737615	0.312	0.345	6.87485e-44	Oligodendrocytes
Ptges3	0.421939	0.172	0.256	8.77983e-44	Oligodendrocytes
Hnrnph3	0.433886	0.256	0.393	1.48513e-43	Oligodendrocytes
Atp5pb	0.428154	0.182	0.271	3.47187e-43	Oligodendrocytes
Nrbp2	0.804295	0.295	0.33	2.69073e-42	Oligodendrocytes
Luc7l2	0.315854	0.65	0.863	3.89502e-42	Oligodendrocytes
Rhoa	0.396759	0.178	0.262	1.17301e-41	Oligodendrocytes
Cuedc1	0.42212	0.232	0.349	1.43126e-41	Oligodendrocytes
Slc16a7	0.469734	0.229	0.348	1.43565e-41	Oligodendrocytes
Fnip1	0.388808	0.258	0.39	1.58505e-41	Oligodendrocytes
Atp6v0b	0.380944	0.568	0.76	4.72492e-41	Oligodendrocytes
Tra2a	0.25142	0.435	0.696	7.12465e-41	Oligodendrocytes
Fktn	0.455814	0.169	0.251	5.95945e-39	Oligodendrocytes
Oaz1	0.751372	0.26	0.274	6.75437e-39	Oligodendrocytes
Zfp182	0.770645	0.262	0.277	7.09062e-39	Oligodendrocytes
Gabbr1	0.355531	0.313	0.479	3.19319e-38	Oligodendrocytes
Dctn4	0.478961	0.296	0.461	4.52756e-38	Oligodendrocytes
Ncoa2	0.348857	0.389	0.625	4.6905e-38	Oligodendrocytes
Dis3l2	0.434202	0.33	0.523	5.47065e-38	Oligodendrocytes
Adam10	0.749694	0.307	0.349	5.4369e-37	Oligodendrocytes
Pcmtd1	0.404083	0.321	0.497	1.9168e-36	Oligodendrocytes
Zzz3	0.427361	0.197	0.29	3.17667e-36	Oligodendrocytes
Ablim2	0.536787	0.252	0.387	3.46211e-36	Oligodendrocytes
Scg2	0.417329	0.209	0.306	9.02571e-36	Oligodendrocytes
Cpeb2	0.75344	0.316	0.366	2.17663e-34	Oligodendrocytes
Dstyk	0.424928	0.186	0.271	5.46156e-34	Oligodendrocytes
Ppm1b	0.441434	0.189	0.277	6.45646e-34	Oligodendrocytes
Add1	0.779902	0.368	0.464	8.85702e-34	Oligodendrocytes
Cfl2	0.806121	0.3	0.342	9.33807e-34	Oligodendrocytes
Rpl13	0.742187	0.25	0.26	2.36102e-33	Oligodendrocytes
Phf3	0.424895	0.35	0.554	3.85077e-33	Oligodendrocytes
Zfyve1	0.442882	0.183	0.265	1.66317e-32	Oligodendrocytes
4931406P16Rik	0.776209	0.291	0.332	2.06443e-31	Oligodendrocytes
Rdx	0.759597	0.24	0.252	3.95232e-31	Oligodendrocytes
Pkm	0.74328	0.253	0.27	5.46461e-31	Oligodendrocytes
Gkap1	0.506334	0.252	0.375	6.50326e-31	Oligodendrocytes
Slc25a4	0.711482	0.37	0.453	3.00565e-30	Oligodendrocytes
Adap1	0.812673	0.252	0.276	5.52137e-30	Oligodendrocytes
Morf4l1	0.475224	0.257	0.384	1.56392e-29	Oligodendrocytes
Clk1	0.4406	0.301	0.461	4.34264e-29	Oligodendrocytes
Snx24	0.393656	0.251	0.366	4.87715e-28	Oligodendrocytes
Tfdp2	0.794366	0.267	0.297	5.33835e-28	Oligodendrocytes
Psap	0.690155	0.35	0.422	5.88539e-28	Oligodendrocytes
Arhgap21	0.686984	0.408	0.537	7.11743e-28	Oligodendrocytes
Cdip1	0.494444	0.249	0.369	1.0329e-26	Oligodendrocytes
Jakmip3	0.84498	0.307	0.369	1.64299e-26	Oligodendrocytes
Trappc10	0.752015	0.272	0.307	2.538e-24	Oligodendrocytes
Atp1b1	0.57667	0.461	0.624	9.55091e-24	Oligodendrocytes
Lrrc8d	0.690428	0.245	0.263	2.36324e-23	Oligodendrocytes
Klf7	0.417135	0.308	0.458	3.56922e-23	Oligodendrocytes
Thra	0.714806	0.358	0.45	8.73273e-23	Oligodendrocytes
Mapre2	0.575225	0.34	0.534	1.20758e-22	Oligodendrocytes
Acyp2	0.567271	0.318	0.486	1.53236e-22	Oligodendrocytes
Srsf5	0.468264	0.275	0.404	8.69654e-22	Oligodendrocytes
Zfand6	0.671234	0.25	0.268	1.07766e-21	Oligodendrocytes
Cept1	0.451786	0.181	0.254	1.77941e-21	Oligodendrocytes
Eid1	0.762938	0.232	0.25	3.47895e-20	Oligodendrocytes
Pdxdc1	0.493209	0.205	0.291	5.70788e-20	Oligodendrocytes
Slc22a23	0.552321	0.283	0.419	9.29857e-20	Oligodendrocytes
Pdia3	0.452371	0.196	0.274	4.73122e-19	Oligodendrocytes
Nipbl	0.384143	0.382	0.591	8.14293e-19	Oligodendrocytes
Myo18a	0.771338	0.306	0.371	3.97774e-18	Oligodendrocytes
Tmed10	0.726751	0.233	0.252	4.73701e-18	Oligodendrocytes
Calm2	0.41589	0.388	0.598	1.27121e-17	Oligodendrocytes
Hsp90b1	0.689193	0.273	0.309	1.85404e-17	Oligodendrocytes
Kansl1l	0.453492	0.313	0.46	6.48237e-17	Oligodendrocytes
Zfand5	0.513313	0.245	0.349	2.4477e-16	Oligodendrocytes
Cox5a	0.523174	0.221	0.309	4.24464e-15	Oligodendrocytes
Mta3	0.72261	0.279	0.329	7.00789e-14	Oligodendrocytes
Sv2a	0.556263	0.224	0.316	4.75982e-13	Oligodendrocytes
Specc1	0.500371	0.376	0.455	5.54352e-13	Oligodendrocytes
Ubr2	0.710157	0.318	0.394	2.07365e-12	Oligodendrocytes
Chn2	0.517375	0.241	0.258	4.51035e-12	Oligodendrocytes
Dcaf17	0.517198	0.191	0.26	1.13635e-11	Oligodendrocytes
Iqsec1	0.672304	0.402	0.547	1.53376e-11	Oligodendrocytes
Dnajc19	0.526521	0.201	0.276	2.15984e-11	Oligodendrocytes
Cdc42se2	0.710775	0.306	0.376	1.22627e-10	Oligodendrocytes
Ap3b1	0.446886	0.236	0.324	1.76821e-10	Oligodendrocytes
Eml2	0.607911	0.225	0.317	2.00618e-10	Oligodendrocytes
Pak2	0.491618	0.241	0.333	2.03551e-10	Oligodendrocytes
Bcl9	0.464548	0.214	0.291	2.15104e-10	Oligodendrocytes
Tmem132d	0.376934	0.239	0.309	4.21493e-10	Oligodendrocytes
Kdm6a	0.726879	0.309	0.38	4.51513e-10	Oligodendrocytes
Ppp2ca	0.479115	0.187	0.251	6.96918e-10	Oligodendrocytes
Zcchc7	0.276539	0.606	0.836	1.33982e-09	Oligodendrocytes
H3f3b	0.515752	0.26	0.361	1.92266e-09	Oligodendrocytes
Pcyt2	0.788708	0.337	0.431	3.01032e-09	Oligodendrocytes
Kat6a	0.457019	0.195	0.26	4.50949e-09	Oligodendrocytes
Tom1l2	0.52215	0.346	0.522	4.89609e-09	Oligodendrocytes
Tasor	0.663828	0.321	0.4	1.32481e-08	Oligodendrocytes
Fkbp1a	0.716737	0.235	0.269	6.98126e-08	Oligodendrocytes
Mdh1	0.541648	0.303	0.436	3.96533e-07	Oligodendrocytes
Epb41l3	0.453016	0.463	0.623	4.52927e-07	Oligodendrocytes
Tmem117	0.689575	0.382	0.516	5.05443e-07	Oligodendrocytes
Crebrf	0.5006	0.236	0.321	6.1224e-07	Oligodendrocytes
Clk4	0.539702	0.247	0.342	7.0986e-07	Oligodendrocytes
Paip2	0.680169	0.355	0.469	7.21523e-07	Oligodendrocytes
Snrnp70	0.296216	0.579	0.826	1.02795e-06	Oligodendrocytes
Tbl1xr1	0.458882	0.257	0.35	1.38269e-06	Oligodendrocytes
Fam171b	0.706325	0.292	0.364	0.000483888	Oligodendrocytes
Rif1	0.558723	0.215	0.287	0.00053597	Oligodendrocytes
Atp6ap2	0.547997	0.21	0.278	0.000891481	Oligodendrocytes
Apbb2	0.409654	0.522	0.723	0.00141493	Oligodendrocytes
Tmem59	0.66525	0.236	0.273	0.00333913	Oligodendrocytes
Serinc1	0.533307	0.211	0.278	0.00365148	Oligodendrocytes
Prkcz	0.745366	0.307	0.398	0.00627192	Oligodendrocytes
Metap1d	0.47903	0.206	0.266	0.0146411	Oligodendrocytes
Atrn	0.662577	0.357	0.485	0.0226651	Oligodendrocytes
Cntnap2	3.91756	0.991	0.327	0	Neurons
Kcnip4	3.88645	0.94	0.51	0	Neurons
Cntn5	3.67608	0.869	0.129	0	Neurons
Lingo2	3.49267	0.937	0.236	0	Neurons
Galntl6	3.44111	0.791	0.132	0	Neurons
Nrg3	3.42624	0.993	0.377	0	Neurons
Nrg1	3.34709	0.85	0.146	0	Neurons
Tenm2	3.22989	0.965	0.406	0	Neurons
Rbfox1	3.21007	0.943	0.383	0	Neurons
Zfp804b	3.0792	0.629	0.079	0	Neurons
Lrfn5	2.99027	0.974	0.188	0	Neurons
Cdh12	2.91388	0.741	0.123	0	Neurons
Epha6	2.87961	0.809	0.08	0	Neurons
Cntnap5a	2.83923	0.743	0.06	0	Neurons
Ntng1	2.82367	0.776	0.259	0	Neurons
Snhg11	2.73077	0.999	0.798	0	Neurons
Asic2	2.72149	0.853	0.188	0	Neurons
Hs6st3	2.69948	0.753	0.103	0	Neurons
Dpp10	2.69782	0.885	0.21	0	Neurons
Syt1	2.63884	0.978	0.355	0	Neurons
Kcnh7	2.59438	0.853	0.099	0	Neurons
Tenm1	2.59236	0.892	0.167	0	Neurons
Erc2	2.59036	0.973	0.169	0	Neurons
Fam155a	2.58665	0.99	0.262	0	Neurons
Cdh18	2.5747	0.761	0.14	0	Neurons
Frmpd4	2.56205	0.809	0.09	0	Neurons
Hs3st4	2.54978	0.511	0.036	0	Neurons
Lrrc7	2.53623	0.971	0.23	0	Neurons
Sgcz	2.52727	0.825	0.233	0	Neurons
Rims1	2.50514	0.98	0.205	0	Neurons
Unc5d	2.50389	0.603	0.064	0	Neurons
Kcnb2	2.49407	0.911	0.111	0	Neurons
Lrrtm4	2.48209	0.883	0.273	0	Neurons
Celf4	2.47879	0.909	0.123	0	Neurons
Nell1	2.46356	0.694	0.069	0	Neurons
Dpp6	2.44875	0.987	0.258	0	Neurons
Egfem1	2.43201	0.774	0.122	0	Neurons
Kcnc2	2.41115	0.745	0.114	0	Neurons
Car10	2.38422	0.774	0.127	0	Neurons
Grin2b	2.37301	0.944	0.169	0	Neurons
Gabrg3	2.36986	0.792	0.148	0	Neurons
Usp29	2.36054	0.91	0.089	0	Neurons
Tenm4	2.35839	0.844	0.098	0	Neurons
Il1rapl2	2.35459	0.362	0.031	0	Neurons
Nwd2	2.34813	0.344	0.031	0	Neurons
Agbl4	2.31215	0.916	0.132	0	Neurons
Ptprn2	2.29585	0.961	0.141	0	Neurons
Gabrb3	2.29566	0.959	0.14	0	Neurons
Dab1	2.29002	0.724	0.186	0	Neurons
Ube3a	2.27102	0.989	0.344	0	Neurons
Myt1l	2.2469	0.936	0.115	0	Neurons
Kcnma1	2.23744	0.965	0.325	0	Neurons
Mgat4c	2.18873	0.823	0.233	0	Neurons
Cntn4	2.18484	0.768	0.198	0	Neurons
Ryr3	2.18294	0.733	0.081	0	Neurons
Grin2a	2.17838	0.681	0.041	0	Neurons
Tenm3	2.17024	0.816	0.167	0	Neurons
Kcnq5	2.15047	0.667	0.113	0	Neurons
Cntnap5b	2.13749	0.605	0.057	0	Neurons
Cacna1c	2.13392	0.947	0.195	0	Neurons
Chrm3	2.11934	0.565	0.04	0	Neurons
Rbms3	2.11178	0.838	0.169	0	Neurons
Cdh8	2.09893	0.764	0.135	0	Neurons
Celf2	2.09728	0.971	0.435	0	Neurons
Zmat4	2.0851	0.631	0.047	0	Neurons
Fgf14	2.07883	0.998	0.389	0	Neurons
Grm8	2.07442	0.575	0.072	0	Neurons
Hecw1	2.06643	0.854	0.054	0	Neurons
Zfp804a	2.05467	0.703	0.1	0	Neurons
Clstn2	2.04816	0.669	0.053	0	Neurons
Hs3st5	2.04004	0.619	0.034	0	Neurons
Pde10a	2.03481	0.788	0.125	0	Neurons
Ahi1	2.03232	0.982	0.344	0	Neurons
Etl4	2.02881	0.539	0.061	0	Neurons
Galnt13	2.02822	0.838	0.133	0	Neurons
Arpp21	2.01939	0.729	0.16	0	Neurons
Robo2	2.01026	0.747	0.099	0	Neurons
Fgf12	2.00133	0.981	0.337	0	Neurons
Nkain3	1.99182	0.603	0.07	0	Neurons
Grm1	1.97104	0.675	0.09	0	Neurons
Col25a1	1.96067	0.504	0.05	0	Neurons
Cpne4	1.95408	0.505	0.032	0	Neurons
Nrxn3	1.9338	0.907	0.392	0	Neurons
Cacna1e	1.92424	0.744	0.079	0	Neurons
Zfp385b	1.91542	0.637	0.031	0	Neurons
Klhl29	1.91404	0.761	0.059	0	Neurons
Rims2	1.9138	0.973	0.327	0	Neurons
Dlgap2	1.91143	0.565	0.036	0	Neurons
Khdrbs2	1.90809	0.785	0.112	0	Neurons
Efna5	1.89811	0.658	0.059	0	Neurons
Cacnb2	1.89709	0.898	0.131	0	Neurons
Ryr2	1.86763	0.652	0.063	0	Neurons
Fstl5	1.8595	0.603	0.051	0	Neurons
Kalrn	1.8535	0.877	0.176	0	Neurons
Inpp4b	1.85183	0.784	0.208	0	Neurons
Cacna1b	1.83339	0.783	0.048	0	Neurons
Srrm4	1.8267	0.687	0.037	0	Neurons
Sorbs2	1.81155	0.873	0.122	0	Neurons
Cacna2d1	1.79558	0.713	0.132	0	Neurons
Grm5	1.79365	0.951	0.258	0	Neurons
Elavl2	1.79018	0.764	0.091	0	Neurons
Macrod2	1.78959	0.993	0.47	0	Neurons
Rasgef1b	1.78658	0.753	0.091	0	Neurons
Thsd7b	1.78517	0.533	0.075	0	Neurons
Tafa1	1.78203	0.499	0.123	0	Neurons
Cntnap5c	1.78079	0.517	0.024	0	Neurons
Stxbp5l	1.77324	0.729	0.098	0	Neurons
Tafa2	1.77249	0.61	0.1	0	Neurons
Samd12	1.76607	0.864	0.115	0	Neurons
Epha5	1.74658	0.841	0.221	0	Neurons
Ccser1	1.73817	0.989	0.384	0	Neurons
Pde4d	1.73429	0.973	0.423	0	Neurons
Grip1	1.72671	0.923	0.192	0	Neurons
Htr2c	1.7213	0.44	0.052	0	Neurons
Hdac9	1.71829	0.836	0.259	0	Neurons
Xkr4	1.71639	0.977	0.414	0	Neurons
Pcsk2	1.71437	0.73	0.163	0	Neurons
Cacna2d3	1.71115	0.637	0.153	0	Neurons
Cntn6	1.70614	0.695	0.099	0	Neurons
Ppfia2	1.69687	0.949	0.231	0	Neurons
Rbfox3	1.69645	0.656	0.002	0	Neurons
Ralyl	1.69556	0.938	0.426	0	Neurons
Vav3	1.69552	0.55	0.109	0	Neurons
Nyap2	1.66669	0.68	0.029	0	Neurons
Kcnmb2	1.6597	0.443	0.025	0	Neurons
L1-Rod	1.65864	0.966	0.321	0	Neurons
Negr1	1.65636	0.944	0.424	0	Neurons
Ksr2	1.65368	0.74	0.037	0	Neurons
A830018L16Rik	1.6528	0.53	0.023	0	Neurons
Olfm3	1.6514	0.601	0.06	0	Neurons
Slit3	1.64254	0.467	0.029	0	Neurons
Synpo2	1.63507	0.362	0.001	0	Neurons
Grik1	1.63109	0.612	0.143	0	Neurons
Cit	1.628	0.724	0.157	0	Neurons
Sntg1	1.61929	0.949	0.169	0	Neurons
Pfkp	1.61695	0.634	0.072	0	Neurons
Rit2	1.61325	0.752	0.086	0	Neurons
Samd5	1.60534	0.602	0.039	0	Neurons
Nell2	1.6018	0.712	0.12	0	Neurons
Kctd8	1.60062	0.425	0.073	0	Neurons
Cntnap4	1.59982	0.533	0.023	0	Neurons
Unc80	1.59693	0.812	0.117	0	Neurons
Clvs1	1.59593	0.682	0.027	0	Neurons
Gabra2	1.59331	0.717	0.1	0	Neurons
Gabrb2	1.58749	0.707	0.083	0	Neurons
Rgs7	1.58283	0.889	0.212	0	Neurons
Cadps	1.57484	0.936	0.308	0	Neurons
Fgf13	1.56834	0.704	0.128	0	Neurons
Brinp1	1.56202	0.785	0.136	0	Neurons
Mtus2	1.55575	0.608	0.018	0	Neurons
Astn2	1.55271	0.88	0.211	0	Neurons
Foxp2	1.54824	0.486	0.102	0	Neurons
Cacna1a	1.54383	0.917	0.263	0	Neurons
L1-Mur1	1.52068	0.914	0.197	0	Neurons
Rapgef4	1.51433	0.751	0.08	0	Neurons
Galnt17	1.5106	0.705	0.104	0	Neurons
Gpr158	1.51051	0.828	0.153	0	Neurons
Grin1	1.50367	0.749	0.062	0	Neurons
Rab3c	1.50315	0.788	0.136	0	Neurons
Scn9a	1.50086	0.64	0.026	0	Neurons
Adarb2	1.49491	0.482	0.176	0	Neurons
Gria4	1.49321	0.963	0.361	0	Neurons
Slc2a13	1.48313	0.703	0.079	0	Neurons
5730522E02Rik	1.47562	0.591	0.064	0	Neurons
Cntn3	1.47458	0.714	0.157	0	Neurons
Cdh4	1.468	0.481	0.045	0	Neurons
Fam189a1	1.46609	0.645	0.064	0	Neurons
Epha7	1.4525	0.563	0.053	0	Neurons
Ccdc85a	1.44863	0.799	0.124	0	Neurons
Prkg1	1.44599	0.776	0.228	0	Neurons
Shisa9	1.44436	0.672	0.131	0	Neurons
Atrnl1	1.44301	0.748	0.126	0	Neurons
Cep112	1.443	0.646	0.121	0	Neurons
ID4	1.4351	0.865	0.169	0	Neurons
Gucy1a2	1.43493	0.803	0.102	0	Neurons
Kcnj3	1.43418	0.62	0.07	0	Neurons
Lx10	1.42915	0.803	0.135	0	Neurons
Gria1	1.42741	0.816	0.151	0	Neurons
D430041D05Rik	1.42344	0.686	0.052	0	Neurons
Dlgap1	1.41898	0.953	0.33	0	Neurons
St6galnac5	1.40777	0.579	0.053	0	Neurons
Kcnip1	1.40528	0.549	0.095	0	Neurons
Zfhx3	1.39338	0.753	0.225	0	Neurons
Srrm3	1.38992	0.675	0.039	0	Neurons
Hcn1	1.38928	0.427	0.036	0	Neurons
Camk2a	1.37654	0.573	0.03	0	Neurons
Fam135b	1.37518	0.57	0.035	0	Neurons
Osbpl6	1.37433	0.78	0.112	0	Neurons
Frmd4a	1.37413	0.974	0.454	0	Neurons
Csmd1	1.3723	0.976	0.319	0	Neurons
Kcnt2	1.37228	0.576	0.066	0	Neurons
Unc79	1.37138	0.802	0.109	0	Neurons
Lx3B	1.3653	0.872	0.184	0	Neurons
Runx1t1	1.36434	0.693	0.102	0	Neurons
Fhod3	1.35951	0.622	0.054	0	Neurons
Nxph1	1.35818	0.634	0.189	0	Neurons
Adam23	1.35592	0.772	0.107	0	Neurons
Shank2	1.35532	0.641	0.047	0	Neurons
Epha3	1.35422	0.435	0.025	0	Neurons
Plxna4	1.34633	0.744	0.128	0	Neurons
Robo1	1.34257	0.929	0.598	0	Neurons
Snap25	1.34027	0.907	0.27	0	Neurons
Slc35f4	1.33736	0.451	0.026	0	Neurons
Vwc2l	1.33673	0.424	0.018	0	Neurons
Pdzrn4	1.33651	0.517	0.088	0	Neurons
Prr16	1.33212	0.533	0.104	0	Neurons
Map1b	1.33016	0.945	0.294	0	Neurons
Scn3a	1.32774	0.707	0.081	0	Neurons
Pclo	1.32595	0.947	0.31	0	Neurons
Camk4	1.32315	0.55	0.044	0	Neurons
Rimbp2	1.3169	0.633	0.047	0	Neurons
Trhde	1.31584	0.358	0.025	0	Neurons
Atp8a2	1.30926	0.775	0.095	0	Neurons
Dlg2	1.30912	0.996	0.722	0	Neurons
6330411D24Rik	1.30631	0.292	0.027	0	Neurons
Btbd11	1.30304	0.585	0.045	0	Neurons
Kcnj6	1.29777	0.557	0.032	0	Neurons
HAL1	1.29564	0.659	0.046	0	Neurons
Lef1	1.29521	0.342	0.039	0	Neurons
Ablim3	1.29419	0.566	0.018	0	Neurons
Caln1	1.2917	0.442	0.034	0	Neurons
Jazf1	1.28906	0.699	0.075	0	Neurons
Pak3	1.28863	0.822	0.149	0	Neurons
Dync1i1	1.28654	0.792	0.133	0	Neurons
Lx	1.28339	0.989	0.51	0	Neurons
Sptbn4	1.27729	0.622	0.031	0	Neurons
Ablim1	1.27691	0.738	0.093	0	Neurons
Garnl3	1.27291	0.709	0.095	0	Neurons
Cdh13	1.27146	0.649	0.165	0	Neurons
Rasgrf1	1.26994	0.626	0.081	0	Neurons
Syt16	1.26948	0.63	0.057	0	Neurons
Chrm2	1.26879	0.408	0.029	0	Neurons
Fnbp1l	1.26303	0.654	0.095	0	Neurons
Dclk1	1.25962	0.944	0.271	0	Neurons
Wnk2	1.25681	0.69	0.065	0	Neurons
Kif26b	1.25546	0.517	0.031	0	Neurons
Lin28b	1.25528	0.598	0.034	0	Neurons
Stau2	1.25505	0.818	0.152	0	Neurons
Scn1a	1.25232	0.763	0.127	0	Neurons
Esrrg	1.2497	0.559	0.084	0	Neurons
Kctd16	1.24953	0.708	0.219	0	Neurons
Tshz2	1.24939	0.502	0.11	0	Neurons
Grb10	1.2438	0.632	0.04	0	Neurons
Slc35f3	1.23923	0.459	0.027	0	Neurons
Sdk1	1.2315	0.542	0.122	0	Neurons
Mapk10	1.22967	0.891	0.223	0	Neurons
Atxn1	1.22899	0.921	0.326	0	Neurons
Pdzd4	1.22776	0.653	0.055	0	Neurons
Tmem130	1.22741	0.51	0.004	0	Neurons
C530008M17Rik	1.22398	0.772	0.132	0	Neurons
Reep1	1.21986	0.712	0.094	0	Neurons
Ica1	1.21743	0.682	0.065	0	Neurons
Slit2	1.21734	0.409	0.058	0	Neurons
Aff3	1.2151	0.76	0.133	0	Neurons
Trank1	1.21372	0.586	0.033	0	Neurons
Adgrl2	1.2137	0.582	0.067	0	Neurons
Scn2a	1.20634	0.832	0.159	0	Neurons
Camta1	1.20294	0.904	0.279	0	Neurons
Ak5	1.20199	0.516	0.057	0	Neurons
Cacna1d	1.19858	0.9	0.207	0	Neurons
Sphkap	1.19643	0.431	0.027	0	Neurons
Kcnn2	1.18829	0.688	0.103	0	Neurons
Nhs	1.18547	0.469	0.033	0	Neurons
Klhl1	1.17639	0.283	0.016	0	Neurons
Add2	1.17443	0.587	0.035	0	Neurons
Prkce	1.17364	0.772	0.154	0	Neurons
Snap91	1.17328	0.832	0.167	0	Neurons
Arhgap26.1	1.17075	0.61	0.076	0	Neurons
Pde1a	1.17032	0.362	0.063	0	Neurons
Opcml	1.16496	0.941	0.431	0	Neurons
Khdrbs3	1.15795	0.614	0.099	0	Neurons
Unc13c	1.1568	0.49	0.111	0	Neurons
Myo16	1.14683	0.485	0.076	0	Neurons
Shank1	1.14534	0.589	0.037	0	Neurons
Gabrb1	1.14334	0.915	0.266	0	Neurons
Fstl4	1.1403	0.347	0.016	0	Neurons
Gpc6	1.14003	0.692	0.251	0	Neurons
Syt7	1.13836	0.583	0.061	0	Neurons
Grid1	1.1376	0.859	0.226	0	Neurons
Epha10	1.13561	0.486	0.018	0	Neurons
Dok6	1.13405	0.848	0.186	0	Neurons
Pld5	1.13235	0.298	0.026	0	Neurons
Lin7a	1.13195	0.492	0.037	0	Neurons
Syt9	1.12765	0.389	0.043	0	Neurons
Plcxd3	1.12267	0.423	0.03	0	Neurons
Cnksr2	1.11563	0.574	0.072	0	Neurons
Grm7	1.11031	0.9	0.51	0	Neurons
Ptprs	1.10838	0.804	0.163	0	Neurons
L1-Mus3	1.10815	0.997	0.677	0	Neurons
Bicdl1	1.10729	0.537	0.024	0	Neurons
Frmd3	1.10567	0.51	0.028	0	Neurons
Necab1	1.10526	0.368	0.044	0	Neurons
Syn3	1.10234	0.651	0.112	0	Neurons
Fat3	1.10099	0.795	0.245	0	Neurons
Adarb1	1.10043	0.556	0.07	0	Neurons
Arhgap44	1.09747	0.607	0.055	0	Neurons
Dock7	1.09104	0.735	0.105	0	Neurons
MIRc	1.09077	0.742	0.115	0	Neurons
Cdh7	1.08934	0.416	0.026	0	Neurons
Gria3	1.08931	0.571	0.127	0	Neurons
Grik2	1.08877	0.956	0.655	0	Neurons
Rgs6	1.08578	0.505	0.126	0	Neurons
Arfgef3	1.08463	0.63	0.061	0	Neurons
Nipal2	1.08391	0.503	0.024	0	Neurons
Ptprr	1.08003	0.511	0.048	0	Neurons
Elavl4	1.07759	0.632	0.09	0	Neurons
Cers6	1.07523	0.579	0.054	0	Neurons
Lx2B2	1.07467	0.829	0.197	0	Neurons
Ppm1e	1.06179	0.761	0.165	0	Neurons
Gnal	1.05686	0.529	0.046	0	Neurons
Upp2	1.05625	0.702	0.139	0	Neurons
P2ry14	1.04279	0.606	0.085	0	Neurons
Ptchd4	1.03882	0.555	0.071	0	Neurons
Lx7	1.03874	0.985	0.519	0	Neurons
Patj	1.03847	0.502	0.038	0	Neurons
Kif5c	1.03358	0.721	0.115	0	Neurons
Dscam	1.03321	0.946	0.218	0	Neurons
Galnt18	1.03306	0.478	0.058	0	Neurons
Lrfn2	1.03183	0.516	0.044	0	Neurons
Nrg2	1.03072	0.613	0.074	0	Neurons
Csrnp3	1.03064	0.788	0.175	0	Neurons
Aff2	1.0303	0.649	0.125	0	Neurons
Mctp1	1.02811	0.562	0.077	0	Neurons
5330417C22Rik	1.02699	0.461	0.012	0	Neurons
Nexmif	1.0238	0.561	0.065	0	Neurons
Alk	1.02282	0.388	0.081	0	Neurons
Zfp618	1.02272	0.47	0.03	0	Neurons
Vsnl1	1.0203	0.662	0.124	0	Neurons
Fras1	1.01954	0.327	0.028	0	Neurons
Rbfox2	1.01822	0.839	0.208	0	Neurons
Pou6f2	1.0166	0.269	0.012	0	Neurons
Lx3C	1.01619	0.738	0.148	0	Neurons
Plekha6	1.01369	0.559	0.048	0	Neurons
Rbms1	1.01299	0.612	0.102	0	Neurons
Dapk1	1.01263	0.612	0.084	0	Neurons
Sgip1	1.01183	0.932	0.33	0	Neurons
Rasgrf2	1.01095	0.422	0.019	0	Neurons
Dcc	1.01012	0.794	0.418	0	Neurons
Hook1	1.00823	0.544	0.037	0	Neurons
Ptpn3	1.00699	0.381	0.049	0	Neurons
Sgcd	1.00628	0.658	0.185	0	Neurons
Hmgcll1	1.00319	0.589	0.066	0	Neurons
Chd5	1.00199	0.539	0.043	0	Neurons
Pigk	1.00091	0.606	0.105	0	Neurons
Rnf150	1.00054	0.59	0.068	0	Neurons
Gm1043	0.998248	0.452	0.011	0	Neurons
Gria2	0.995954	0.971	0.391	0	Neurons
Ctnna2	0.995543	0.995	0.642	0	Neurons
Scn8a	0.994011	0.726	0.132	0	Neurons
Clvs2	0.990858	0.464	0.017	0	Neurons
Vwa5b2	0.989289	0.411	0.009	0	Neurons
Ndst3	0.989145	0.39	0.025	0	Neurons
Glra2	0.986337	0.359	0.015	0	Neurons
Lx2B	0.986144	0.682	0.125	0	Neurons
Ptpn5	0.983971	0.53	0.049	0	Neurons
Trpc5	0.983471	0.333	0.028	0	Neurons
Auts2	0.98175	0.969	0.706	0	Neurons
Dpysl5	0.98146	0.481	0.03	0	Neurons
Anks1b	0.98076	0.991	0.54	0	Neurons
Map2	0.980616	0.958	0.361	0	Neurons
Erc1	0.979489	0.724	0.132	0	Neurons
Dgkh	0.97703	0.56	0.074	0	Neurons
Magi3	0.976589	0.618	0.099	0	Neurons
Chsy3	0.975769	0.544	0.148	0	Neurons
Atp2b2	0.975698	0.728	0.155	0	Neurons
Slc35f1	0.975436	0.795	0.205	0	Neurons
Pacsin1	0.975164	0.67	0.091	0	Neurons
Bend6	0.974806	0.548	0.05	0	Neurons
Lrrc3b	0.970593	0.401	0.017	0	Neurons
Adgrl3	0.969646	0.977	0.507	0	Neurons
Hivep2	0.969015	0.858	0.263	0	Neurons
Nav3	0.964513	0.973	0.414	0	Neurons
Unc13a	0.962178	0.487	0.026	0	Neurons
Camk2b	0.96061	0.581	0.059	0	Neurons
Ank1	0.957896	0.463	0.032	0	Neurons
Strbp	0.957892	0.981	0.516	0	Neurons
Nedd4l	0.956043	0.774	0.169	0	Neurons
Vwc2	0.955799	0.436	0.057	0	Neurons
Bcl11a	0.953102	0.328	0.019	0	Neurons
Adgrb3	0.952534	0.983	0.514	0	Neurons
Kif5a	0.951861	0.611	0.072	0	Neurons
Grin3a	0.949635	0.623	0.16	0	Neurons
Celf5	0.948611	0.476	0.028	0	Neurons
Pkia	0.947104	0.632	0.099	0	Neurons
Lsamp	0.946801	0.991	0.682	0	Neurons
Ldb2	0.944019	0.458	0.11	0	Neurons
Shank3	0.939273	0.474	0.027	0	Neurons
Kcnd2	0.937293	0.974	0.415	0	Neurons
Galnt14	0.937184	0.329	0.014	0	Neurons
Sh3rf3	0.936477	0.45	0.051	0	Neurons
Tro	0.936264	0.574	0.069	0	Neurons
Nol4	0.935816	0.729	0.153	0	Neurons
Kitl	0.932046	0.402	0.056	0	Neurons
Jakmip2	0.928768	0.771	0.166	0	Neurons
Sh3gl2	0.927051	0.734	0.167	0	Neurons
Il1rapl1	0.926959	0.968	0.666	0	Neurons
Tox	0.926004	0.552	0.205	0	Neurons
Nin	0.925136	0.491	0.065	0	Neurons
Cacna2d2	0.917078	0.476	0.059	0	Neurons
Adamts17	0.916897	0.391	0.019	0	Neurons
Pcnx2	0.916522	0.473	0.024	0	Neurons
Cdk14	0.914855	0.836	0.275	0	Neurons
Cplane1	0.914773	0.85	0.24	0	Neurons
Cpne7	0.914742	0.391	0.023	0	Neurons
Ptprd	0.914692	0.99	0.859	0	Neurons
Brinp3	0.914167	0.772	0.276	0	Neurons
Nalcn	0.913538	0.842	0.22	0	Neurons
Phf24	0.912363	0.473	0.029	0	Neurons
Dgkg	0.901887	0.327	0.017	0	Neurons
Vat1l	0.901282	0.371	0.039	0	Neurons
Gap43	0.900561	0.733	0.171	0	Neurons
Kcnd3	0.899901	0.589	0.118	0	Neurons
Nlgn1	0.899524	0.978	0.635	0	Neurons
Astn1	0.899098	0.803	0.183	0	Neurons
Rgs17	0.896488	0.591	0.086	0	Neurons
Prkcg	0.891418	0.414	0.022	0	Neurons
Svop	0.890428	0.436	0.02	0	Neurons
Pcsk5	0.884673	0.281	0.037	0	Neurons
Sv2b	0.88243	0.397	0.027	0	Neurons
Rap1gap2	0.87969	0.491	0.044	0	Neurons
Ptprg	0.878846	0.79	0.246	0	Neurons
Slc44a5	0.877069	0.35	0.054	0	Neurons
Sobp	0.87608	0.732	0.172	0	Neurons
Ankrd55	0.875385	0.364	0.011	0	Neurons
Trio	0.87523	0.821	0.202	0	Neurons
Nmnat2	0.875214	0.67	0.118	0	Neurons
Gabra3	0.875064	0.447	0.044	0	Neurons
L1Md-F2	0.87372	1	0.946	0	Neurons
Lx9	0.872219	0.966	0.491	0	Neurons
Rtl4	0.868782	0.508	0.11	0	Neurons
Myh10	0.867405	0.524	0.051	0	Neurons
Kcnq2	0.867079	0.47	0.033	0	Neurons
Lx4A	0.866197	0.855	0.271	0	Neurons
Peg3	0.863679	0.779	0.198	0	Neurons
Tiam1	0.863532	0.449	0.036	0	Neurons
Xkr6	0.862533	0.605	0.162	0	Neurons
Gabra4	0.862391	0.414	0.067	0	Neurons
Plekha5	0.859583	0.822	0.286	0	Neurons
Mcf2l	0.858403	0.452	0.031	0	Neurons
Slc24a3	0.854743	0.813	0.302	0	Neurons
Rundc3b	0.852558	0.554	0.065	0	Neurons
Kcnk10	0.851878	0.463	0.052	0	Neurons
Bsn	0.851663	0.467	0.034	0	Neurons
Hs6st2	0.851253	0.371	0.037	0	Neurons
Tmem132c	0.849142	0.324	0.027	0	Neurons
Lx8	0.849088	0.972	0.505	0	Neurons
Plppr1	0.849028	0.526	0.076	0	Neurons
Htr7	0.847667	0.315	0.012	0	Neurons
Lx3A	0.847293	0.77	0.197	0	Neurons
Eml6	0.847288	0.88	0.301	0	Neurons
Susd4	0.84458	0.538	0.07	0	Neurons
RMER6D	0.844292	0.329	0.024	0	Neurons
Cacna1g	0.838865	0.417	0.023	0	Neurons
Ttc3	0.838729	0.975	0.488	0	Neurons
Evl	0.838613	0.639	0.1	0	Neurons
Syndig1	0.838261	0.377	0.032	0	Neurons
Greb1l	0.835121	0.388	0.032	0	Neurons
Gabrg2	0.834904	0.518	0.059	0	Neurons
Brinp2	0.834189	0.478	0.068	0	Neurons
Snph	0.833693	0.48	0.046	0	Neurons
Sorcs3	0.832335	0.571	0.19	0	Neurons
Celf3	0.831794	0.416	0.025	0	Neurons
Plxna2	0.830515	0.483	0.066	0	Neurons
Syn1	0.828096	0.511	0.052	0	Neurons
Pcdh7	0.82778	0.783	0.37	0	Neurons
Ccdc30	0.827229	0.452	0.032	0	Neurons
Htr4	0.826834	0.268	0.006	0	Neurons
Syt14	0.825495	0.486	0.046	0	Neurons
Sergef	0.823089	0.553	0.075	0	Neurons
Tmem191c	0.822622	0.536	0.067	0	Neurons
Cntn1	0.819936	0.925	0.286	0	Neurons
Shisa6	0.818964	0.381	0.079	0	Neurons
Sorcs2	0.818915	0.517	0.088	0	Neurons
Pcdh15	0.818821	0.766	0.329	0	Neurons
Lx5	0.818622	0.923	0.388	0	Neurons
Ripor2	0.818191	0.467	0.059	0	Neurons
AC149090.1	0.817709	0.914	0.396	0	Neurons
Atp1a3	0.817164	0.721	0.153	0	Neurons
L1M4	0.816933	0.782	0.199	0	Neurons
Cadm2	0.816195	0.98	0.763	0	Neurons
Dbn1	0.815737	0.43	0.028	0	Neurons
Chl1	0.815186	0.673	0.157	0	Neurons
Stxbp1	0.813469	0.612	0.092	0	Neurons
Elmod1	0.81237	0.443	0.058	0	Neurons
Dcx	0.812254	0.423	0.035	0	Neurons
Dip2c	0.812102	0.937	0.402	0	Neurons
Gls	0.811272	0.839	0.255	0	Neurons
Klhdc10	0.810587	0.777	0.196	0	Neurons
Eml5	0.807201	0.731	0.172	0	Neurons
Ctnnd2	0.805298	0.991	0.464	0	Neurons
Jakmip1	0.8049	0.444	0.03	0	Neurons
L1-Mus1	0.80422	0.994	0.679	0	Neurons
Lrrfip1	0.802338	0.617	0.109	0	Neurons
Slc9a7	0.799577	0.506	0.057	0	Neurons
4930447C04Rik	0.799125	0.349	0.022	0	Neurons
Pam	0.798994	0.738	0.27	0	Neurons
Ankrd24	0.798573	0.46	0.044	0	Neurons
Ccdc148	0.797446	0.421	0.038	0	Neurons
Dner	0.795773	0.691	0.166	0	Neurons
Slc4a3	0.795536	0.518	0.062	0	Neurons
Sptan1	0.795482	0.72	0.162	0	Neurons
Focad	0.791319	0.643	0.131	0	Neurons
Nrxn1	0.790863	0.999	0.59	0	Neurons
Msra	0.786784	0.456	0.088	0	Neurons
Rgs7bp	0.786679	0.61	0.143	0	Neurons
D130043K22Rik	0.785738	0.357	0.011	0	Neurons
Flrt2	0.784315	0.483	0.073	0	Neurons
Far2	0.784313	0.421	0.03	0	Neurons
Dock3	0.782008	0.941	0.411	0	Neurons
Snrpn	0.781861	0.693	0.159	0	Neurons
Plcb4	0.781724	0.732	0.238	0	Neurons
Bmerb1	0.777849	0.553	0.083	0	Neurons
Cadm1	0.777781	0.894	0.459	0	Neurons
Casc4	0.776189	0.737	0.172	0	Neurons
Setbp1	0.773387	0.817	0.257	0	Neurons
Sgsm1	0.77208	0.414	0.032	0	Neurons
Ntrk3	0.770295	0.666	0.211	0	Neurons
Slc24a5	0.767764	0.622	0.123	0	Neurons
Zfp423	0.76692	0.451	0.074	0	Neurons
Ntm	0.766467	0.932	0.377	0	Neurons
Med12l	0.76341	0.674	0.153	0	Neurons
Matk	0.762685	0.421	0.036	0	Neurons
March11	0.762464	0.333	0.013	0	Neurons
Mast1	0.762024	0.387	0.019	0	Neurons
Dzank1	0.760033	0.516	0.065	0	Neurons
Oprm1	0.759353	0.307	0.03	0	Neurons
Slc8a3	0.757087	0.664	0.135	0	Neurons
Gm38393	0.756608	0.518	0.065	0	Neurons
Sybu	0.754035	0.839	0.262	0	Neurons
Iqsec3	0.75286	0.328	0.009	0	Neurons
Unc13b	0.75227	0.482	0.075	0	Neurons
Lx8b	0.751682	0.826	0.262	0	Neurons
Lx2	0.751183	0.96	0.516	0	Neurons
Gabbr2	0.750681	0.777	0.215	0	Neurons
Nsf	0.743883	0.789	0.233	0	Neurons
Osbpl10	0.742579	0.371	0.026	0	Neurons
Tmem108	0.742307	0.645	0.179	0	Neurons
Lx5b	0.741996	0.763	0.204	0	Neurons
Tspoap1	0.740797	0.444	0.043	0	Neurons
Lx3-Mus	0.740457	0.854	0.295	0	Neurons
Gm20696	0.740059	0.424	0.039	0	Neurons
Slit1	0.739603	0.309	0.014	0	Neurons
March4	0.735556	0.294	0.007	0	Neurons
Pdzd2	0.734103	0.391	0.072	0	Neurons
Dpysl3	0.733803	0.556	0.099	0	Neurons
Dlgap4	0.732498	0.57	0.108	0	Neurons
Mmp16	0.731717	0.799	0.178	0	Neurons
Crmp1	0.72541	0.424	0.037	0	Neurons
Gpr45	0.724418	0.416	0.044	0	Neurons
L1VL2	0.723215	0.855	0.316	0	Neurons
Raph1	0.720467	0.631	0.124	0	Neurons
Arhgap20	0.716749	0.421	0.047	0	Neurons
Fam110b	0.715595	0.496	0.081	0	Neurons
Cacng2	0.715439	0.379	0.025	0	Neurons
Syn2	0.715285	0.716	0.239	0	Neurons
Mast2	0.715	0.686	0.165	0	Neurons
Tmem63c	0.71492	0.344	0.012	0	Neurons
L1cam	0.714664	0.405	0.031	0	Neurons
Camkv	0.714337	0.362	0.025	0	Neurons
Hap1	0.713624	0.375	0.044	0	Neurons
Dmd	0.70904	0.899	0.431	0	Neurons
Pacs1	0.708294	0.621	0.115	0	Neurons
Cers4	0.706749	0.463	0.052	0	Neurons
Lrp8	0.705975	0.454	0.053	0	Neurons
Neto2	0.704722	0.394	0.056	0	Neurons
Large1	0.700953	0.842	0.312	0	Neurons
Homer2	0.700615	0.337	0.029	0	Neurons
Lx6	0.699099	0.911	0.387	0	Neurons
L1MA6	0.698864	0.612	0.116	0	Neurons
Atp2b3	0.698598	0.35	0.02	0	Neurons
Uggt2	0.698417	0.577	0.105	0	Neurons
St7	0.697928	0.616	0.12	0	Neurons
Ttll11	0.697081	0.405	0.037	0	Neurons
Pitpnm3	0.696391	0.32	0.011	0	Neurons
Tmem150c	0.696192	0.36	0.025	0	Neurons
Akap6	0.696139	0.951	0.456	0	Neurons
Sdk2	0.695787	0.35	0.036	0	Neurons
Rasgef1a	0.694455	0.345	0.018	0	Neurons
Scai	0.693299	0.685	0.161	0	Neurons
Klhl3	0.693141	0.401	0.034	0	Neurons
RMER15	0.692746	0.594	0.126	0	Neurons
Trpc3	0.689487	0.347	0.033	0	Neurons
L1-Mus2	0.689207	0.957	0.489	0	Neurons
Nrp2	0.689047	0.344	0.083	0	Neurons
Prkar2b	0.688813	0.366	0.033	0	Neurons
Slc7a14	0.68823	0.368	0.03	0	Neurons
Me3	0.686748	0.341	0.05	0	Neurons
Dlgap3	0.685787	0.345	0.017	0	Neurons
Rab27b	0.683903	0.337	0.032	0	Neurons
Kirrel3	0.683873	0.785	0.47	0	Neurons
Atcay	0.68132	0.443	0.053	0	Neurons
Slc4a10	0.679734	0.782	0.2	0	Neurons
Epb41l4b	0.679339	0.575	0.13	0	Neurons
Cdkl1	0.679033	0.34	0.015	0	Neurons
L1-Mus4	0.67902	0.875	0.33	0	Neurons
Clmp	0.677595	0.343	0.027	0	Neurons
Mtmr7	0.676674	0.414	0.039	0	Neurons
D630045J12Rik	0.675979	0.486	0.072	0	Neurons
Syne1	0.675886	0.881	0.337	0	Neurons
MIR	0.67578	0.761	0.205	0	Neurons
Smarca1	0.675483	0.39	0.038	0	Neurons
Apba2	0.675319	0.686	0.157	0	Neurons
Arhgap18	0.674509	0.417	0.047	0	Neurons
Grik3	0.674271	0.353	0.055	0	Neurons
Ano3	0.673323	0.253	0.044	0	Neurons
L1VL4	0.672485	0.844	0.306	0	Neurons
RMER1A	0.671487	0.52	0.082	0	Neurons
Pde4dip	0.67056	0.826	0.258	0	Neurons
Tsc22d1	0.670049	0.696	0.169	0	Neurons
Trim46	0.66989	0.357	0.024	0	Neurons
Ptprn	0.669627	0.538	0.087	0	Neurons
Arhgap26	0.667599	0.453	0.116	0	Neurons
Adcy8	0.667048	0.575	0.138	0	Neurons
Hook2	0.665754	0.348	0.025	0	Neurons
Kcnq1	0.665118	0.702	0.178	0	Neurons
Plekha7	0.664951	0.37	0.036	0	Neurons
Fndc9	0.664541	0.379	0.033	0	Neurons
Rnf157	0.662451	0.581	0.114	0	Neurons
Kcnn3	0.66243	0.404	0.053	0	Neurons
Gpr176	0.661786	0.311	0.021	0	Neurons
Slc41a2	0.661349	0.355	0.025	0	Neurons
Dgkb	0.660893	0.648	0.257	0	Neurons
Lingo1	0.659272	0.409	0.041	0	Neurons
Tmem163	0.658563	0.538	0.164	0	Neurons
Slc12a5	0.658543	0.509	0.072	0	Neurons
Cacnb4	0.658395	0.755	0.282	0	Neurons
Pdcd7	0.657618	0.365	0.043	0	Neurons
Adcy1	0.655068	0.36	0.035	0	Neurons
Prkag2	0.651233	0.489	0.074	0	Neurons
Cacng3	0.650921	0.253	0.011	0	Neurons
Slc6a7	0.650112	0.316	0.011	0	Neurons
Gabra5	0.650055	0.293	0.017	0	Neurons
Clip1	0.646622	0.603	0.113	0	Neurons
Gprin3	0.646219	0.277	0.011	0	Neurons
Nova2	0.645315	0.406	0.046	0	Neurons
Neto1	0.641569	0.364	0.07	0	Neurons
Pdlim7	0.640794	0.34	0.022	0	Neurons
Myrip	0.638667	0.399	0.048	0	Neurons
Camk2d	0.638256	0.814	0.289	0	Neurons
Slc6a17	0.636215	0.398	0.036	0	Neurons
Mmp24	0.634641	0.31	0.013	0	Neurons
Prkar1b	0.63405	0.432	0.049	0	Neurons
Rph3a	0.63341	0.363	0.043	0	Neurons
Zranb2	0.628488	0.914	0.413	0	Neurons
Epha4	0.627741	0.471	0.113	0	Neurons
Ank3	0.626282	0.997	0.652	0	Neurons
Fbxl2	0.624871	0.527	0.09	0	Neurons
Tmtc1	0.624536	0.44	0.062	0	Neurons
Dnajc6	0.624387	0.745	0.202	0	Neurons
Ttc19	0.62279	0.679	0.177	0	Neurons
Epb41l1	0.621428	0.492	0.091	0	Neurons
Zbtb7c	0.620947	0.288	0.031	0	Neurons
Dnm1	0.620814	0.476	0.069	0	Neurons
Plppr4	0.620814	0.425	0.053	0	Neurons
Mllt3	0.620406	0.726	0.224	0	Neurons
Igsf9b	0.618573	0.436	0.061	0	Neurons
Mical3	0.618516	0.769	0.235	0	Neurons
Sestd1	0.618397	0.458	0.069	0	Neurons
Sez6l	0.614668	0.537	0.113	0	Neurons
Inpp4a	0.61362	0.507	0.081	0	Neurons
Ano5	0.613138	0.27	0.01	0	Neurons
L1Md-T	0.611686	0.994	0.798	0	Neurons
Tox3	0.611487	0.367	0.075	0	Neurons
Gng2	0.61122	0.49	0.069	0	Neurons
Map2k4	0.609766	0.701	0.185	0	Neurons
Pcdh19	0.608454	0.364	0.062	0	Neurons
Tmem131l	0.606532	0.342	0.04	0	Neurons
Kifc2	0.606356	0.389	0.038	0	Neurons
Nmt2	0.604853	0.521	0.093	0	Neurons
Rnf152	0.604279	0.302	0.025	0	Neurons
Rnf165	0.603774	0.368	0.035	0	Neurons
Hectd4	0.602435	0.687	0.18	0	Neurons
Stmn2	0.602358	0.759	0.241	0	Neurons
Tmem145	0.601338	0.284	0.017	0	Neurons
Atp5o	0.60096	0.63	0.143	0	Neurons
Nup93	0.600707	0.449	0.066	0	Neurons
Lmo7	0.600264	0.261	0.015	0	Neurons
Plppr3	0.599875	0.331	0.025	0	Neurons
St6gal2	0.597378	0.351	0.039	0	Neurons
Sept3	0.592775	0.384	0.043	0	Neurons
Ildr2	0.592459	0.449	0.112	0	Neurons
Map6	0.591675	0.543	0.104	0	Neurons
Itsn1	0.591369	0.706	0.184	0	Neurons
Ano6	0.589446	0.485	0.085	0	Neurons
Adam22	0.588288	0.806	0.27	0	Neurons
Ppp4r4	0.586102	0.368	0.044	0	Neurons
Apex2	0.585855	0.5	0.089	0	Neurons
Ralgapa2	0.585837	0.697	0.194	0	Neurons
Armc9	0.582618	0.456	0.07	0	Neurons
Dclk2	0.579413	0.625	0.139	0	Neurons
Kcnh5	0.579203	0.315	0.057	0	Neurons
L1-Mur2	0.579011	0.904	0.39	0	Neurons
Hivep3	0.575977	0.722	0.188	0	Neurons
Smpd3	0.575817	0.338	0.035	0	Neurons
Osbpl3	0.575412	0.282	0.039	0	Neurons
Enah	0.575029	0.874	0.36	0	Neurons
Disp2	0.57406	0.397	0.046	0	Neurons
Ntrk2	0.573171	0.835	0.266	0	Neurons
Ctif	0.572964	0.634	0.162	0	Neurons
Nbea	0.572541	0.979	0.637	0	Neurons
Mgat5b	0.572321	0.343	0.037	0	Neurons
Spata7	0.572073	0.466	0.073	0	Neurons
Sidt1	0.569337	0.307	0.016	0	Neurons
Flrt3	0.568941	0.383	0.051	0	Neurons
Ncoa7	0.568254	0.724	0.207	0	Neurons
Ralgps2	0.566777	0.508	0.097	0	Neurons
Sgsm2	0.565402	0.375	0.051	0	Neurons
Lrch1	0.563144	0.699	0.189	0	Neurons
Scn3b	0.56239	0.3	0.024	0	Neurons
Radil	0.560112	0.27	0.013	0	Neurons
Carmil3	0.559594	0.289	0.021	0	Neurons
Pip5k1b	0.558949	0.332	0.048	0	Neurons
Myef2	0.557226	0.679	0.185	0	Neurons
Sipa1l1	0.555561	0.475	0.11	0	Neurons
Usp13	0.55513	0.359	0.042	0	Neurons
Dmtn	0.555112	0.306	0.019	0	Neurons
Madd	0.554489	0.44	0.063	0	Neurons
Tmem91	0.551754	0.378	0.053	0	Neurons
Rap1gap	0.551682	0.43	0.074	0	Neurons
Hspa12a	0.549854	0.366	0.043	0	Neurons
Sclt1	0.549579	0.655	0.176	0	Neurons
RLTR4-MM-int	0.547922	0.451	0.068	0	Neurons
Klf12	0.546396	0.81	0.275	0	Neurons
Rnf112	0.545973	0.366	0.044	0	Neurons
Arhgef7	0.545798	0.475	0.085	0	Neurons
0610010F05Rik	0.54542	0.561	0.12	0	Neurons
Cep70	0.544082	0.442	0.072	0	Neurons
Pi4ka	0.542735	0.722	0.214	0	Neurons
Ppargc1b	0.541381	0.303	0.022	0	Neurons
Rnf217	0.540554	0.373	0.051	0	Neurons
Zfyve28	0.539584	0.308	0.026	0	Neurons
Cep126	0.539428	0.347	0.038	0	Neurons
Chchd6	0.539319	0.419	0.063	0	Neurons
Slc2a3	0.538943	0.359	0.043	0	Neurons
Apba1	0.537208	0.841	0.371	0	Neurons
Adar	0.536415	0.441	0.07	0	Neurons
Slc6a15	0.536261	0.269	0.019	0	Neurons
Pkd1	0.535867	0.517	0.101	0	Neurons
Ica1l	0.534066	0.291	0.021	0	Neurons
Dync1i2	0.532087	0.764	0.247	0	Neurons
Fbxo41	0.531691	0.296	0.021	0	Neurons
L1Md-F3	0.53071	0.964	0.566	0	Neurons
MTE2a	0.528925	0.512	0.1	0	Neurons
L1-Mur3	0.528876	0.945	0.507	0	Neurons
Olfm2	0.52875	0.4	0.068	0	Neurons
Esyt2	0.52829	0.676	0.194	0	Neurons
C2cd5	0.527989	0.715	0.206	0	Neurons
Ptpro	0.527434	0.428	0.093	0	Neurons
Tln2	0.523044	0.645	0.189	0	Neurons
Rims3	0.522734	0.327	0.031	0	Neurons
Pced1b	0.52203	0.43	0.075	0	Neurons
Cyfip2	0.520887	0.524	0.099	0	Neurons
Bzw2	0.5204	0.425	0.073	0	Neurons
Akt3	0.519682	0.862	0.348	0	Neurons
Afdn	0.519276	0.725	0.236	0	Neurons
Kcnk2	0.518417	0.334	0.059	0	Neurons
Mblac2	0.518233	0.46	0.082	0	Neurons
Pbx1	0.517441	0.884	0.376	0	Neurons
Lx2A1	0.517099	0.388	0.058	0	Neurons
Dmxl2	0.514652	0.591	0.139	0	Neurons
Galnt9	0.514342	0.274	0.016	0	Neurons
Gm21798	0.514271	0.348	0.058	0	Neurons
Man2a1	0.512725	0.377	0.069	0	Neurons
Dennd1b	0.511263	0.596	0.146	0	Neurons
Tcaf1	0.511251	0.662	0.176	0	Neurons
Ephb2	0.510882	0.385	0.061	0	Neurons
Klf8	0.509303	0.331	0.039	0	Neurons
Kcnh8	0.50919	0.289	0.072	0	Neurons
Ap3b2	0.509182	0.413	0.062	0	Neurons
Zdbf2	0.507812	0.276	0.03	0	Neurons
Nos1ap	0.507539	0.507	0.128	0	Neurons
Ptchd1	0.506999	0.253	0.024	0	Neurons
Sptb	0.505518	0.266	0.019	0	Neurons
Slc17a6	0.504054	0.458	0.108	0	Neurons
Epb41	0.503424	0.446	0.084	0	Neurons
Gpm6a	0.50169	0.824	0.288	0	Neurons
Thsd7a	0.501421	0.545	0.242	0	Neurons
Mycbp2	0.500627	0.98	0.644	0	Neurons
Spink10	0.500004	0.277	0.024	0	Neurons
Cdyl2	0.499198	0.406	0.072	0	Neurons
Sms	0.497106	0.43	0.075	0	Neurons
Plxnc1	0.49656	0.325	0.047	0	Neurons
Dzip1	0.495642	0.394	0.068	0	Neurons
B4A	0.495499	0.985	0.692	0	Neurons
Lrrc49	0.495177	0.531	0.113	0	Neurons
Phlpp2	0.494275	0.443	0.081	0	Neurons
Igsf21	0.493656	0.279	0.043	0	Neurons
Trp53bp1	0.493284	0.47	0.09	0	Neurons
Osbpl9	0.491494	0.758	0.241	0	Neurons
Ccdc136	0.491363	0.446	0.108	0	Neurons
Ppm1l	0.489461	0.554	0.152	0	Neurons
Gas2	0.48816	0.402	0.068	0	Neurons
Chn1	0.487973	0.573	0.144	0	Neurons
Stx1a	0.487898	0.283	0.032	0	Neurons
Prkch	0.487882	0.308	0.048	0	Neurons
Las1l	0.487717	0.468	0.094	0	Neurons
Sorbs1	0.487453	0.746	0.225	0	Neurons
Adcy2	0.487413	0.407	0.124	0	Neurons
L1Md-F	0.487373	0.539	0.123	0	Neurons
L1M2	0.487111	0.817	0.314	0	Neurons
Klhl32	0.48663	0.511	0.123	0	Neurons
Ajap1	0.486393	0.299	0.031	0	Neurons
Podxl2	0.485851	0.453	0.086	0	Neurons
L1Md-A	0.485807	0.97	0.653	0	Neurons
Srgap3	0.485342	0.765	0.281	0	Neurons
Lekr1	0.485083	0.35	0.052	0	Neurons
Sh3bgrl2	0.484145	0.278	0.029	0	Neurons
Zdhhc2	0.483964	0.441	0.095	0	Neurons
Npas2	0.482916	0.292	0.045	0	Neurons
Grik5	0.480637	0.474	0.099	0	Neurons
Kcnc1	0.480473	0.372	0.057	0	Neurons
Cfap69	0.478786	0.286	0.022	0	Neurons
Cxadr	0.478746	0.29	0.027	0	Neurons
Cap2	0.477679	0.417	0.086	0	Neurons
Nsg2	0.476343	0.498	0.107	0	Neurons
Ptpn4	0.476087	0.672	0.285	0	Neurons
L1MEd	0.476003	0.352	0.052	0	Neurons
Cnnm1	0.475133	0.271	0.018	0	Neurons
Sacs	0.474083	0.354	0.047	0	Neurons
Clstn3	0.472775	0.394	0.057	0	Neurons
Cdh11	0.472699	0.569	0.204	0	Neurons
Pcbp3	0.471839	0.417	0.08	0	Neurons
Nptn	0.471832	0.816	0.316	0	Neurons
Tub	0.471788	0.296	0.032	0	Neurons
Sel1l3	0.469727	0.284	0.034	0	Neurons
Lrrn2	0.469402	0.374	0.06	0	Neurons
Ppfia3	0.468882	0.254	0.017	0	Neurons
Zcchc18	0.468392	0.655	0.183	0	Neurons
Nhsl2	0.468027	0.313	0.034	0	Neurons
Gfod2	0.467398	0.341	0.047	0	Neurons
Gtf2ird1	0.467358	0.469	0.094	0	Neurons
Arl15	0.465086	0.732	0.268	0	Neurons
Grin2d	0.464626	0.257	0.018	0	Neurons
Lmtk3	0.464532	0.33	0.042	0	Neurons
Cadm3	0.464219	0.368	0.056	0	Neurons
Csmd2	0.463856	0.707	0.269	0	Neurons
Pbx3	0.463467	0.349	0.163	0	Neurons
Cspp1	0.462749	0.779	0.266	0	Neurons
Sept6	0.462508	0.288	0.028	0	Neurons
Faxc	0.462226	0.279	0.026	0	Neurons
Cdkl2	0.459729	0.258	0.021	0	Neurons
Mpped2	0.459713	0.421	0.126	0	Neurons
Mtcl1	0.459679	0.312	0.047	0	Neurons
L1MEc	0.458744	0.45	0.088	0	Neurons
Sema5a	0.45842	0.411	0.109	0	Neurons
MER5A	0.458254	0.317	0.038	0	Neurons
Nrcam	0.45623	0.868	0.27	0	Neurons
Ppfia4	0.455248	0.293	0.027	0	Neurons
Spats2l	0.454969	0.393	0.094	0	Neurons
Sox11	0.454837	0.287	0.037	0	Neurons
Stx3	0.454424	0.326	0.041	0	Neurons
Gpi1	0.4532	0.505	0.122	0	Neurons
Ttc7b	0.451239	0.603	0.171	0	Neurons
Cux2	0.450846	0.48	0.119	0	Neurons
Palm	0.449406	0.297	0.036	0	Neurons
Vstm2a	0.449246	0.271	0.04	0	Neurons
Mest	0.448416	0.255	0.028	0	Neurons
Tasp1	0.447944	0.547	0.13	0	Neurons
Larp1b	0.447541	0.399	0.074	0	Neurons
Atp6v0a1	0.447278	0.773	0.258	0	Neurons
Herc1	0.447249	0.815	0.312	0	Neurons
Tfrc	0.44428	0.328	0.051	0	Neurons
Dab2ip	0.443599	0.348	0.052	0	Neurons
Trim37	0.443596	0.496	0.106	0	Neurons
Efr3b	0.442853	0.548	0.135	0	Neurons
Cdh6	0.442507	0.357	0.122	0	Neurons
Kcnb1	0.441974	0.325	0.046	0	Neurons
Herc3	0.441946	0.424	0.082	0	Neurons
Ulk4	0.441906	0.331	0.047	0	Neurons
Lonrf2	0.441678	0.324	0.044	0	Neurons
Pcnx	0.440501	0.563	0.145	0	Neurons
Ppip5k1	0.440261	0.427	0.082	0	Neurons
Mdga2	0.440066	0.994	0.792	0	Neurons
Clasp1	0.43905	0.663	0.197	0	Neurons
Znrf1	0.438228	0.608	0.161	0	Neurons
Arhgef9	0.437955	0.537	0.133	0	Neurons
Cstf2	0.437189	0.315	0.041	0	Neurons
Tmem132b	0.435823	0.591	0.194	0	Neurons
Eda	0.434931	0.275	0.052	0	Neurons
Plec	0.434862	0.253	0.018	0	Neurons
Tcf20	0.433878	0.74	0.251	0	Neurons
Nipsnap1	0.433626	0.336	0.046	0	Neurons
Lx5c	0.432339	0.862	0.363	0	Neurons
Shc3	0.431974	0.433	0.126	0	Neurons
Klhl7	0.43159	0.571	0.149	0	Neurons
Lx4B	0.431422	0.579	0.155	0	Neurons
Mcph1	0.431294	0.366	0.062	0	Neurons
Zc2hc1a	0.430805	0.391	0.066	0	Neurons
Shfl	0.430747	0.275	0.029	0	Neurons
Acp1	0.429995	0.562	0.162	0	Neurons
Dzip3	0.429513	0.64	0.179	0	Neurons
Ttc39c	0.429125	0.293	0.039	0	Neurons
Tbc1d30	0.429069	0.256	0.021	0	Neurons
Ahcyl2	0.428533	0.715	0.237	0	Neurons
Prickle1	0.427761	0.727	0.293	0	Neurons
Ube2o	0.427548	0.355	0.054	0	Neurons
B3glct	0.426156	0.313	0.056	0	Neurons
Dennd6b	0.424887	0.289	0.032	0	Neurons
Ina	0.424688	0.338	0.052	0	Neurons
Abca5	0.4239	0.356	0.055	0	Neurons
B4	0.423382	0.931	0.5	0	Neurons
Cxxc4	0.423195	0.326	0.051	0	Neurons
Ptpn12	0.422765	0.506	0.12	0	Neurons
Aak1	0.422478	0.765	0.276	0	Neurons
Tox2	0.420791	0.321	0.048	0	Neurons
Nebl	0.42065	0.662	0.194	0	Neurons
MusHAL1	0.420135	0.565	0.148	0	Neurons
Prelid3a	0.419984	0.372	0.067	0	Neurons
Col4a2	0.419832	0.276	0.029	0	Neurons
Ggt7	0.418849	0.4	0.071	0	Neurons
Ncs1	0.417748	0.3	0.034	0	Neurons
Fbxo10	0.417117	0.351	0.058	0	Neurons
Adgra1	0.416966	0.387	0.089	0	Neurons
Tacc2	0.413772	0.286	0.035	0	Neurons
Nol4l	0.413303	0.441	0.09	0	Neurons
Flnb	0.412773	0.57	0.145	0	Neurons
Amotl1	0.411257	0.284	0.046	0	Neurons
Dlg4	0.410982	0.366	0.064	0	Neurons
Actr3b	0.410678	0.337	0.05	0	Neurons
Rapgef6	0.410047	0.722	0.238	0	Neurons
Gabra1	0.409359	0.363	0.073	0	Neurons
Slc4a7	0.408747	0.428	0.088	0	Neurons
Rai1	0.407377	0.483	0.109	0	Neurons
Gm49353	0.406538	0.327	0.05	0	Neurons
Phtf2	0.406084	0.422	0.084	0	Neurons
Nln	0.405706	0.402	0.081	0	Neurons
Atp2b1	0.405667	0.781	0.38	0	Neurons
Mdn1	0.403944	0.416	0.082	0	Neurons
Ranbp17	0.403304	0.471	0.118	0	Neurons
Fgd4	0.402787	0.521	0.119	0	Neurons
Abi2	0.402677	0.603	0.167	0	Neurons
Actn1	0.402612	0.272	0.032	0	Neurons
Rufy2	0.402298	0.641	0.183	0	Neurons
Ndrg4	0.401907	0.559	0.136	0	Neurons
Grid2	0.401088	0.911	0.711	0	Neurons
Taf1b	0.399686	0.408	0.079	0	Neurons
Lmtk2	0.398953	0.488	0.112	0	Neurons
MT2B	0.398771	0.379	0.069	0	Neurons
Rpgr	0.398658	0.351	0.057	0	Neurons
Plppr2	0.398571	0.262	0.03	0	Neurons
Vps13a	0.398452	0.555	0.166	0	Neurons
Traf3	0.398253	0.385	0.098	0	Neurons
Kif2a	0.39819	0.597	0.165	0	Neurons
Tnrc6c	0.39772	0.868	0.39	0	Neurons
Smyd3	0.396574	0.744	0.302	0	Neurons
Helz	0.396222	0.55	0.141	0	Neurons
Mark1	0.395962	0.406	0.084	0	Neurons
Tusc3	0.395022	0.556	0.147	0	Neurons
Dtnb	0.394873	0.704	0.225	0	Neurons
St8sia1	0.393591	0.298	0.046	0	Neurons
Amy1	0.393222	0.495	0.12	0	Neurons
4430402I18Rik	0.392892	0.373	0.071	0	Neurons
Iqsec2	0.39213	0.372	0.069	0	Neurons
Gmcl1	0.389904	0.534	0.13	0	Neurons
Vezt	0.389532	0.632	0.186	0	Neurons
Gmds	0.388712	0.729	0.24	0	Neurons
Tmem63b	0.386391	0.447	0.099	0	Neurons
Slc25a23	0.385606	0.445	0.101	0	Neurons
Slc4a8	0.384471	0.319	0.049	0	Neurons
RLTR17B-Mm	0.383406	0.444	0.093	0	Neurons
Sept11	0.383286	0.418	0.076	0	Neurons
Gprasp1	0.382906	0.682	0.219	0	Neurons
Eno2	0.380458	0.364	0.061	0	Neurons
Slc38a1	0.378683	0.434	0.084	0	Neurons
Ly6h	0.37837	0.68	0.23	0	Neurons
Hdx	0.378145	0.337	0.057	0	Neurons
Zfr2	0.377445	0.369	0.066	0	Neurons
Syt13	0.376228	0.296	0.039	0	Neurons
Ttc8	0.375843	0.486	0.118	0	Neurons
Tnik	0.374161	0.921	0.377	0	Neurons
R3hdm1	0.374116	0.872	0.423	0	Neurons
Mtss1	0.373981	0.635	0.198	0	Neurons
Ergic1	0.373749	0.4	0.08	0	Neurons
ORR1F	0.372487	0.501	0.13	0	Neurons
Dipk1a	0.371879	0.359	0.067	0	Neurons
L1M5	0.371584	0.671	0.206	0	Neurons
Atxn7l1	0.371475	0.526	0.125	0	Neurons
Spock2	0.371391	0.517	0.122	0	Neurons
Nrip3	0.367968	0.262	0.031	0	Neurons
March3	0.367908	0.379	0.099	0	Neurons
Fam219a	0.367906	0.604	0.172	0	Neurons
Fmn2	0.366012	0.739	0.22	0	Neurons
Evi5	0.366007	0.491	0.122	0	Neurons
Fam126b	0.365541	0.458	0.109	0	Neurons
Kif1a	0.365005	0.705	0.238	0	Neurons
Rnpc3	0.363919	0.756	0.283	0	Neurons
Mrtfb	0.363905	0.591	0.176	0	Neurons
B1-Mm	0.363862	0.981	0.658	0	Neurons
Reep2	0.363449	0.293	0.041	0	Neurons
Soga3	0.36212	0.647	0.198	0	Neurons
Tcf7l2	0.362037	0.569	0.369	0	Neurons
Ice1	0.361884	0.522	0.133	0	Neurons
Cenpv	0.361541	0.436	0.1	0	Neurons
Acadsb	0.360999	0.464	0.113	0	Neurons
Acvr2a	0.36055	0.392	0.087	0	Neurons
Mrps5	0.359289	0.473	0.115	0	Neurons
Ttc21b	0.358808	0.322	0.056	0	Neurons
Lhfpl3	0.358578	0.898	0.23	0	Neurons
Pgm2l1	0.357357	0.326	0.054	0	Neurons
L1MA9	0.357241	0.307	0.05	0	Neurons
Dync2h1	0.355734	0.56	0.161	0	Neurons
L1MD	0.355603	0.319	0.054	0	Neurons
Ift88	0.355026	0.374	0.072	0	Neurons
Prepl	0.353997	0.41	0.085	0	Neurons
Atp11b	0.35348	0.582	0.168	0	Neurons
Nek1	0.351554	0.557	0.153	0	Neurons
Tspan13	0.351183	0.351	0.073	0	Neurons
Zfyve9	0.350964	0.696	0.237	0	Neurons
Dagla	0.349821	0.274	0.037	0	Neurons
L1MC4a	0.348992	0.279	0.041	0	Neurons
Mcu	0.34871	0.524	0.165	0	Neurons
Ppargc1a	0.348638	0.332	0.08	0	Neurons
Hacd1	0.347962	0.355	0.076	0	Neurons
Kifap3	0.3475	0.723	0.252	0	Neurons
Actr1b	0.347483	0.345	0.063	0	Neurons
Ubxn11	0.346756	0.266	0.041	0	Neurons
MIR3	0.344217	0.358	0.071	0	Neurons
Nsd2	0.343509	0.659	0.206	0	Neurons
Setd4	0.342882	0.319	0.055	0	Neurons
Dhx57	0.342033	0.446	0.106	0	Neurons
Dgkz	0.342025	0.326	0.054	0	Neurons
Fam49a	0.341277	0.346	0.069	0	Neurons
Wdr47	0.34045	0.416	0.091	0	Neurons
Ptprm	0.340426	0.537	0.29	0	Neurons
Ap3s1	0.339849	0.442	0.111	0	Neurons
MMETn-int	0.339386	0.33	0.056	0	Neurons
URR1A	0.339074	0.386	0.084	0	Neurons
L1MCa	0.339066	0.328	0.061	0	Neurons
Miga2	0.338158	0.299	0.048	0	Neurons
RMER17C	0.337924	0.315	0.06	0	Neurons
Ssbp4	0.337919	0.296	0.051	0	Neurons
MLT1A0	0.337548	0.338	0.062	0	Neurons
Pde4a	0.337008	0.318	0.055	0	Neurons
Fbxl17	0.3368	0.892	0.425	0	Neurons
Tango2	0.336382	0.479	0.118	0	Neurons
Tanc2	0.335495	0.959	0.484	0	Neurons
Mapk8	0.334854	0.501	0.132	0	Neurons
Trpm3	0.334583	0.752	0.249	0	Neurons
Kctd1	0.334414	0.314	0.064	0	Neurons
Ipo11	0.333976	0.453	0.106	0	Neurons
Mphosph9	0.333341	0.399	0.088	0	Neurons
Pitpnm2	0.332656	0.292	0.049	0	Neurons
Slc1a1	0.332486	0.391	0.08	0	Neurons
Nsun7	0.331869	0.295	0.058	0	Neurons
Cabin1	0.331606	0.514	0.133	0	Neurons
Lnx1	0.330945	0.329	0.065	0	Neurons
Slf1	0.330111	0.517	0.13	0	Neurons
Tbc1d9	0.329106	0.334	0.056	0	Neurons
Pdss1	0.328512	0.365	0.074	0	Neurons
N4bp2l1	0.328509	0.324	0.058	0	Neurons
Snx10	0.328137	0.397	0.084	0	Neurons
Mapkbp1	0.326802	0.307	0.053	0	Neurons
Rfx7	0.326307	0.735	0.264	0	Neurons
RLTR1B-int	0.326265	0.376	0.089	0	Neurons
Camkk2	0.326027	0.315	0.057	0	Neurons
Rasal2	0.325976	0.81	0.375	0	Neurons
Pcdh17	0.325936	0.56	0.228	0	Neurons
Chka	0.325572	0.635	0.203	0	Neurons
Gdap1	0.325564	0.297	0.049	0	Neurons
Smurf1	0.325389	0.375	0.081	0	Neurons
Cttnbp2	0.324818	0.824	0.446	0	Neurons
Caskin1	0.323611	0.388	0.093	0	Neurons
Phactr2	0.323588	0.449	0.143	0	Neurons
Kcnt1	0.323264	0.261	0.037	0	Neurons
Ero1lb	0.322932	0.265	0.044	0	Neurons
Glce	0.322132	0.278	0.053	0	Neurons
Nvl	0.32141	0.628	0.195	0	Neurons
RCHARR1	0.32112	0.382	0.083	0	Neurons
Cmip	0.320737	0.707	0.256	0	Neurons
Prkcb	0.318666	0.716	0.273	0	Neurons
Iqce	0.317979	0.293	0.05	0	Neurons
L1MEg	0.317879	0.321	0.066	0	Neurons
Rtn4rl1	0.316767	0.27	0.038	0	Neurons
Mgat5	0.316546	0.587	0.189	0	Neurons
ETnERV-int	0.315002	0.371	0.079	0	Neurons
Slc7a6	0.314807	0.332	0.065	0	Neurons
Uhrf1bp1l	0.314468	0.359	0.074	0	Neurons
RMER16-int	0.314201	0.376	0.084	0	Neurons
RMER15-int	0.313626	0.362	0.078	0	Neurons
Ppp1r13b	0.313412	0.607	0.171	0	Neurons
Abca3	0.313135	0.402	0.089	0	Neurons
Maco1	0.312105	0.526	0.141	0	Neurons
Phtf1	0.311868	0.416	0.096	0	Neurons
Acbd6	0.311317	0.543	0.15	0	Neurons
C2cd2	0.310404	0.312	0.066	0	Neurons
Catspere2	0.310397	0.268	0.051	0	Neurons
Ssbp3	0.310038	0.349	0.077	0	Neurons
Plppr5	0.308899	0.302	0.063	0	Neurons
Myo1b	0.308234	0.263	0.032	0	Neurons
Dtd1	0.307827	0.505	0.133	0	Neurons
Basp1	0.307702	0.717	0.26	0	Neurons
Stxbp5	0.307481	0.544	0.169	0	Neurons
Ap1b1	0.306703	0.317	0.055	0	Neurons
Odf2	0.306177	0.566	0.17	0	Neurons
Ankrd6	0.305457	0.272	0.058	0	Neurons
Pitpna	0.304921	0.589	0.171	0	Neurons
Lmbr1	0.304691	0.498	0.133	0	Neurons
Flot2	0.303775	0.318	0.062	0	Neurons
Bcr	0.302027	0.29	0.055	0	Neurons
ORR1E	0.301388	0.544	0.157	0	Neurons
Ift81	0.300412	0.301	0.06	0	Neurons
Wdr7	0.300408	0.613	0.194	0	Neurons
Chd3	0.299848	0.416	0.098	0	Neurons
Mbd5	0.299829	0.881	0.44	0	Neurons
Ppp2r2b	0.299387	0.899	0.308	0	Neurons
Pnpt1	0.298889	0.41	0.097	0	Neurons
ORR1A1-int	0.29865	0.253	0.038	0	Neurons
Etnk1	0.29808	0.757	0.3	0	Neurons
L1ME3A	0.297486	0.258	0.043	0	Neurons
Abr	0.296921	0.624	0.17	0	Neurons
Akap17b	0.296747	0.272	0.048	0	Neurons
Btbd10	0.296392	0.462	0.12	0	Neurons
Sptbn1	0.296244	0.872	0.408	0	Neurons
Nt5c2	0.295914	0.56	0.165	0	Neurons
Jph4	0.294891	0.301	0.054	0	Neurons
Asap2	0.294471	0.538	0.167	0	Neurons
Itpr1	0.294445	0.388	0.114	0	Neurons
Pcgf6	0.293668	0.265	0.044	0	Neurons
Dym	0.29364	0.525	0.147	0	Neurons
Zfp612	0.293337	0.291	0.056	0	Neurons
Ap2a2	0.292448	0.47	0.122	0	Neurons
Rps6ka3	0.29138	0.498	0.147	0	Neurons
Prkaa2	0.290192	0.324	0.064	0	Neurons
ORR1A2-int	0.290098	0.51	0.141	0	Neurons
MTE-int	0.289169	0.331	0.073	0	Neurons
Axin1	0.288113	0.391	0.089	0	Neurons
Rorb	0.28774	0.422	0.211	0	Neurons
Phactr1	0.287313	0.749	0.465	0	Neurons
Frrs1l	0.286045	0.311	0.062	0	Neurons
Scmh1	0.285798	0.764	0.297	0	Neurons
R3hdm2	0.284535	0.727	0.282	0	Neurons
Lclat1	0.284135	0.317	0.065	0	Neurons
Hk1	0.283902	0.313	0.061	0	Neurons
L1MC3	0.283648	0.292	0.057	0	Neurons
Gsdme	0.282302	0.518	0.156	0	Neurons
Grik4	0.282251	0.434	0.155	0	Neurons
RMER19B	0.282119	0.548	0.157	0	Neurons
Timm9	0.28202	0.426	0.103	0	Neurons
Rtn3	0.281401	0.9	0.461	0	Neurons
Ctps2	0.279437	0.356	0.077	0	Neurons
Uba6	0.279319	0.355	0.079	0	Neurons
RMER6A	0.27892	0.403	0.105	0	Neurons
Zfhx4	0.278526	0.448	0.166	0	Neurons
Sec24b	0.278394	0.598	0.189	0	Neurons
ORR1B1-int	0.276986	0.312	0.064	0	Neurons
ID4-	0.275263	0.401	0.097	0	Neurons
Fam169a	0.275233	0.361	0.072	0	Neurons
Bbof1	0.275176	0.335	0.071	0	Neurons
URR1B	0.275154	0.489	0.134	0	Neurons
Wnk3	0.274587	0.299	0.064	0	Neurons
Zfp398	0.27449	0.478	0.128	0	Neurons
Gnl3l	0.274443	0.352	0.075	0	Neurons
Ammecr1	0.272662	0.346	0.085	0	Neurons
Smarcd3	0.272635	0.261	0.047	0	Neurons
Scrn1	0.27248	0.346	0.078	0	Neurons
Tmem181a	0.272289	0.331	0.078	0	Neurons
Rora	0.272271	0.887	0.443	0	Neurons
Bicd1	0.270214	0.816	0.344	0	Neurons
Trrap	0.269926	0.375	0.088	0	Neurons
Cpeb3	0.269789	0.791	0.345	0	Neurons
Acat1	0.269257	0.495	0.138	0	Neurons
Hdgfl3	0.268391	0.581	0.182	0	Neurons
Rhobtb2	0.268085	0.264	0.051	0	Neurons
Ecpas	0.267482	0.734	0.278	0	Neurons
Guf1	0.267145	0.297	0.062	0	Neurons
Rps6ka2	0.265895	0.251	0.048	0	Neurons
Cd46	0.265269	0.342	0.075	0	Neurons
L1MC	0.265002	0.341	0.077	0	Neurons
Csnk1g1	0.263564	0.612	0.199	0	Neurons
Agrp	0.262001	0.349	0.081	0	Neurons
Cnnm2	0.261939	0.361	0.111	0	Neurons
Lnpk	0.261893	0.488	0.134	0	Neurons
Tbc1d24	0.261537	0.266	0.051	0	Neurons
Prdm10	0.260571	0.34	0.079	0	Neurons
Faf1	0.260227	0.775	0.317	0	Neurons
Tut4	0.260012	0.789	0.323	0	Neurons
Lrrtm3	0.259967	0.725	0.35	0	Neurons
Polb	0.259755	0.592	0.188	0	Neurons
Slc7a8	0.259693	0.289	0.047	0	Neurons
Reps2	0.259075	0.559	0.176	0	Neurons
Bbs5	0.257943	0.262	0.048	0	Neurons
Crtc1	0.257465	0.261	0.051	0	Neurons
Gas6	0.256555	0.278	0.05	0	Neurons
L2	0.255346	0.287	0.057	0	Neurons
Thrb	0.255192	0.456	0.177	0	Neurons
Spock3	0.254957	0.774	0.397	0	Neurons
Nav2	0.254587	0.904	0.425	0	Neurons
Cdkl3	0.254399	0.305	0.07	0	Neurons
Zkscan2	0.254198	0.258	0.05	0	Neurons
2210408I21Rik	0.254025	0.663	0.235	0	Neurons
Klhl22	0.254	0.314	0.068	0	Neurons
Ddah1	0.253284	0.381	0.11	0	Neurons
Pknox2	0.252643	0.293	0.079	0	Neurons
Fam13a	0.252591	0.307	0.07	0	Neurons
Gnb5	0.252525	0.253	0.045	0	Neurons
Pde8b	0.250622	0.408	0.108	0	Neurons
Slc4a4	4.14911	0.967	0.197	0	Astrocytes
Slc6a11	3.58637	0.8	0.031	0	Astrocytes
Ptprz1	3.53203	0.96	0.424	0	Astrocytes
Nhsl1	3.52715	0.815	0.08	0	Astrocytes
Slc1a2	3.3515	0.897	0.346	0	Astrocytes
Gpc5	3.2962	0.939	0.353	0	Astrocytes
Npas3	3.29131	0.997	0.571	0	Astrocytes
Slc1a3	3.20377	0.855	0.1	0	Astrocytes
Atp1a2	3.19546	0.82	0.06	0	Astrocytes
Plpp3	3.18682	0.867	0.108	0	Astrocytes
Wdr17	3.06145	0.839	0.296	0	Astrocytes
Lrig1	3.00545	0.727	0.044	0	Astrocytes
Sparcl1	2.99238	0.727	0.19	0	Astrocytes
Bmpr1b	2.89652	0.677	0.032	0	Astrocytes
Luzp2	2.81598	0.928	0.488	0	Astrocytes
Pitpnc1	2.78544	0.894	0.46	0	Astrocytes
Prex2	2.73818	0.549	0.078	0	Astrocytes
Trim9	2.73636	0.871	0.444	0	Astrocytes
Cpe	2.73494	0.898	0.517	0	Astrocytes
Egfr	2.73405	0.599	0.017	0	Astrocytes
Pla2g7	2.66433	0.63	0.057	0	Astrocytes
Sfxn5	2.65939	0.78	0.241	0	Astrocytes
Plce1	2.64852	0.638	0.052	0	Astrocytes
Slc39a12	2.63793	0.6	0.017	0	Astrocytes
Nfia	2.63539	0.965	0.331	0	Astrocytes
Slc7a11	2.5776	0.539	0.024	0	Astrocytes
Ptch1	2.53114	0.668	0.153	0	Astrocytes
Arhgef26	2.47329	0.617	0.057	0	Astrocytes
Kank1	2.44145	0.609	0.049	0	Astrocytes
Rfx4	2.41767	0.593	0.041	0	Astrocytes
Pard3b	2.39768	0.722	0.167	0	Astrocytes
Paqr8	2.39083	0.636	0.122	0	Astrocytes
Sox6	2.37695	0.828	0.106	0	Astrocytes
Maml2	2.3701	0.863	0.295	0	Astrocytes
Atp13a4	2.36328	0.522	0.008	0	Astrocytes
Rgs20	2.32365	0.658	0.206	0	Astrocytes
Tnc	2.27336	0.303	0.022	0	Astrocytes
Nfib	2.2589	0.837	0.243	0	Astrocytes
Hdac8	2.24623	0.818	0.438	0	Astrocytes
Trpm3	2.2419	0.784	0.54	0	Astrocytes
Palld	2.2353	0.487	0.057	0	Astrocytes
Trps1	2.22701	0.911	0.479	0	Astrocytes
Tiam2	2.21284	0.526	0.077	0	Astrocytes
Nckap5	2.21123	0.699	0.259	0	Astrocytes
Nwd1	2.20199	0.517	0.041	0	Astrocytes
Glud1	2.19918	0.742	0.344	0	Astrocytes
Bcl2	2.19456	0.659	0.224	0	Astrocytes
Slc7a10	2.14931	0.459	0.001	0	Astrocytes
Csgalnact1	2.1487	0.61	0.142	0	Astrocytes
Apoe	2.14193	0.762	0.302	0	Astrocytes
Camk2g	2.1194	0.669	0.254	0	Astrocytes
Ndrg2	2.0072	0.5	0.091	0	Astrocytes
Ttyh1	2.00559	0.657	0.28	0	Astrocytes
Tnfaip8	2.00455	0.416	0.015	0	Astrocytes
Bcan	1.99374	0.519	0.071	0	Astrocytes
Lhfp	1.98161	0.683	0.267	0	Astrocytes
Ptn	1.98106	0.77	0.463	0	Astrocytes
Gli3	1.96467	0.433	0.021	0	Astrocytes
Lama2	1.96306	0.561	0.088	0	Astrocytes
Mmd2	1.96263	0.493	0.066	0	Astrocytes
Rorb	1.94429	0.813	0.306	0	Astrocytes
Ntsr2	1.94022	0.361	0.02	0	Astrocytes
Cst3	1.93585	0.576	0.367	0	Astrocytes
Fads2	1.93498	0.471	0.07	0	Astrocytes
Sash1	1.92407	0.783	0.369	0	Astrocytes
Nnat	1.91872	0.681	0.408	0	Astrocytes
Serpine2	1.90787	0.626	0.191	0	Astrocytes
Phkg1	1.89342	0.376	0.02	0	Astrocytes
Myo10	1.89199	0.489	0.106	0	Astrocytes
Msi2	1.88657	0.916	0.567	0	Astrocytes
Ednrb	1.88561	0.404	0.02	0	Astrocytes
Gja1	1.8795	0.375	0.02	0	Astrocytes
Mapk4	1.87666	0.532	0.22	0	Astrocytes
Dtna	1.87663	0.875	0.596	0	Astrocytes
Acsbg1	1.87604	0.383	0.005	0	Astrocytes
Cep85l	1.87165	0.602	0.255	0	Astrocytes
Plcb1	1.85761	0.607	0.495	0	Astrocytes
Mcc	1.84284	0.538	0.168	0	Astrocytes
Znrf3	1.83814	0.61	0.283	0	Astrocytes
Acsl3	1.83415	0.571	0.298	0	Astrocytes
F3	1.82579	0.365	0.035	0	Astrocytes
Phyhipl	1.81047	0.642	0.264	0	Astrocytes
Grk3	1.804	0.582	0.269	0	Astrocytes
Glis3	1.80045	0.412	0.042	0	Astrocytes
Prkd1	1.7931	0.548	0.139	0	Astrocytes
Rora	1.75392	0.986	0.694	0	Astrocytes
Acss1	1.75303	0.431	0.037	0	Astrocytes
Fgfr3	1.75011	0.357	0.001	0	Astrocytes
Tcf7l1	1.74042	0.378	0.018	0	Astrocytes
Gm973	1.73452	0.346	0.026	0	Astrocytes
Arhgef4	1.72935	0.426	0.123	0	Astrocytes
Fry	1.72367	0.841	0.653	0	Astrocytes
Fam20a	1.70581	0.327	0.04	0	Astrocytes
Ntm	1.69843	0.993	0.696	0	Astrocytes
Cyp7b1	1.6832	0.42	0.114	0	Astrocytes
Itih3	1.68171	0.253	0.009	0	Astrocytes
Slc6a1	1.67987	0.664	0.268	0	Astrocytes
Grm3	1.67543	0.837	0.546	0	Astrocytes
Nrcam	1.67234	0.875	0.618	0	Astrocytes
Lpp	1.669	0.566	0.233	0	Astrocytes
[truncated: 3,308 more rows]

## Sheet: Supplementary Table 3
Immune Cell Type Marker - Figure 3B
Gene	avg_log2FC	pct.1	pct.2	p_val_adj	cell type
Nav2	2.92827	0.831	0.199	1.48922e-109	Microglia
Plxdc2	1.90163	0.888	0.315	5.08883e-87	Microglia
Tgfbr1	1.79269	0.875	0.352	3.4743e-81	Microglia
Hexb	1.60807	0.769	0.379	1.52492e-54	Microglia
Plcl1	1.9904	0.674	0.22	2.36779e-52	Microglia
Tmcc3	1.22442	0.863	0.538	2.8372e-51	Microglia
Dst	1.60782	0.741	0.328	6.99718e-51	Microglia
Epb41l2	1.26666	0.837	0.492	8.8506e-48	Microglia
Tanc2	1.13432	0.91	0.661	3.05529e-47	Microglia
Cst3	1.93145	0.692	0.331	1.21626e-42	Microglia
Ldlrad4	1.22514	0.806	0.468	1.43754e-41	Microglia
Arhgap24	2.10559	0.571	0.191	1.55361e-39	Microglia
Dock4	1.04131	0.862	0.602	5.1989e-39	Microglia
Apbb1ip	1.2414	0.777	0.449	4.3032e-37	Microglia
Atp8a2	2.7417	0.467	0.105	1.06563e-36	Microglia
Mef2a	0.949267	0.873	0.659	6.41137e-36	Microglia
Csmd3	2.53963	0.568	0.247	1.52083e-35	Microglia
Frmd4a	1.368	0.71	0.398	2.75143e-35	Microglia
Lpcat2	1.69096	0.575	0.218	7.25565e-34	Microglia
Apbb2	1.94529	0.537	0.177	8.60965e-34	Microglia
Lair1	1.51727	0.603	0.228	1.79867e-33	Microglia
Cadm1	1.62549	0.603	0.253	4.3499e-33	Microglia
Itgb5	1.60122	0.612	0.266	4.77264e-33	Microglia
Pag1	1.42636	0.676	0.355	1.21994e-32	Microglia
Magi1	1.74366	0.548	0.202	9.30329e-32	Microglia
Arhgap5	1.64747	0.59	0.255	1.11399e-31	Microglia
Numb	1.42286	0.641	0.315	1.19276e-31	Microglia
Lrmda	0.858489	0.928	0.747	2.4799e-31	Microglia
Lhfpl2	2.0371	0.486	0.142	5.62577e-31	Microglia
Ptgds	1.08805	0.773	0.425	1.09394e-30	Microglia
Dennd4a	1.29275	0.602	0.269	3.10912e-29	Microglia
Blnk	1.74487	0.506	0.185	2.05071e-27	Microglia
Inpp5d	0.896278	0.833	0.621	3.12361e-26	Microglia
Large1	1.41182	0.581	0.304	1.28428e-25	Microglia
Cx3cr1	1.43645	0.554	0.228	1.30467e-25	Microglia
Nav3	1.38608	0.62	0.32	1.88696e-25	Microglia
Csf3r	1.70638	0.498	0.188	2.46981e-25	Microglia
Klf12	1.91365	0.441	0.134	9.06636e-25	Microglia
Srgap2	0.888326	0.839	0.667	1.51514e-24	Microglia
Ctss	1.32362	0.601	0.315	2.12886e-24	Microglia
Maml3	1.08515	0.694	0.409	6.42806e-24	Microglia
Mafb	2.53138	0.368	0.086	9.23118e-24	Microglia
Rapgef5	1.11663	0.581	0.258	7.34619e-23	Microglia
Cd9	1.73123	0.448	0.159	4.38256e-22	Microglia
Chn2	1.42647	0.501	0.212	1.42409e-21	Microglia
Asph	2.00829	0.415	0.142	1.68202e-21	Microglia
Selplg	2.18971	0.385	0.116	5.07639e-21	Microglia
Siglech	1.61104	0.43	0.159	2.351e-20	Microglia
Havcr2	2.12505	0.358	0.094	4.31468e-20	Microglia
Serpine2	1.85791	0.379	0.118	4.74221e-19	Microglia
Qk	0.604312	0.899	0.766	6.49489e-18	Microglia
Mertk	0.722857	0.81	0.634	1.00234e-17	Microglia
Cacna1a	1.65806	0.456	0.215	1.86309e-17	Microglia
Ppcdc	1.73889	0.381	0.129	1.99715e-17	Microglia
Anxa3	1.28731	0.465	0.21	3.5183e-17	Microglia
Arhgap22	1.5236	0.398	0.151	1.75036e-16	Microglia
Zfhx3	0.721745	0.806	0.642	4.24124e-16	Microglia
Foxn3	0.685182	0.804	0.586	4.81113e-16	Microglia
Hk2	1.58607	0.387	0.156	7.54417e-15	Microglia
Nr6a1	1.49925	0.426	0.196	9.35095e-15	Microglia
Tns3	1.10865	0.53	0.306	1.67644e-14	Microglia
Zeb1	1.22918	0.44	0.196	2.21305e-14	Microglia
Golm1	2.14515	0.29	0.081	2.76121e-14	Microglia
Slc1a3	2.33053	0.272	0.065	3.76247e-14	Microglia
Herc2	1.33024	0.448	0.223	3.85074e-14	Microglia
Ly86	0.851943	0.708	0.524	1.61536e-13	Microglia
Gsap	1.5844	0.342	0.124	1.99544e-13	Microglia
Olfr111	1.9516	0.272	0.067	2.15218e-13	Microglia
Basp1	1.12996	0.524	0.29	2.37634e-13	Microglia
Extl3	1.37291	0.38	0.159	2.90523e-13	Microglia
Gpr34	1.31156	0.442	0.237	8.13839e-13	Microglia
Soga1	1.67511	0.341	0.132	9.79846e-13	Microglia
Map4	1.05226	0.472	0.25	1.02503e-12	Microglia
Cd81	1.38089	0.381	0.161	1.72138e-12	Microglia
Ank2	1.04923	0.531	0.309	1.83721e-12	Microglia
Lysmd4	1.22195	0.426	0.207	1.87209e-12	Microglia
Lyst	1.41528	0.428	0.226	3.33991e-12	Microglia
Syngr1	1.36802	0.384	0.175	6.10656e-12	Microglia
Fmnl3	1.3174	0.376	0.164	1.56809e-11	Microglia
Myo1e	2.19287	0.271	0.083	2.21859e-11	Microglia
Arsb	0.657095	0.67	0.444	2.74083e-11	Microglia
Ptprm	1.22945	0.392	0.188	1.10259e-10	Microglia
Otulinl	0.802355	0.598	0.411	1.29468e-10	Microglia
Mgat4a	1.12265	0.408	0.202	2.01738e-10	Microglia
Pde3b	0.802313	0.614	0.43	2.26971e-10	Microglia
Lrp1	1.14259	0.39	0.196	7.71925e-10	Microglia
Samsn1	1.86462	0.25	0.078	1.30565e-09	Microglia
Myo1f	0.678569	0.69	0.538	1.47349e-09	Microglia
Cd37	1.13613	0.409	0.212	1.60277e-09	Microglia
Ubash3b	0.807533	0.534	0.336	1.60724e-09	Microglia
Ptk2b	1.35454	0.29	0.108	1.82973e-09	Microglia
Slc24a3	1.15456	0.376	0.183	2.31395e-09	Microglia
C1qb	0.954088	0.499	0.315	4.69028e-09	Microglia
Irak2	0.979929	0.455	0.263	5.23319e-09	Microglia
Fat3	1.52209	0.316	0.14	5.70823e-09	Microglia
Rnf180	1.01343	0.415	0.228	1.14993e-08	Microglia
Smap2	0.876957	0.523	0.36	1.8617e-08	Microglia
Hps4	1.49723	0.293	0.126	2.40291e-08	Microglia
Rasgrp3	0.813298	0.481	0.29	2.40686e-08	Microglia
Trem2	1.66534	0.26	0.097	2.41928e-08	Microglia
PB1D10	0.756374	0.589	0.427	2.64574e-08	Microglia
St3gal6	1.06745	0.409	0.228	3.43034e-08	Microglia
Fgf13	1.17314	0.417	0.237	4.33463e-08	Microglia
Fam49b	0.583992	0.691	0.516	4.35788e-08	Microglia
P2ry12	0.767233	0.603	0.441	4.63853e-08	Microglia
Cacna1d	0.680115	0.587	0.387	4.63948e-08	Microglia
Chd7	0.919521	0.424	0.239	5.06243e-08	Microglia
Arhgap39	1.01757	0.4	0.22	9.57545e-08	Microglia
B3	0.39403	0.908	0.863	1.55625e-07	Microglia
Lyn	0.486567	0.751	0.61	2.22338e-07	Microglia
Ctsd	1.05201	0.363	0.191	3.60028e-07	Microglia
Cdh23	1.50465	0.255	0.102	3.99738e-07	Microglia
Specc1	0.759729	0.527	0.355	4.71416e-07	Microglia
Rrbp1	0.694001	0.583	0.419	5.12482e-07	Microglia
Chd9	0.58646	0.733	0.618	5.25166e-07	Microglia
Elmo1	0.487006	0.858	0.796	5.92124e-07	Microglia
Cttnbp2nl	1.01904	0.409	0.242	6.55296e-07	Microglia
Gtf2h2	1.27399	0.309	0.151	1.0543e-06	Microglia
Frrs1	1.1302	0.31	0.142	1.91808e-06	Microglia
Aig1	1.21226	0.316	0.159	2.573e-06	Microglia
Plgrkt	1.08536	0.361	0.204	3.20553e-06	Microglia
Fam102b	1.31202	0.286	0.134	3.33222e-06	Microglia
C1qa	0.837898	0.413	0.245	3.48448e-06	Microglia
Ptpn1	0.908389	0.408	0.247	4.17918e-06	Microglia
Rtn1	0.625793	0.574	0.409	4.7158e-06	Microglia
MTE2b	1.44945	0.269	0.126	4.88113e-06	Microglia
Fth1	0.773655	0.457	0.293	5.20192e-06	Microglia
Tmem135	0.774129	0.471	0.301	5.94953e-06	Microglia
Sirpa	0.586156	0.619	0.47	6.08841e-06	Microglia
Atp6v0b	0.527757	0.735	0.605	7.08808e-06	Microglia
Plp1	0.71225	0.426	0.253	7.9135e-06	Microglia
Acer3	0.830844	0.453	0.288	8.73323e-06	Microglia
Mtus1	1.09964	0.332	0.188	1.42508e-05	Microglia
Cyfip1	0.648072	0.498	0.331	1.94912e-05	Microglia
Rhoh	1.15129	0.292	0.145	1.99981e-05	Microglia
Rgs10	0.84833	0.4	0.25	2.12854e-05	Microglia
Med12l	1.0269	0.336	0.185	2.36965e-05	Microglia
Ssh2	0.422883	0.788	0.659	2.89946e-05	Microglia
Sipa1l2	0.71932	0.419	0.255	3.40547e-05	Microglia
Elk3	0.946788	0.322	0.169	3.63964e-05	Microglia
Man1a2	0.732744	0.459	0.304	3.75398e-05	Microglia
Plcg2	0.872119	0.387	0.223	3.85491e-05	Microglia
Skil	1.33621	0.273	0.137	4.58136e-05	Microglia
Cux1	0.576165	0.565	0.403	4.80891e-05	Microglia
Mtdh	0.733628	0.513	0.376	5.14875e-05	Microglia
Dip2b	0.527743	0.656	0.522	8.27262e-05	Microglia
Rassf3	0.852395	0.382	0.234	0.000105833	Microglia
IAPEz-int	0.508861	0.687	0.538	0.000148277	Microglia
Bmp2k	0.607295	0.566	0.43	0.000156617	Microglia
Usp12	1.06099	0.308	0.169	0.000186205	Microglia
Diaph2	0.448158	0.746	0.632	0.000261571	Microglia
B2-Mm1a	0.340787	0.876	0.809	0.00030764	Microglia
Gns	0.534857	0.551	0.419	0.000387287	Microglia
Cd84	0.567539	0.619	0.503	0.000397456	Microglia
Bin1	0.61985	0.452	0.309	0.000442823	Microglia
Cap1	1.01318	0.287	0.153	0.000443696	Microglia
Fmn1	1.13948	0.257	0.129	0.000483298	Microglia
Macf1	0.396123	0.772	0.677	0.000595645	Microglia
Lgmn	0.530886	0.603	0.457	0.000675211	Microglia
C1qc	0.715909	0.488	0.36	0.000729728	Microglia
Atp6v0c	0.538641	0.552	0.403	0.000740415	Microglia
Itgav	0.86926	0.296	0.161	0.00143466	Microglia
Irf8	0.92524	0.261	0.134	0.00236283	Microglia
Pik3cb	1.04978	0.263	0.14	0.00244411	Microglia
Pmepa1	0.86252	0.269	0.137	0.0028335	Microglia
Lims1	0.596761	0.511	0.366	0.00316269	Microglia
Itpr2	0.689731	0.386	0.255	0.00370423	Microglia
Ccnd3	0.542814	0.489	0.341	0.00373092	Microglia
L1Md-F2	0.280437	0.917	0.876	0.00418516	Microglia
Mylip	0.760385	0.336	0.204	0.00447138	Microglia
RMER19B	1.05404	0.292	0.175	0.00485723	Microglia
Mgat5	0.705424	0.443	0.312	0.00507103	Microglia
Camk1	0.727144	0.396	0.266	0.00510533	Microglia
Asap1	0.407625	0.683	0.543	0.00590699	Microglia
Lx6	0.609115	0.533	0.411	0.00615287	Microglia
Plcl2	0.486467	0.64	0.551	0.00802855	Microglia
0610040J01Rik	0.74871	0.374	0.253	0.0110822	Microglia
Ifngr2	0.871612	0.31	0.188	0.012404	Microglia
Sat1	0.521235	0.606	0.476	0.0129582	Microglia
P4ha1	0.747285	0.323	0.204	0.0133485	Microglia
Pwwp2a	0.828556	0.343	0.223	0.0139874	Microglia
Scoc	0.907758	0.274	0.159	0.0140882	Microglia
Dpy19l4	0.94348	0.295	0.18	0.0144718	Microglia
Dock8	0.475135	0.681	0.581	0.0151789	Microglia
Mbnl2	0.581304	0.523	0.406	0.0162345	Microglia
Abcd2	0.85902	0.273	0.159	0.020149	Microglia
Prkcb	0.465038	0.502	0.368	0.0205271	Microglia
Cerk	0.584633	0.476	0.349	0.0237261	Microglia
Fyb	0.333647	0.805	0.715	0.0238945	Microglia
Entpd1	0.503008	0.548	0.43	0.0251554	Microglia
Unc93b1	0.501391	0.557	0.433	0.0287851	Microglia
Ivns1abp	0.646059	0.45	0.336	0.0314287	Microglia
Mitf	0.434884	0.619	0.519	0.0355896	Microglia
Rapgef1	0.766994	0.277	0.159	0.0373121	Microglia
Hck	0.724282	0.281	0.167	0.042728	Microglia
Aim2	0.681366	0.369	0.255	0.0479091	Microglia
Kcnk13	0.610187	0.351	0.226	0.0488739	Microglia
Mrc1	6.73114	0.938	0.029	0	CAMs
F13a1	10.2642	0.843	0.002	0	CAMs
Iqgap2	5.36696	0.496	0.013	1.14545e-277	CAMs
Ms4a4a	5.93083	0.475	0.012	2.16625e-273	CAMs
Dab2	4.86849	0.855	0.099	3.4621e-264	CAMs
Aoah	4.71291	0.64	0.043	1.88792e-246	CAMs
Itsn1	4.46405	0.702	0.066	1.64953e-227	CAMs
Cd163	10.6388	0.281	0	1.66971e-220	CAMs
Cd38	6.72325	0.31	0.003	2.34451e-212	CAMs
Arhgef3	4.31286	0.562	0.04	3.50918e-204	CAMs
Psd3	4.14024	0.736	0.088	1.55792e-203	CAMs
Pde7b	5.3641	0.471	0.025	2.14804e-199	CAMs
Rbpj	4.72736	0.909	0.234	2.12973e-175	CAMs
Stab1	3.58439	0.843	0.171	2.3989e-171	CAMs
Ptprk	4.85943	0.397	0.021	8.54979e-165	CAMs
Rnf150	3.66908	0.727	0.114	3.06478e-163	CAMs
Ifi203	5.77138	0.252	0.004	1.40694e-155	CAMs
Atp5o	4.24835	0.525	0.052	1.52652e-153	CAMs
Mndal	4.89263	0.26	0.005	2.0697e-150	CAMs
Tbc1d4	3.74821	0.669	0.102	4.04158e-149	CAMs
Samd4	4.31632	0.488	0.045	1.27603e-147	CAMs
Wwp1	3.18776	0.897	0.255	2.87425e-147	CAMs
Vav3	3.74717	0.529	0.056	4.68889e-145	CAMs
Ednrb	5.40805	0.302	0.012	8.51326e-141	CAMs
Ms4a7	2.72598	0.657	0.124	7.12361e-110	CAMs
Pstpip2	3.98889	0.31	0.023	1.3117e-102	CAMs
Slc26a11	3.74968	0.322	0.025	1.11463e-101	CAMs
Slc9a9	2.19191	0.975	0.652	5.55311e-99	CAMs
Mctp1	2.74655	0.893	0.458	1.06388e-97	CAMs
Dse	2.92466	0.616	0.128	3.22022e-97	CAMs
Eps8	3.62609	0.376	0.042	3.66395e-94	CAMs
Stard8	2.9498	0.504	0.085	2.84852e-89	CAMs
Arhgap15	2.57306	0.612	0.141	1.93664e-83	CAMs
Gm4951	3.16342	0.38	0.051	5.86026e-80	CAMs
Colec12	2.83607	0.521	0.107	1.14575e-76	CAMs
Selenop	2.63916	0.628	0.171	9.65603e-76	CAMs
Itga4	2.66648	0.335	0.041	2.21169e-74	CAMs
P2rx7	3.22739	0.715	0.267	8.97502e-73	CAMs
Hdac9	1.94776	0.872	0.438	6.06139e-68	CAMs
Ddx60	2.77268	0.475	0.1	2.61804e-66	CAMs
Mtss1	2.4196	0.599	0.169	1.04781e-65	CAMs
Ms4a6b	2.97717	0.314	0.041	1.36475e-64	CAMs
Il16	3.42033	0.252	0.026	7.10528e-64	CAMs
Lrp6	2.36195	0.632	0.205	3.12993e-61	CAMs
Gas6	2.41231	0.471	0.107	3.48265e-58	CAMs
Myo5a	1.74178	0.831	0.429	2.42731e-55	CAMs
Ap2a2	2.36867	0.488	0.125	4.07913e-55	CAMs
Ms4a14	3.31628	0.256	0.033	5.18858e-54	CAMs
Osbpl9	2.0676	0.723	0.337	9.683e-54	CAMs
Gab3	2.48923	0.512	0.144	1.46843e-53	CAMs
Pde4d	2.04984	0.731	0.326	1.45204e-52	CAMs
Gm12353	2.40277	0.558	0.174	1.63779e-52	CAMs
Arhgap19	2.62682	0.314	0.052	7.12309e-52	CAMs
Raph1	2.43887	0.43	0.099	2.34102e-51	CAMs
Plekhg5	3.18706	0.252	0.033	7.16725e-51	CAMs
Clec2d	2.80228	0.293	0.046	3.80475e-50	CAMs
Clcn5	2.38568	0.442	0.114	1.47637e-46	CAMs
Reps2	2.29891	0.434	0.109	1.93175e-46	CAMs
Dennd1a	1.66029	0.777	0.417	1.13993e-45	CAMs
Pde7a	2.39454	0.364	0.079	1.02987e-44	CAMs
Dclre1c	2.19387	0.504	0.156	1.73298e-44	CAMs
Maf	1.47858	0.818	0.46	4.07004e-44	CAMs
Ms4a6c	2.38917	0.38	0.092	5.10723e-42	CAMs
Cnrip1	2.45288	0.405	0.107	7.757e-41	CAMs
Sash1	1.70865	0.595	0.217	3.41166e-40	CAMs
Arhgap18	2.04489	0.459	0.134	5.14417e-40	CAMs
Sbf2	1.5307	0.769	0.415	7.80467e-39	CAMs
Arhgap10	2.43136	0.285	0.055	1.12373e-38	CAMs
Cd200r1	2.39208	0.364	0.089	1.32495e-38	CAMs
Snx2	1.91003	0.607	0.258	2.27789e-38	CAMs
Slc40a1	2.48721	0.417	0.121	4.2336e-38	CAMs
Hip1	2.36448	0.252	0.043	5.26069e-38	CAMs
Nrp1	1.66955	0.711	0.357	1.57427e-37	CAMs
Snx6	1.92896	0.591	0.23	1.91361e-37	CAMs
Eps15	1.80426	0.558	0.21	1.20691e-36	CAMs
Bank1	2.03917	0.409	0.116	3.7372e-35	CAMs
Snx8	1.91548	0.446	0.151	2.52932e-32	CAMs
Zdhhc14	1.75293	0.616	0.287	5.99634e-32	CAMs
Ifi207	2.08192	0.36	0.099	1.40981e-31	CAMs
Ctsc	1.71565	0.545	0.228	1.61938e-30	CAMs
Plxnc1	2.26828	0.269	0.06	7.49448e-30	CAMs
Cyp27a1	2.11651	0.36	0.108	1.39687e-28	CAMs
Atrnl1	1.95452	0.335	0.092	3.13621e-28	CAMs
Cp	2.49612	0.26	0.061	4.5099e-28	CAMs
Fcho2	1.38496	0.727	0.446	2.42517e-27	CAMs
Nfxl1	2.20075	0.31	0.087	2.80315e-26	CAMs
Pid1	1.53023	0.727	0.445	3.32811e-25	CAMs
Fcgr2b	1.96373	0.376	0.127	4.31055e-25	CAMs
Rasal2	1.66615	0.558	0.262	4.71882e-25	CAMs
Pla2g7	1.99792	0.322	0.095	6.83884e-25	CAMs
Ripor2	1.93981	0.314	0.09	7.40152e-25	CAMs
Sesn1	1.41504	0.55	0.242	9.1205e-25	CAMs
Adam33	1.43775	0.318	0.088	1.25362e-24	CAMs
Ext1	1.53264	0.616	0.323	4.02e-24	CAMs
Zeb2	0.804956	0.95	0.829	8.87151e-24	CAMs
St8sia4	2.2855	0.293	0.083	8.99023e-24	CAMs
Mpp1	2.0073	0.277	0.076	5.98934e-23	CAMs
Atp6v0a1	1.34953	0.682	0.425	2.27495e-21	CAMs
Wdfy3	1.11787	0.723	0.459	5.54672e-20	CAMs
Cfh	1.23054	0.674	0.428	2.16083e-19	CAMs
Adgre1	1.41254	0.525	0.254	6.22991e-19	CAMs
Dmxl1	1.24717	0.562	0.295	1.40506e-18	CAMs
Adam22	1.91497	0.264	0.08	1.69083e-18	CAMs
Abca9	1.20423	0.583	0.299	3.42144e-18	CAMs
Blvrb	1.81644	0.26	0.077	4.16703e-18	CAMs
Ehd4	1.49785	0.517	0.265	5.24676e-18	CAMs
2610507B11Rik	1.82978	0.256	0.076	5.62938e-18	CAMs
Iqgap1	1.59653	0.289	0.093	2.17841e-17	CAMs
Atxn1	1.24378	0.645	0.386	3.15388e-17	CAMs
Slc16a7	1.59828	0.409	0.178	9.24743e-17	CAMs
Etv1	1.93971	0.264	0.086	1.22519e-16	CAMs
Rbms1	1.417	0.417	0.181	1.8709e-16	CAMs
Gapvd1	1.1665	0.558	0.303	2.068e-16	CAMs
Appl2	1.5928	0.38	0.157	3.84002e-16	CAMs
Inpp4a	1.61112	0.343	0.131	4.07725e-16	CAMs
Tcf4	0.901651	0.781	0.547	4.62305e-16	CAMs
Enox2	1.39305	0.421	0.188	5.04424e-16	CAMs
Gpr160	1.53968	0.335	0.127	5.33159e-16	CAMs
Trps1	1.29049	0.512	0.262	1.77333e-15	CAMs
Auts2	2.07378	0.331	0.134	2.62448e-15	CAMs
Ap1b1	1.65151	0.289	0.102	3.53296e-15	CAMs
Tnfaip8	1.49251	0.421	0.195	3.58194e-15	CAMs
Man1c1	1.00339	0.616	0.389	2.36998e-14	CAMs
Snx9	1.53283	0.372	0.161	3.02397e-14	CAMs
Wdr7	1.39599	0.413	0.197	1.50478e-13	CAMs
Samhd1	1.46722	0.339	0.138	1.54331e-13	CAMs
Cltc	1.12338	0.603	0.374	2.29459e-13	CAMs
MMVL30-int	1.13387	0.661	0.468	2.02992e-12	CAMs
Rgl1	1.49275	0.384	0.183	2.92298e-12	CAMs
Fgd4	1.10647	0.5	0.27	4.98014e-12	CAMs
Frmd4b	0.866552	0.773	0.666	5.5858e-12	CAMs
Uhrf1bp1l	1.4924	0.256	0.091	5.82039e-12	CAMs
Mdfic	1.0461	0.372	0.163	9.01537e-12	CAMs
Rab11fip5	1.45394	0.256	0.093	1.67674e-11	CAMs
Tmcc1	0.991182	0.624	0.415	1.90418e-11	CAMs
Wdfy2	1.05326	0.496	0.267	3.67186e-11	CAMs
Nav1	1.39815	0.331	0.148	4.03504e-11	CAMs
Dnajc13	1.0342	0.455	0.236	5.28636e-11	CAMs
Ncoa7	1.4096	0.298	0.122	6.54185e-11	CAMs
Slc17a5	1.62957	0.302	0.129	7.10413e-11	CAMs
Vezt	1.6139	0.269	0.108	1.15177e-10	CAMs
Cntn5	1.52915	0.252	0.097	1.70975e-10	CAMs
Abca1	0.865989	0.64	0.429	3.5141e-10	CAMs
Atxn7l1	0.902682	0.525	0.305	6.40208e-10	CAMs
Ms4a6d	1.27883	0.314	0.141	7.01893e-10	CAMs
Akap10	1.04513	0.545	0.337	7.87842e-10	CAMs
Tlr4	1.41819	0.281	0.115	1.43366e-09	CAMs
Rapgef2	0.997595	0.417	0.216	1.54218e-09	CAMs
Herc1	0.982224	0.512	0.303	1.78398e-09	CAMs
Herc4	1.06007	0.463	0.269	1.03974e-08	CAMs
Zfp704	1.08308	0.421	0.229	1.42306e-08	CAMs
Ccdc50	1.00733	0.475	0.277	2.04516e-08	CAMs
Exoc6b	1.0789	0.492	0.306	2.86983e-08	CAMs
Igf2bp3	1.41357	0.252	0.106	4.10532e-08	CAMs
Dhrs3	1.2947	0.289	0.132	8.12745e-08	CAMs
Dlg2	1.03192	0.351	0.174	1.06838e-07	CAMs
Ctnnd2	1.19701	0.289	0.13	1.39016e-07	CAMs
Ptprd	0.849738	0.521	0.323	2.42628e-07	CAMs
Cpq	1.16656	0.306	0.149	2.87594e-07	CAMs
Rasa1	1.05715	0.463	0.275	3.286e-07	CAMs
Fnbp1	0.886685	0.579	0.395	3.54763e-07	CAMs
Snx3	1.15172	0.293	0.136	3.98218e-07	CAMs
Bcar3	1.23669	0.289	0.135	4.03955e-07	CAMs
Eif4g3	0.790982	0.607	0.407	4.04734e-07	CAMs
Fchsd2	0.643819	0.698	0.516	4.72147e-07	CAMs
Nrg3	0.927644	0.455	0.271	5.38176e-07	CAMs
Swap70	1.10856	0.289	0.137	6.61966e-07	CAMs
Pdlim5	1.21193	0.285	0.134	6.91047e-07	CAMs
Peak1	1.07814	0.372	0.203	9.16094e-07	CAMs
Hpgd	1.05448	0.368	0.194	9.22647e-07	CAMs
Notch2	1.06816	0.38	0.209	1.09955e-06	CAMs
Zfp36l1	1.20237	0.368	0.204	1.80339e-06	CAMs
Prkn	0.698006	0.686	0.502	2.54539e-06	CAMs
App	0.807051	0.504	0.323	3.30556e-06	CAMs
Nrros	0.792642	0.55	0.372	4.19273e-06	CAMs
Wasl	1.04921	0.36	0.194	5.11868e-06	CAMs
Lrrtm4	0.993773	0.322	0.164	6.26346e-06	CAMs
Anks1	0.928677	0.368	0.2	6.84526e-06	CAMs
Maco1	1.21388	0.252	0.118	7.56213e-06	CAMs
Atp1b3	1.08754	0.269	0.126	7.69196e-06	CAMs
Cadm2	0.907274	0.405	0.23	8.3559e-06	CAMs
Cntnap2	0.967146	0.43	0.261	1.01952e-05	CAMs
Uvrag	0.806567	0.612	0.454	1.05186e-05	CAMs
Tuba1a	1.03662	0.45	0.289	1.14293e-05	CAMs
Cd300a	1.16864	0.31	0.158	1.19713e-05	CAMs
Tenm2	1.18608	0.36	0.208	1.32962e-05	CAMs
Tut4	0.907822	0.459	0.284	1.75439e-05	CAMs
Cdc42se2	0.980347	0.38	0.219	1.99364e-05	CAMs
Dock7	0.968907	0.347	0.192	2.37467e-05	CAMs
Adgrb3	1.12149	0.314	0.167	2.4712e-05	CAMs
Dock1	1.03147	0.388	0.23	2.67774e-05	CAMs
Slc38a6	0.876663	0.43	0.266	3.0109e-05	CAMs
Ube2q2	1.0653	0.285	0.143	3.47645e-05	CAMs
Aftph	0.72027	0.541	0.356	4.65166e-05	CAMs
Gng12	0.939769	0.388	0.227	4.7012e-05	CAMs
Tent2	0.842519	0.421	0.255	6.20966e-05	CAMs
Ppp1r9a	0.616189	0.674	0.5	7.59733e-05	CAMs
Adgrl2	1.10493	0.31	0.166	8.55589e-05	CAMs
Lingo2	1.02751	0.314	0.172	9.90636e-05	CAMs
Lrrc4c	1.0375	0.302	0.16	0.000123285	CAMs
Fndc3a	0.951177	0.421	0.268	0.000125582	CAMs
Syk	0.846151	0.393	0.237	0.000196704	CAMs
Igf1	0.674469	0.368	0.208	0.000215335	CAMs
Ptbp3	0.657407	0.62	0.46	0.000237985	CAMs
Csmd1	1.10534	0.256	0.129	0.000244672	CAMs
Nlgn1	1.01212	0.331	0.189	0.000288535	CAMs
Pcdh9	0.81715	0.5	0.344	0.000322434	CAMs
Kcnd2	0.892086	0.343	0.193	0.000337152	CAMs
Ano6	0.966124	0.322	0.18	0.000425655	CAMs
Apoe	1.04788	0.628	0.484	0.000486929	CAMs
Tln2	1.05927	0.306	0.171	0.000499699	CAMs
Rnf130	0.834152	0.442	0.287	0.000509344	CAMs
Rab3gap2	1.10032	0.256	0.132	0.000596458	CAMs
Phf20	0.813119	0.384	0.232	0.000683752	CAMs
Fer	0.91895	0.331	0.191	0.0007372	CAMs
Prkacb	1.02264	0.264	0.14	0.000855579	CAMs
Nrxn1	0.802881	0.521	0.371	0.000956275	CAMs
Gpatch2	0.938611	0.285	0.151	0.001003	CAMs
Abl2	0.842101	0.413	0.269	0.00112526	CAMs
Dennd1b	0.955165	0.351	0.214	0.00116808	CAMs
Tubb3	1.07392	0.256	0.133	0.0017037	CAMs
Snx30	0.698308	0.471	0.314	0.00186729	CAMs
Dip2c	0.895179	0.417	0.273	0.00287591	CAMs
Slc43a2	0.847668	0.331	0.192	0.00360848	CAMs
Ppp3ca	0.528961	0.731	0.647	0.00375549	CAMs
Trafd1	0.914357	0.293	0.164	0.00385529	CAMs
Usp48	0.996663	0.273	0.149	0.00397236	CAMs
Arfgef2	1.16417	0.273	0.153	0.00421053	CAMs
Snap23	1.12818	0.26	0.146	0.00432445	CAMs
Erbin	0.592161	0.496	0.341	0.006047	CAMs
Arhgap31	0.792245	0.413	0.271	0.00630515	CAMs
Ctnna2	0.935957	0.264	0.145	0.00636457	CAMs
Sgpl1	0.840712	0.343	0.207	0.00725911	CAMs
Ccm2	0.920318	0.289	0.165	0.00772165	CAMs
Osbpl11	0.641681	0.45	0.296	0.00777241	CAMs
Atxn7	0.839393	0.384	0.25	0.00783551	CAMs
Snx29	0.47933	0.773	0.722	0.00861466	CAMs
Rnf213	1.02427	0.26	0.147	0.00876119	CAMs
Ankrd12	0.603122	0.529	0.384	0.00918414	CAMs
Srsf2	0.627129	0.529	0.378	0.0100923	CAMs
Evi5	0.863127	0.289	0.169	0.0144218	CAMs
Rreb1	0.41761	0.81	0.735	0.0163702	CAMs
Nsmce2	0.638842	0.508	0.354	0.0167015	CAMs
Sfmbt1	0.681366	0.438	0.291	0.0172354	CAMs
Epsti1	0.812529	0.376	0.244	0.0175476	CAMs
Tm6sf1	0.937495	0.31	0.182	0.019823	CAMs
Btbd7	0.719904	0.368	0.234	0.0224845	CAMs
Nt5c2	0.863711	0.339	0.209	0.0263459	CAMs
Baz2b	0.566914	0.57	0.43	0.0289849	CAMs
Gria2	0.899983	0.298	0.172	0.0318819	CAMs
Grik2	0.867293	0.269	0.155	0.0434642	CAMs
Top2a	7.97842	0.289	0.001	2.80499e-195	Proliferating Cells
Brip1	6.65185	0.325	0.003	3.94124e-182	Proliferating Cells
Knl1	7.13187	0.265	0.001	2.27353e-175	Proliferating Cells
Hells	5.31282	0.313	0.01	3.45003e-100	Proliferating Cells
Diaph3	4.98446	0.349	0.013	8.2509e-99	Proliferating Cells
Pola1	4.26051	0.627	0.057	2.46746e-91	Proliferating Cells
Atad5	3.97946	0.398	0.026	3.24708e-73	Proliferating Cells
E2f1	4.71675	0.265	0.011	1.78507e-70	Proliferating Cells
Atad2	3.71696	0.59	0.065	6.98852e-70	Proliferating Cells
Mms22l	3.63676	0.361	0.031	6.00513e-50	Proliferating Cells
Mcm6	4.20158	0.253	0.015	2.87964e-49	Proliferating Cells
Wdhd1	3.9562	0.253	0.017	2.86804e-44	Proliferating Cells
Ezh2	3.56678	0.361	0.036	4.83268e-44	Proliferating Cells
Topbp1	3.20638	0.434	0.052	2.16827e-43	Proliferating Cells
Ulbp1	3.7027	0.301	0.028	8.57738e-39	Proliferating Cells
Prim2	3.19882	0.373	0.048	8.2298e-34	Proliferating Cells
Rad51b	2.61423	0.602	0.133	1.06238e-31	Proliferating Cells
Nsd2	2.41377	0.566	0.146	7.02748e-25	Proliferating Cells
Cenpp	3.31005	0.253	0.033	1.22261e-21	Proliferating Cells
Cbx5	2.29322	0.47	0.102	2.01153e-21	Proliferating Cells
Rbl1	2.74419	0.301	0.048	5.68142e-20	Proliferating Cells
Chek2	2.56712	0.301	0.052	1.38806e-17	Proliferating Cells
Cep128	2.42741	0.361	0.078	4.0833e-16	Proliferating Cells
Wdr76	2.27267	0.277	0.048	2.0483e-15	Proliferating Cells
Ncapd3	2.38313	0.325	0.068	1.55769e-14	Proliferating Cells
Cntln	2.57525	0.301	0.061	2.19271e-14	Proliferating Cells
Lin54	2.30192	0.265	0.048	9.2672e-14	Proliferating Cells
Skp2	2.56639	0.253	0.048	2.91151e-12	Proliferating Cells
Cep57l1	2.33622	0.265	0.056	3.04583e-11	Proliferating Cells
Slf1	2.09622	0.361	0.101	2.39103e-10	Proliferating Cells
Rfwd3	1.84641	0.301	0.074	2.14289e-09	Proliferating Cells
Rev3l	1.60439	0.398	0.124	9.06192e-09	Proliferating Cells
Farp1	2.0777	0.313	0.087	1.26838e-08	Proliferating Cells
Hjurp	1.8885	0.325	0.093	6.86734e-08	Proliferating Cells
Slbp	1.95416	0.289	0.079	2.5508e-07	Proliferating Cells
Trim37	1.70623	0.277	0.073	3.39977e-07	Proliferating Cells
Dna2	2.0387	0.277	0.077	5.05379e-07	Proliferating Cells
Hat1	2.27247	0.253	0.068	1.80457e-06	Proliferating Cells
Vrk1	1.57529	0.313	0.094	2.44743e-06	Proliferating Cells
Sdk1	1.54632	0.494	0.21	6.3193e-06	Proliferating Cells
Rif1	1.56298	0.337	0.115	1.76016e-05	Proliferating Cells
Usp37	1.3736	0.361	0.132	7.07023e-05	Proliferating Cells
Gstcd	1.55568	0.277	0.089	0.000163496	Proliferating Cells
Tmpo	1.64073	0.277	0.09	0.000179781	Proliferating Cells
Primpol	1.3487	0.313	0.109	0.000388288	Proliferating Cells
Mast2	1.66281	0.289	0.101	0.000462932	Proliferating Cells
Arsb	0.707968	0.892	0.643	0.000802177	Proliferating Cells
Dek	1.54241	0.265	0.088	0.000887028	Proliferating Cells
Cep112	1.33149	0.337	0.13	0.000909769	Proliferating Cells
Rapgef5	0.827145	0.807	0.545	0.00206956	Proliferating Cells
Nsd3	0.831666	0.675	0.392	0.00569544	Proliferating Cells
Tubb5	1.24495	0.373	0.16	0.00579635	Proliferating Cells
Tmem245	1.20855	0.398	0.176	0.00676242	Proliferating Cells
E2f3	1.14936	0.434	0.205	0.0135719	Proliferating Cells
Xpo1	1.22556	0.301	0.12	0.0164622	Proliferating Cells
Cux1	0.738702	0.783	0.545	0.0173212	Proliferating Cells
Smchd1	1.00418	0.446	0.213	0.0228715	Proliferating Cells
Rnf157	1.29511	0.265	0.099	0.0243788	Proliferating Cells
Ago2	1.29291	0.289	0.114	0.0283963	Proliferating Cells
Sfmbt1	0.997425	0.53	0.295	0.0330287	Proliferating Cells
Tnfaip8	1.12504	0.422	0.205	0.0363316	Proliferating Cells
Phip	0.888891	0.53	0.281	0.0371162	Proliferating Cells
Cadm2	1.00372	0.458	0.236	0.0393124	Proliferating Cells
Hnrnpd	1.24057	0.373	0.171	0.0426308	Proliferating Cells
Cit	1.19172	0.277	0.107	0.0439844	Proliferating Cells
Skap1	10.529	0.815	0.003	0	T cells
Themis	12.8522	0.63	0	0	T cells
Itk	13.0502	0.556	0	0	T cells
Grap2	9.68023	0.556	0.002	0	T cells
Cd226	10.5634	0.519	0	0	T cells
Lck	10.8869	0.481	0.001	0	T cells
Ikzf3	14.5333	0.444	0	0	T cells
Samd3	11.5074	0.37	0	1.5187e-280	T cells
Stat4	8.91626	0.519	0.002	1.40982e-262	T cells
Ctsw	11.5186	0.333	0	1.26023e-249	T cells
Gimap3	13.4284	0.296	0	1.20466e-246	T cells
Gimap8	10.8103	0.259	0	4.85484e-188	T cells
Klrk1	10.169	0.259	0	5.52828e-188	T cells
Clnk	9.17075	0.333	0.001	7.59513e-177	T cells
Atp8b4	7.56238	0.444	0.003	1.25597e-175	T cells
Itga1	9.30415	0.259	0.001	1.44959e-149	T cells
Cd247	8.22867	0.37	0.003	4.79037e-138	T cells
Ccdc88c	7.08082	0.333	0.003	3.94438e-122	T cells
Cxcr6	7.57603	0.37	0.004	3.42214e-116	T cells
Runx3	8.52592	0.259	0.002	4.69226e-114	T cells
Sntb1	7.72611	0.296	0.003	4.81305e-107	T cells
Ms4a4b	6.82995	0.556	0.013	6.89043e-106	T cells
Bcl11b	7.36987	0.333	0.005	2.98121e-86	T cells
Mctp2	6.31858	0.37	0.007	2.8829e-82	T cells
Adam19	6.47971	0.407	0.01	3.40667e-74	T cells
Nedd9	5.55502	0.556	0.025	2.81215e-59	T cells
Ptpn22	5.41997	0.556	0.026	2.87909e-55	T cells
Txk	6.24739	0.296	0.007	1.98998e-54	T cells
Ppp1r16b	5.48298	0.444	0.019	3.68165e-49	T cells
MMTV-int	6.33564	0.444	0.02	8.6665e-47	T cells
Tox	5.4365	0.593	0.038	1.13732e-44	T cells
Gimap6	5.49634	0.37	0.014	2.6391e-43	T cells
Dennd2d	5.46843	0.444	0.022	7.33933e-42	T cells
Mndal	5.66159	0.407	0.019	6.57064e-41	T cells
Gramd3	5.7974	0.37	0.018	1.14144e-35	T cells
Rinl	5.05933	0.444	0.026	7.23146e-35	T cells
H2-Q7	5.43374	0.333	0.015	7.7207e-34	T cells
Slco3a1	4.75285	0.37	0.019	3.90628e-32	T cells
Itga4	4.71416	0.593	0.055	1.18736e-30	T cells
Prkcq	5.61186	0.333	0.018	1.99901e-27	T cells
Ablim1	4.18158	0.556	0.061	3.40041e-24	T cells
Camk4	4.76658	0.296	0.018	1.42157e-21	T cells
Arhgap15	3.88161	0.815	0.166	5.77931e-21	T cells
Bcl2	4.76627	0.741	0.136	1.25279e-20	T cells
Stk17b	4.08414	0.481	0.051	2.55615e-20	T cells
Fyn	4.07137	0.593	0.081	2.91744e-20	T cells
Arhgef3	3.82841	0.556	0.069	5.23379e-20	T cells
Ppp3cc	4.3635	0.444	0.049	1.12163e-17	T cells
Tnik	3.46244	0.593	0.088	2.83786e-17	T cells
Btbd11	4.61172	0.259	0.016	2.9196e-17	T cells
Stk39	4.22867	0.37	0.034	4.78537e-17	T cells
Iqgap2	3.56841	0.407	0.04	7.27638e-17	T cells
Nlrc5	3.97756	0.556	0.081	8.10818e-17	T cells
St6galnac3	5.35148	0.296	0.023	5.55159e-16	T cells
Ifi203	4.49574	0.259	0.018	1.48624e-15	T cells
Shisa5	4.36555	0.407	0.046	1.61986e-15	T cells
Rasgrp1	4.43993	0.296	0.026	7.72337e-14	T cells
Mllt3	3.3134	0.556	0.102	1.33893e-12	T cells
Arhgap26.1	3.74375	0.407	0.052	1.34521e-12	T cells
Id2	4.5808	0.296	0.028	1.84621e-12	T cells
Fam102a	3.97585	0.259	0.022	5.50785e-12	T cells
H2-K1	3.21426	0.593	0.127	1.34204e-11	T cells
Tmem163	4.3902	0.333	0.041	1.7303e-10	T cells
Utrn	3.17916	0.593	0.138	4.44224e-10	T cells
Anxa6	3.86625	0.333	0.042	5.02362e-10	T cells
H2-Q4	4.12715	0.296	0.036	4.29856e-09	T cells
L1M2	2.77649	0.667	0.208	2.24483e-08	T cells
Dtnb	3.1977	0.37	0.066	8.04396e-07	T cells
Hip1	4.29965	0.333	0.054	1.39162e-06	T cells
Ptprc	2.05699	0.889	0.585	2.20476e-06	T cells
Cd44	3.51877	0.259	0.034	4.17819e-06	T cells
Rfx7	2.55803	0.556	0.163	1.65202e-05	T cells
2011-09-01	3.26457	0.333	0.061	1.93828e-05	T cells
Atp10a	3.15505	0.259	0.038	4.98821e-05	T cells
Pde7a	3.32337	0.407	0.094	5.73452e-05	T cells
Limk2	3.28635	0.333	0.062	7.80786e-05	T cells
Setbp1	3.41468	0.296	0.05	8.19072e-05	T cells
Slc7a1	3.47923	0.259	0.041	0.00016278	T cells
Cast	3.07706	0.333	0.067	0.000238363	T cells
Dock10	1.68136	0.926	0.62	0.000255691	T cells
Vav3	2.68988	0.37	0.084	0.000436151	T cells
Ms4a6b	3.22525	0.296	0.057	0.000802793	T cells
Clec2d	2.97423	0.296	0.06	0.00164618	T cells
Crim1	2.60062	0.296	0.058	0.00187493	T cells
Pdcd4	2.62243	0.407	0.113	0.00561352	T cells
Cyfip2	2.85455	0.259	0.051	0.0108951	T cells
Coro2a	2.86813	0.407	0.123	0.0119014	T cells
Gramd1b	2.49929	0.407	0.119	0.0121333	T cells
Fryl	1.95231	0.556	0.217	0.0158086	T cells
Arhgap10	2.72948	0.296	0.067	0.0207805	T cells
Plekha5	3.39801	0.37	0.107	0.0215748	T cells
Ugcg	2.9485	0.333	0.087	0.0423228	T cells
Sntb2	2.7331	0.333	0.089	0.0448896	T cells
Mbnl1	1.29069	0.889	0.823	0.0455794	T cells
H2-Eb1	9.2471	0.3	0.001	2.0408e-165	Monocytes
Skint3	10.4593	0.25	0.001	1.70076e-147	Monocytes
Atp8b4	6.45152	0.4	0.004	1.65053e-103	Monocytes
Gpr141	8.57914	0.25	0.001	5.14821e-102	Monocytes
Ccr2	7.59784	0.3	0.003	1.37177e-85	Monocytes
Adgre4	8.21908	0.3	0.004	2.34202e-72	Monocytes
Klra2	6.96823	0.25	0.003	1.25453e-66	Monocytes
Tmem51	6.11143	0.35	0.008	6.76981e-49	Monocytes
Cd74	7.32041	0.35	0.009	2.73997e-44	Monocytes
Nedd9	5.56739	0.55	0.026	1.79286e-42	Monocytes
Adgre5	5.96269	0.35	0.011	1.4243e-36	Monocytes
Itgal	7.07851	0.25	0.006	5.26778e-34	Monocytes
Cybb	4.21475	0.5	0.043	6.37228e-19	Monocytes
Mob3b	4.24691	0.45	0.036	2.03114e-18	Monocytes
Vav3	4.06402	0.6	0.083	1.2968e-13	Monocytes
Ptpn12	3.91677	0.6	0.085	3.64804e-13	Monocytes
Cytip	4.87148	0.25	0.015	1.45484e-12	Monocytes
Arhgap15	3.45444	0.75	0.167	6.22205e-11	Monocytes
Slc1a5	4.30246	0.25	0.017	7.8445e-11	Monocytes
Itga4	5.05981	0.45	0.057	1.13856e-10	Monocytes
Trps1	2.6307	0.85	0.275	1.20562e-07	Monocytes
Cd44	4.00401	0.3	0.035	1.11667e-06	Monocytes
Rap1gap2	4.20493	0.35	0.057	0.000102532	Monocytes
Paxip1	3.57515	0.25	0.032	0.000598374	Monocytes
Cd52	4.42881	0.25	0.033	0.000627264	Monocytes
Atrnl1	3.6624	0.45	0.106	0.00110969	Monocytes
Coro1a	3.0251	0.35	0.069	0.0041391	Monocytes
Hlcs	3.29406	0.35	0.073	0.0177516	Monocytes
Ptpre	2.33124	0.65	0.227	0.0189251	Monocytes
Alcam	3.10812	0.45	0.126	0.0230974	Monocytes

## Sheet: Supplementary Table 4
Microglia Marker - Figure 3C
Gene	avg_log2FC	pct.1	pct.2	p_val_adj	cluster
Cst3	0.769073	0.765	0.658	1.63895e-28	0
Csmd3	0.587414	0.687	0.519	2.01241e-21	0
Ptgds	0.572947	0.813	0.747	2.08281e-21	0
P2ry12	0.66717	0.682	0.576	5.9748e-21	0
Arhgap45	0.558769	0.687	0.66	4.50933e-14	0
Tanc2	0.318053	0.924	0.906	4.54224e-14	0
Ltc4s	0.985276	0.338	0.244	3.08986e-11	0
Gpr34	0.657456	0.502	0.422	3.21354e-11	0
Numb	0.426915	0.685	0.625	1.43429e-10	0
Ssh2	0.354307	0.799	0.783	1.10092e-09	0
Inpp5d	0.320472	0.832	0.836	8.35355e-08	0
Srgap2	0.277067	0.868	0.831	2.0711e-07	0
Otulinl	0.46688	0.606	0.597	3.73929e-06	0
St3gal6	0.59484	0.455	0.393	4.25966e-06	0
Chd9	0.352094	0.726	0.74	1.87536e-05	0
IAPEz-int	0.408149	0.663	0.687	0.000108702	0
Cx3cr1	0.402821	0.582	0.545	0.000252862	0
Itm2b	0.40971	0.588	0.606	0.000417731	0
Dip2b	0.349574	0.657	0.656	0.000430247	0
Atp8a2	0.498571	0.496	0.451	0.000494898	0
Snhg11	0.27457	0.778	0.811	0.000523161	0
Zfhx3	0.272156	0.803	0.807	0.000545257	0
Siglech	0.439144	0.482	0.413	0.000573005	0
Selplg	0.598903	0.425	0.367	0.000646773	0
Lpcat2	0.345681	0.596	0.568	0.00076469	0
MTE2b	0.821385	0.301	0.253	0.00208604	0
Arhgap5	0.361177	0.603	0.586	0.00234066	0
Ckb	0.67911	0.365	0.337	0.00886139	0
Ubb	0.422707	0.53	0.53	0.0101117	0
Calm1	0.478602	0.479	0.472	0.0112175	0
Cd81	0.635714	0.393	0.37	0.0130189	0
Resp18	0.795666	0.259	0.21	0.0197242	0
Rtn1	0.375198	0.563	0.576	0.0448276	0
Csmd3	1.47216	0.863	0.471	1.8116e-119	1
Plxdc2	0.780665	0.992	0.856	2.52081e-94	1
Srgap2	0.839526	0.978	0.798	4.46198e-93	1
Nav3	1.20366	0.876	0.543	9.49699e-92	1
Selplg	1.22007	0.676	0.291	5.43789e-80	1
Elmo1	0.786935	0.977	0.823	5.20652e-78	1
Tanc2	0.667709	0.991	0.886	2.14167e-74	1
Numb	0.950653	0.883	0.566	6.53145e-73	1
Siglech	1.02274	0.733	0.338	4.14732e-70	1
Arhgap5	0.894523	0.845	0.511	2.95506e-64	1
Rapgef5	0.887526	0.841	0.507	2.06542e-63	1
Atp8a2	0.935785	0.724	0.382	3.22623e-58	1
Slco2b1	0.962505	0.638	0.304	1.64431e-51	1
Plcl1	0.724915	0.893	0.606	9.49129e-50	1
Zfhx3	0.636165	0.947	0.762	1.20301e-49	1
Pag1	0.749147	0.864	0.615	1.15108e-48	1
Pde3b	0.734349	0.834	0.55	6.47573e-47	1
Nav2	0.644146	0.946	0.785	1.06568e-46	1
Abca9	1.01313	0.526	0.233	3.31288e-44	1
Plxna4	1.07741	0.523	0.25	7.39912e-43	1
Dock4	0.538848	0.961	0.831	2.58133e-42	1
Fam102b	1.13503	0.488	0.224	3.02346e-42	1
Cst3	0.639259	0.87	0.629	3.97524e-41	1
Ssh2	0.58756	0.937	0.741	6.6814e-40	1
P3h2	1.01709	0.494	0.227	1.0027e-39	1
Dock8	0.637213	0.858	0.626	1.54724e-39	1
Ubash3b	0.776659	0.738	0.475	4.22528e-39	1
Bbs9	1.06664	0.478	0.221	6.59862e-39	1
P2ry12	0.630024	0.828	0.535	4.18732e-38	1
Cfh	0.841665	0.642	0.366	9.06852e-38	1
Ldlrad4	0.554708	0.934	0.768	1.20902e-37	1
Prkca	0.829744	0.556	0.273	1.87646e-36	1
Cacnb2	1.00431	0.45	0.206	2.20001e-36	1
Fchsd2	0.66652	0.726	0.456	3.35979e-34	1
Maml3	0.661617	0.861	0.645	1.9187e-33	1
Csf1r	0.733042	0.697	0.427	2.20854e-33	1
Itga9	1.03568	0.363	0.149	4.68202e-32	1
0610040J01Rik	0.810664	0.577	0.313	3.49887e-31	1
Arsb	0.590581	0.851	0.621	1.09542e-30	1
Ptgs1	0.897886	0.388	0.169	1.18863e-29	1
Slc24a3	0.75346	0.574	0.317	2.06015e-29	1
Agmo	0.768897	0.63	0.378	2.73875e-29	1
Zfp710	0.639735	0.712	0.447	4.2052e-29	1
Mef2a	0.441282	0.967	0.842	1.67606e-28	1
Prkce	1.23627	0.326	0.14	2.15358e-28	1
Col27a1	1.08506	0.297	0.115	2.7308e-28	1
Pld1	0.885763	0.459	0.236	1.65584e-27	1
Parp8	0.715913	0.563	0.313	7.21559e-27	1
Slc9a9	0.491346	0.829	0.598	3.38031e-26	1
St3gal6	0.696691	0.603	0.349	5.02947e-26	1
Lpcat2	0.557341	0.77	0.514	7.55885e-26	1
Dock10	0.546857	0.793	0.584	1.22118e-25	1
Ankrd44	0.574513	0.756	0.528	7.26787e-25	1
Nos1ap	1.1318	0.281	0.116	1.05242e-24	1
Chd9	0.485965	0.886	0.69	1.52259e-24	1
Hpgd	0.831744	0.34	0.152	1.2373e-23	1
Sparc	0.872184	0.327	0.144	2.53418e-23	1
Frmd4a	0.506643	0.851	0.668	1.39539e-22	1
Ccr5	0.912924	0.278	0.116	2.43443e-22	1
Inpp4b	0.49604	0.836	0.637	8.30575e-22	1
Sall1	0.772319	0.379	0.185	2.57572e-21	1
Tgfbr1	0.364575	0.954	0.848	4.64489e-21	1
Slc8a1	0.463575	0.937	0.825	1.40957e-20	1
Mgat4a	0.628	0.581	0.356	1.71602e-20	1
Fam49b	0.469308	0.844	0.641	1.749e-20	1
Wnk1	0.519932	0.779	0.571	2.51964e-20	1
Camk1d	0.513027	0.814	0.634	3.70164e-20	1
Apbb1ip	0.402051	0.898	0.742	8.09277e-20	1
Gtf2h2	0.688591	0.474	0.259	9.34703e-20	1
Tjp1	0.810336	0.368	0.187	1.12022e-19	1
Cx3cr1	0.468163	0.745	0.496	2.37157e-19	1
Tmcc3	0.382079	0.944	0.833	5.8331e-19	1
Zswim6	0.606707	0.684	0.478	6.88596e-19	1
Fhit	0.719356	0.468	0.275	7.00369e-19	1
Gpr34	0.509304	0.63	0.386	8.04998e-19	1
Picalm	0.508266	0.755	0.565	9.68172e-19	1
Ophn1	0.460735	0.87	0.661	9.8654e-19	1
Ptprj	0.445955	0.828	0.634	1.01216e-18	1
Chn2	0.535824	0.676	0.447	1.12269e-18	1
Dennd4a	0.475733	0.767	0.552	1.47505e-18	1
Serinc3	0.560105	0.652	0.416	2.43435e-18	1
Ssbp2	0.809905	0.351	0.18	4.53154e-18	1
Il6ra	0.671155	0.479	0.273	1.00063e-17	1
Gab1	0.931644	0.272	0.126	2.98523e-17	1
Ivns1abp	0.552728	0.614	0.401	3.58138e-17	1
Lrch1	0.475463	0.769	0.553	3.78813e-17	1
Pip4k2a	0.449563	0.803	0.6	5.04973e-17	1
Ly86	0.375811	0.864	0.663	5.88175e-17	1
Rgs10	0.503048	0.57	0.344	1.5116e-16	1
Bin1	0.555298	0.615	0.404	2.10909e-16	1
Hdac9	0.563532	0.589	0.394	7.38957e-16	1
Pik3r1	0.658694	0.515	0.321	1.87864e-15	1
Rnf216	0.565957	0.55	0.352	3.02516e-15	1
Cttnbp2nl	0.574537	0.556	0.362	3.76728e-15	1
Usp24	0.69066	0.362	0.199	6.67758e-15	1
March1	0.488653	0.626	0.422	7.27445e-15	1
Nbea	0.721038	0.426	0.254	9.95014e-15	1
Smap2	0.43389	0.689	0.472	1.10025e-14	1
Tcf7l2	0.558053	0.463	0.27	1.52712e-14	1
Entpd1	0.515204	0.687	0.504	1.82437e-14	1
Pard3b	0.856841	0.303	0.159	2.35955e-14	1
Mbnl1	0.350879	0.913	0.796	2.43935e-14	1
Vsir	0.620052	0.363	0.193	3.23942e-14	1
Sncaip	0.606741	0.359	0.193	4.83586e-14	1
Epb41l2	0.337602	0.929	0.81	8.36638e-14	1
Kcnma1	0.553726	0.437	0.261	9.70657e-14	1
Wdr44	0.674972	0.323	0.172	1.27736e-13	1
Mertk	0.365179	0.903	0.782	1.48628e-13	1
Rhobtb1	0.589152	0.323	0.166	1.57715e-13	1
Itpr2	0.543062	0.529	0.339	2.12033e-13	1
Abi3	0.682738	0.316	0.166	2.35451e-13	1
Herc2	0.469759	0.607	0.398	4.04932e-13	1
Nuak1	0.630452	0.362	0.198	4.79696e-13	1
Smarca2	0.571668	0.425	0.25	5.79326e-13	1
Inpp5d	0.290198	0.934	0.804	8.69196e-13	1
Soga1	0.506431	0.485	0.294	9.32437e-13	1
Golm1	0.587368	0.416	0.252	1.01545e-12	1
Klf12	0.531117	0.581	0.395	1.03817e-12	1
Clasp2	0.490352	0.574	0.382	1.04019e-12	1
Prex1	0.510053	0.501	0.306	1.19333e-12	1
Lcp2	0.667566	0.358	0.204	1.28281e-12	1
Celf2	0.431632	0.781	0.608	1.56252e-12	1
Mapk14	0.582185	0.379	0.217	2.41491e-12	1
Zfp652	0.520477	0.568	0.377	2.92343e-12	1
Map3k5	0.603444	0.384	0.224	3.18479e-12	1
Dapp1	0.492806	0.424	0.25	5.76767e-12	1
Fam117b	0.566613	0.343	0.191	6.1763e-12	1
Dip2b	0.34865	0.806	0.61	7.15979e-12	1
Lair1	0.398643	0.756	0.555	9.98961e-12	1
Cables1	0.611246	0.313	0.169	1.75615e-11	1
Bmp2k	0.432701	0.708	0.524	2.17544e-11	1
Snta1	0.668779	0.274	0.142	2.19001e-11	1
Man1a	0.580781	0.46	0.294	3.30331e-11	1
Rps6ka1	0.581767	0.322	0.175	3.5549e-11	1
Arhgap39	0.464706	0.539	0.356	3.62178e-11	1
Wdfy2	0.498606	0.393	0.23	5.05372e-11	1
Sgk3	0.656142	0.272	0.142	5.54286e-11	1
St3gal5	0.612194	0.34	0.192	5.9599e-11	1
Itgb5	0.426323	0.76	0.566	7.16841e-11	1
Lrba	0.595516	0.342	0.196	7.74266e-11	1
Phactr2	0.698693	0.287	0.159	8.7394e-11	1
Nfia	0.429207	0.646	0.452	1.19349e-10	1
Itga6	0.487245	0.398	0.237	2.16063e-10	1
Lyn	0.317282	0.864	0.719	2.18682e-10	1
Fgd2	0.396094	0.509	0.317	2.45854e-10	1
Ikzf1	0.345831	0.782	0.592	3.49557e-10	1
Sipa1l1	0.594117	0.358	0.211	4.18056e-10	1
Rock2	0.449668	0.539	0.364	6.12961e-10	1
Whrn	0.566718	0.274	0.145	6.97438e-10	1
Mef2c	0.26451	0.922	0.781	8.22472e-10	1
Tspan14	0.581712	0.389	0.238	8.95035e-10	1
Fam91a1	0.627861	0.261	0.139	1.50922e-09	1
Nrip1	0.475552	0.593	0.422	1.54956e-09	1
Rptor	0.365537	0.544	0.355	3.40256e-09	1
Wasf2	0.391349	0.559	0.374	3.56669e-09	1
Pmepa1	0.450487	0.388	0.233	3.87129e-09	1
Phf14	0.374111	0.609	0.422	4.18936e-09	1
Arid1a	0.522233	0.39	0.241	5.63283e-09	1
Sh3pxd2a	0.480619	0.327	0.186	6.00244e-09	1
F11r	0.603897	0.301	0.172	8.44199e-09	1
Specc1	0.354437	0.666	0.488	1.11602e-08	1
Cask	0.447316	0.43	0.274	1.32272e-08	1
Rap1gds1	0.321942	0.785	0.607	1.55679e-08	1
Diaph2	0.301638	0.844	0.716	1.59279e-08	1
Adap2	0.338366	0.659	0.479	1.77944e-08	1
Mtus1	0.484687	0.453	0.291	2.08043e-08	1
Man1a2	0.37358	0.602	0.416	2.45109e-08	1
Plcl2	0.347018	0.779	0.599	2.59141e-08	1
Akt3	0.557051	0.351	0.222	2.94477e-08	1
Fbrsl1	0.454732	0.316	0.184	3.02671e-08	1
Cmtm7	0.606216	0.276	0.157	3.0719e-08	1
Git2	0.456814	0.44	0.285	4.00048e-08	1
Rtn4rl1	0.476977	0.356	0.216	4.09376e-08	1
Sdccag8	0.530558	0.333	0.202	5.25844e-08	1
Pwwp2a	0.417903	0.465	0.308	5.34818e-08	1
Tab2	0.545952	0.326	0.197	5.55986e-08	1
Foxn3	0.272253	0.896	0.775	5.69493e-08	1
Slc7a8	0.470118	0.422	0.269	8.65899e-08	1
Bin2	0.473143	0.347	0.213	9.89517e-08	1
Gng2	0.411678	0.415	0.264	1.26513e-07	1
Ccnd3	0.352742	0.623	0.439	1.37057e-07	1
Pacsin2	0.449829	0.328	0.198	1.66065e-07	1
Pkig	0.447928	0.372	0.235	2.2033e-07	1
Hexb	0.288592	0.856	0.74	2.60581e-07	1
Scoc	0.434079	0.384	0.243	2.83232e-07	1
Med13l	0.409573	0.406	0.256	2.93794e-07	1
Gna15	0.494726	0.294	0.171	3.40221e-07	1
Tm6sf1	0.54272	0.268	0.155	3.87008e-07	1
Fer	0.455006	0.281	0.164	5.57393e-07	1
Tacc1	0.346454	0.594	0.425	6.03281e-07	1
Med12l	0.417294	0.453	0.301	8.0361e-07	1
Anks1	0.510226	0.29	0.173	8.6862e-07	1
Slc16a6	0.507805	0.307	0.189	2.33858e-06	1
Atp8a1	0.320716	0.638	0.465	2.38149e-06	1
Lims1	0.37293	0.63	0.476	2.62432e-06	1
Maf	0.328713	0.591	0.425	2.66165e-06	1
Pde4d	0.40376	0.438	0.293	2.86944e-06	1
Acvr1	0.498967	0.276	0.164	2.95604e-06	1
Pitpnc1	0.300842	0.636	0.467	3.30112e-06	1
Dock2	0.314697	0.795	0.63	3.61093e-06	1
Tbc1d5	0.291221	0.769	0.602	5.22374e-06	1
Ifngr1	0.540826	0.253	0.148	5.23698e-06	1
Cdh23	0.352383	0.354	0.222	5.5139e-06	1
Bach2	0.426293	0.471	0.325	5.98164e-06	1
Acsl4	0.507748	0.268	0.161	6.2977e-06	1
L1Md-F	0.500216	0.255	0.15	8.46941e-06	1
Casp8	0.478124	0.278	0.169	8.82704e-06	1
Frmd4b	0.260266	0.789	0.636	9.11967e-06	1
Unc93b1	0.268213	0.684	0.512	9.60223e-06	1
Cd86	0.339984	0.447	0.297	1.04982e-05	1
Hook3	0.443477	0.324	0.207	1.16552e-05	1
Apba1	0.369098	0.482	0.34	1.20771e-05	1
Rcsd1	0.402268	0.32	0.198	1.21617e-05	1
Hsp90b1	0.375431	0.358	0.232	1.3249e-05	1
Ppp1r21	0.456373	0.345	0.223	1.3342e-05	1
Cul1	0.325294	0.412	0.269	1.42657e-05	1
Il10ra	0.407667	0.352	0.225	2.14226e-05	1
Cd33	0.332095	0.383	0.251	2.38031e-05	1
Fli1	0.254575	0.727	0.566	3.43435e-05	1
Scamp2	0.41067	0.309	0.196	3.52782e-05	1
Map4k4	0.34967	0.522	0.374	3.64964e-05	1
Ddx6	0.372632	0.364	0.238	4.0235e-05	1
Kcnip4	0.30302	0.588	0.429	4.09728e-05	1
Nek7	0.312164	0.564	0.409	5.93677e-05	1
Arhgap12	0.340252	0.437	0.294	6.35076e-05	1
Magi1	0.321444	0.656	0.512	6.5806e-05	1
Cd2ap	0.367132	0.4	0.275	8.20525e-05	1
Retreg1	0.342982	0.523	0.378	8.48854e-05	1
Pik3cd	0.301687	0.356	0.23	9.54071e-05	1
Rfx3	0.449262	0.252	0.152	0.000111511	1
Ntpcr	0.432038	0.29	0.181	0.000114655	1
Hck	0.344183	0.381	0.249	0.000116517	1
Klf3	0.373733	0.313	0.196	0.000134212	1
Snx18	0.395787	0.252	0.151	0.000143075	1
Map3k3	0.323902	0.438	0.302	0.000146785	1
Nlrp1b	0.507792	0.314	0.211	0.000222575	1
Trio	0.374313	0.381	0.258	0.000289022	1
MTE2b	0.303589	0.364	0.235	0.000291022	1
Map2k4	0.397716	0.278	0.175	0.000297039	1
Stag2	0.376788	0.368	0.251	0.000340619	1
Sort1	0.370707	0.276	0.174	0.000341708	1
Capza2	0.332794	0.393	0.267	0.000374251	1
Ppp1r9a	0.31262	0.618	0.47	0.000375001	1
Vrk2	0.385972	0.368	0.256	0.000415808	1
Mia2	0.319102	0.342	0.223	0.00047247	1
Smad3	0.359305	0.278	0.175	0.000510127	1
Stambpl1	0.409466	0.279	0.178	0.000545332	1
Ptprm	0.394822	0.478	0.362	0.000554691	1
Nr3c1	0.284378	0.406	0.276	0.000615964	1
Ubac2	0.395014	0.322	0.212	0.000632983	1
Lysmd4	0.329757	0.534	0.387	0.000681104	1
Pik3ap1	0.291788	0.488	0.343	0.000724412	1
Ccni	0.385658	0.265	0.167	0.000868588	1
Kif21b	0.359892	0.26	0.16	0.000869642	1
Maml2	0.272118	0.666	0.531	0.000918277	1
Fam168a	0.380815	0.341	0.23	0.000961259	1
Lrrk1	0.340321	0.381	0.26	0.00110446	1
Arhgap22	0.270304	0.505	0.362	0.00128146	1
Kdm3b	0.369286	0.345	0.233	0.00129234	1
RMER19B	0.353887	0.384	0.262	0.00132168	1
Slc1a3	0.378924	0.351	0.244	0.00141855	1
Aftph	0.346657	0.454	0.328	0.00147367	1
Ank2	0.273256	0.632	0.497	0.00164982	1
Zfp608	0.368016	0.335	0.229	0.00196165	1
Rcbtb2	0.340254	0.372	0.255	0.00212596	1
Vav1	0.421051	0.316	0.211	0.00229333	1
Msi2	0.386481	0.336	0.229	0.00275818	1
Dock11	0.261041	0.447	0.318	0.00289592	1
Nrf1	0.3595	0.3	0.2	0.0030251	1
Slmap	0.312204	0.326	0.219	0.00312174	1
Cyfip1	0.255503	0.612	0.466	0.00316489	1
Fat3	0.365955	0.397	0.29	0.00335737	1
Tax1bp1	0.279605	0.282	0.182	0.0034175	1
Epc2	0.440117	0.255	0.166	0.00374671	1
Epb41	0.392507	0.286	0.191	0.00433129	1
Ppp6r3	0.379694	0.265	0.172	0.00452747	1
Insr	0.349309	0.323	0.219	0.00477325	1
Nrd1	0.331463	0.327	0.221	0.00480285	1
Fnbp1	0.254007	0.499	0.36	0.00486247	1
Sik2	0.334964	0.306	0.204	0.00487202	1
Ncf1	0.325184	0.274	0.181	0.00553818	1
L1-Mur3	0.276792	0.605	0.463	0.00644076	1
Tbxas1	0.273938	0.6	0.462	0.00665774	1
Ptpro	0.266076	0.261	0.167	0.0084628	1
Scd2	0.410353	0.27	0.178	0.00882218	1
Ski	0.294845	0.399	0.285	0.0128303	1
Tnrc18	0.289731	0.328	0.224	0.0134323	1
Sbf2	0.264988	0.519	0.386	0.0152202	1
Arhgef6	0.321653	0.253	0.165	0.0156026	1
Adam10	0.303116	0.417	0.297	0.0159148	1
Map2k1	0.435181	0.256	0.171	0.0169933	1
Nmt1	0.274825	0.287	0.188	0.0178993	1
Fam193a	0.321263	0.376	0.266	0.0183653	1
Nedd4l	0.372843	0.294	0.2	0.0185517	1
Rsf1	0.301728	0.311	0.213	0.0196793	1
Ncoa2	0.266054	0.392	0.276	0.0205352	1
Rps6ka3	0.326284	0.355	0.251	0.0212676	1
Med13	0.291773	0.307	0.205	0.022331	1
Rassf2	0.282904	0.311	0.212	0.0228439	1
Acss1	0.313891	0.267	0.176	0.0239255	1
Rnf38	0.302494	0.263	0.174	0.0246345	1
Disc1	0.305695	0.283	0.192	0.0254863	1
Rapgef1	0.308113	0.357	0.25	0.0275638	1
Il6st	0.266992	0.324	0.223	0.0283001	1
Ash1l	0.280937	0.501	0.377	0.0305301	1
Ttc28	0.291075	0.537	0.413	0.0353377	1
Wdfy4	0.300568	0.306	0.212	0.038268	1
Pias2	0.298887	0.301	0.206	0.0410344	1
E2f3	0.365689	0.288	0.2	0.0413353	1
Prkn	0.263247	0.603	0.478	0.0420487	1
Skil	0.254819	0.352	0.251	0.0442724	1
Washc4	0.288042	0.293	0.2	0.0467782	1
Spire1	0.253538	0.404	0.287	0.0481902	1
Zeb1	0.267248	0.535	0.412	0.0495404	1
Csf1	2.27963	0.315	0.082	1.26624e-54	2
Cd83	1.88226	0.29	0.102	2.16816e-32	2
Etl4	1.3995	0.348	0.144	2.45915e-29	2
Apbb2	0.772196	0.746	0.495	8.01567e-29	2
Cd9	0.87904	0.644	0.407	3.01752e-28	2
Apoe	0.851645	0.707	0.441	4.97674e-27	2
Myo1e	1.26732	0.456	0.234	8.10437e-27	2
Olfr111	1.08499	0.453	0.236	6.81691e-26	2
Cacna1a	0.700412	0.657	0.414	3.19466e-23	2
Cadm1	0.718548	0.766	0.57	4.61113e-22	2
Cd84	0.593807	0.783	0.585	7.53528e-20	2
Ank	1.1792	0.343	0.175	4.40321e-18	2
March3	1.51823	0.254	0.114	5.8487e-16	2
Plek	0.755081	0.535	0.341	6.92113e-15	2
Apobec1	0.630929	0.593	0.391	2.01708e-14	2
Rassf3	0.68512	0.539	0.349	4.43626e-14	2
Ctsb	0.480209	0.694	0.496	7.98896e-12	2
Mitf	0.501306	0.755	0.588	6.86131e-11	2
Hif1a	0.807887	0.389	0.239	8.4884e-11	2
Mafb	0.643703	0.502	0.336	8.89631e-11	2
Anapc15	0.604353	0.54	0.367	1.48211e-10	2
Plekhm2	0.582061	0.517	0.352	6.88377e-10	2
Rftn1	0.58114	0.476	0.306	9.90666e-10	2
Myo1f	0.425782	0.781	0.671	3.98512e-09	2
C1qa	0.631597	0.539	0.385	7.32898e-09	2
Rbpj	0.829211	0.344	0.213	7.57905e-09	2
Serpine2	0.654162	0.501	0.355	1.94748e-08	2
Lrguk	0.789847	0.301	0.175	4.25944e-08	2
Ptgds	0.28909	0.89	0.739	6.73814e-08	2
Sat1	0.386141	0.725	0.574	4.82765e-07	2
Arhgap24	0.259447	0.725	0.542	5.12629e-07	2
C1qc	0.476432	0.603	0.462	5.7843e-07	2
Samsn1	0.731296	0.357	0.226	7.70426e-07	2
Fgf13	0.69993	0.539	0.398	1.02045e-06	2
Ctsd	0.589803	0.479	0.338	2.27362e-06	2
Snx24	0.383794	0.713	0.585	2.45033e-06	2
Fgfr2	0.441439	0.586	0.432	2.51049e-06	2
Myo5a	0.37688	0.562	0.405	3.36761e-06	2
Ube2j1	0.587963	0.344	0.217	6.47314e-06	2
Bcl2l1	0.560649	0.4	0.269	7.22605e-06	2
Nrp1	0.553696	0.463	0.339	8.08425e-06	2
Asph	0.528719	0.519	0.392	1.16232e-05	2
Fyb	0.358247	0.855	0.795	1.17178e-05	2
Tyrobp	0.605701	0.343	0.218	1.33442e-05	2
Otulin	0.643386	0.308	0.192	1.51202e-05	2
Gsap	0.506641	0.448	0.317	1.62988e-05	2
Xylt1	0.558583	0.308	0.193	3.0349e-05	2
Fnip2	0.29221	0.654	0.495	3.2367e-05	2
C1qb	0.449366	0.605	0.477	5.81561e-05	2
Ctsl	0.549061	0.407	0.288	7.30995e-05	2
Vps13c	0.451493	0.463	0.335	8.6632e-05	2
P2ry6	0.42598	0.509	0.384	8.8422e-05	2
Ly86	0.463277	0.781	0.697	0.000117995	2
Plekha1	0.531695	0.343	0.226	0.000181655	2
Dgkz	0.56657	0.315	0.203	0.000183344	2
Cacna1d	0.395615	0.69	0.569	0.000259571	2
Usp50	0.489386	0.328	0.215	0.000298628	2
Tank	0.759114	0.341	0.236	0.000444852	2
P2rx4	0.538155	0.367	0.257	0.000670319	2
Ctsz	0.568704	0.382	0.274	0.000947122	2
Ptprc	0.384095	0.679	0.573	0.000998607	2
L1Md-A	0.426113	0.577	0.451	0.00101516	2
Npc2	0.504421	0.305	0.201	0.00165746	2
ORR1A2	0.548524	0.328	0.228	0.00308032	2
Galnt7	0.716538	0.318	0.227	0.00547624	2
Cotl1	0.67869	0.269	0.181	0.0062647	2
C9orf72	0.540276	0.264	0.172	0.00641954	2
L1Md-T	0.315995	0.771	0.677	0.00826725	2
Eya4	0.490298	0.323	0.226	0.0147505	2
Lamp1	0.39785	0.427	0.312	0.0153087	2
Gps2	0.559845	0.264	0.174	0.0180061	2
Tbc1d22a	0.386961	0.504	0.389	0.0188291	2
Prkch	0.502029	0.404	0.304	0.0224609	2
3110082I17Rik	0.503902	0.334	0.24	0.0257132	2
Tns3	0.318179	0.628	0.507	0.027546	2
Atp6v1a	0.46828	0.325	0.23	0.0291823	2
Cpeb2	0.444789	0.308	0.21	0.0307005	2
Fblim1	0.491489	0.287	0.193	0.0337467	2
Arid5b	0.358593	0.433	0.324	0.0397417	2
Akap10	0.404329	0.422	0.323	0.0434474	2
Ehd4	0.451008	0.349	0.251	0.0439883	2
Gpnmb	6.69791	0.912	0.023	0	3
Mdfic	4.04122	0.646	0.054	0	3
Ms4a7	5.03925	0.581	0.023	0	3
Adam33	6.75706	0.454	0.007	1.11928e-287	3
Atp6v0d2	7.03505	0.426	0.004	9.50661e-275	3
Apobec1	2.48757	0.922	0.313	4.56085e-257	3
Colec12	4.53693	0.473	0.026	6.6878e-243	3
Igf1	3.01507	0.679	0.105	1.62095e-235	3
Lyst	2.32552	0.868	0.328	3.19364e-205	3
Myof	5.99797	0.324	0.005	3.96124e-197	3
Sash1	2.81155	0.631	0.127	2.74182e-181	3
Ahnak2	4.40199	0.366	0.021	8.47803e-179	3
Lgals3	4.2392	0.371	0.022	8.07043e-178	3
Lilr4b	4.17873	0.339	0.018	4.35333e-166	3
Fnip2	1.87238	0.874	0.443	2.00202e-155	3
Flt1	5.48997	0.28	0.009	5.42384e-155	3
B1-Mus1	0.672603	1	1	3.22541e-153	3
Ddhd1	2.81962	0.567	0.123	2.51283e-152	3
Mamdc2	4.72806	0.319	0.02	1.51241e-150	3
Fmn1	2.25333	0.647	0.169	2.64385e-145	3
Iqgap1	3.701	0.354	0.033	1.5016e-142	3
Myo5a	1.75	0.809	0.347	8.19021e-125	3
Hpse	3.04143	0.372	0.05	4.67164e-123	3
Xylt1	2.35915	0.549	0.138	9.60336e-122	3
Gpr137b	2.61475	0.485	0.103	1.61685e-121	3
Arhgap24	1.58835	0.888	0.502	1.87522e-121	3
Osbpl8	1.83904	0.736	0.304	1.49658e-112	3
Alcam	3.23563	0.383	0.073	3.23636e-102	3
Lilrb4a	2.68661	0.339	0.053	1.1825e-98	3
Trps1	1.94754	0.579	0.187	6.73436e-98	3
Zfp704	2.00868	0.532	0.163	6.53411e-93	3
Plekhm2	1.56949	0.704	0.307	2.01093e-90	3
Sh3pxd2b	3.25567	0.252	0.029	1.80363e-87	3
Capn15	2.46576	0.395	0.091	6.22953e-87	3
Dmxl2	2.4426	0.359	0.072	1.06163e-85	3
Rftn1	1.56654	0.661	0.261	2.11714e-85	3
Cd300lf	2.31445	0.4	0.098	5.75148e-81	3
Pla2g7	2.60511	0.289	0.051	6.98243e-74	3
Cd48	1.90401	0.46	0.141	1.74899e-73	3
Dnase1l1	2.67869	0.263	0.042	7.52486e-73	3
Ttyh2	2.39762	0.315	0.065	1.05205e-72	3
Ifi207	2.26437	0.296	0.055	3.13159e-72	3
Abr	1.41205	0.71	0.354	1.37956e-71	3
Soat1	1.79224	0.515	0.184	3.14249e-71	3
Fabp5	2.15106	0.345	0.082	1.00649e-67	3
Ctsb	1.2026	0.792	0.471	1.82941e-67	3
Apbb2	1.16853	0.798	0.479	1.39486e-65	3
Ms4a6c	2.47152	0.269	0.051	1.46407e-64	3
Iqsec1	2.37239	0.281	0.057	8.48691e-64	3
Aig1	1.55133	0.582	0.253	2.95662e-63	3
Cacna1a	1.33689	0.72	0.396	2.23284e-62	3
Vps13c	1.37884	0.634	0.294	5.9602e-62	3
Atp6v1a	1.60201	0.502	0.189	2.67514e-61	3
Fblim1	1.70254	0.445	0.156	4.83047e-59	3
Bcar3	1.89344	0.339	0.092	9.33826e-57	3
Lx6	1.15263	0.777	0.479	5.58634e-56	3
Apoe	1.1189	0.736	0.43	7.6208e-55	3
Sgk1	1.94733	0.357	0.107	7.8472e-55	3
Kif13b	1.25401	0.655	0.333	8.19868e-55	3
Atg7	1.75317	0.398	0.131	2.10077e-54	3
Aopep	1.40697	0.585	0.273	2.62365e-54	3
Ms4a6d	1.92965	0.34	0.098	3.87108e-54	3
Lrp12	1.78448	0.366	0.114	5.53572e-53	3
Reps2	2.13529	0.284	0.072	1.30032e-51	3
Rusc2	1.96953	0.29	0.075	2.67713e-51	3
Myo1e	1.31466	0.515	0.217	4.22846e-50	3
Rap2a	1.50879	0.474	0.194	7.52846e-50	3
Tecpr1	1.97107	0.324	0.095	8.10609e-50	3
Ctnnb1	1.76997	0.337	0.103	2.84242e-48	3
Olfr111	1.30366	0.517	0.218	7.62705e-48	3
Gab3	1.74212	0.327	0.102	1.12635e-45	3
Nagk	1.50546	0.43	0.166	2.85119e-45	3
Cd274	1.77562	0.275	0.076	2.51887e-43	3
Cd84	0.811941	0.825	0.572	9.16172e-43	3
Slc38a6	1.24567	0.497	0.217	3.34806e-42	3
Rai14	1.86926	0.277	0.08	3.52057e-41	3
Lipa	1.98796	0.255	0.072	5.00856e-40	3
Arid5b	1.21349	0.57	0.291	6.03289e-40	3
Gm37240	1.00808	0.679	0.407	3.07272e-39	3
Gng12	1.4043	0.427	0.185	5.01147e-38	3
Nceh1	1.5295	0.34	0.124	3.03343e-36	3
Mgll	1.74942	0.363	0.15	1.89629e-35	3
Lrmda	0.579772	0.976	0.916	3.10006e-35	3
Large1	0.884301	0.757	0.539	4.25354e-34	3
Sqstm1	1.3957	0.365	0.145	9.54817e-34	3
Litaf	1.33886	0.421	0.193	2.66015e-32	3
Cdk14	1.02185	0.608	0.353	4.82586e-32	3
Knop1	1.4075	0.409	0.191	5.55594e-31	3
Slc11a1	1.32475	0.331	0.134	6.55168e-29	3
Gns	0.77042	0.734	0.508	6.55248e-29	3
Ftl1	1.16066	0.383	0.17	4.27188e-28	3
Arhgap15	1.39829	0.275	0.101	1.25393e-27	3
Cyth1	1.44018	0.295	0.115	1.77845e-27	3
Mctp1	0.857275	0.652	0.419	3.8611e-27	3
Psap	0.864366	0.658	0.421	1.84143e-26	3
Rnf149	1.37668	0.315	0.131	1.9975e-26	3
Nsmce2	0.966351	0.543	0.315	2.03248e-25	3
Tent5c	1.44136	0.271	0.104	3.41017e-25	3
Csf2ra	1.14791	0.41	0.2	3.69491e-25	3
Nrp2	1.12249	0.372	0.172	6.00613e-25	3
Prkcb	0.793319	0.681	0.463	8.33777e-25	3
Ankrd12	0.846453	0.579	0.342	9.04988e-25	3
Tmem87b	1.1226	0.345	0.15	1.44918e-24	3
P2rx4	1.08258	0.445	0.238	1.29972e-23	3
Bcl2	1.31699	0.271	0.106	1.79341e-23	3
Hnrnpll	1.37988	0.252	0.097	3.70368e-23	3
Tmlhe	1.37834	0.263	0.105	1.44736e-22	3
Sdcbp	1.1497	0.345	0.158	3.81536e-22	3
Akirin1	1.1704	0.29	0.122	7.14249e-22	3
Pid1	1.03707	0.596	0.414	3.69965e-21	3
Fnip1	0.771668	0.611	0.397	4.60198e-21	3
Fbxl17	0.713187	0.733	0.543	9.76964e-21	3
Tmem65	1.25098	0.289	0.126	1.11262e-20	3
Rad51b	1.20046	0.269	0.112	1.22894e-20	3
Peak1	1.07826	0.351	0.169	3.05902e-20	3
Tank	0.933926	0.412	0.218	3.78605e-20	3
Rbms1	1.05125	0.318	0.147	2.84444e-19	3
Ap3s1	1.18091	0.289	0.129	4.66689e-19	3
C9orf72	1.00387	0.33	0.156	5.92221e-19	3
Prkg1	0.842141	0.532	0.323	6.01079e-19	3
H2-D1	1.04732	0.305	0.139	9.9484e-19	3
Dapk1	1.16749	0.252	0.105	1.02621e-18	3
Fat3	0.860208	0.48	0.279	1.18146e-18	3
Sat1	0.663534	0.746	0.567	1.58914e-18	3
Ptprm	0.722109	0.558	0.352	2.67387e-18	3
Map4k3	0.93626	0.427	0.238	3.84764e-18	3
Cd63	1.01196	0.301	0.139	1.24479e-17	3
Aff1	0.9873	0.33	0.162	1.53421e-17	3
Gnpda1	1.00174	0.302	0.143	3.70159e-17	3
Tspan7	0.883954	0.427	0.244	1.90169e-16	3
Etl4	0.901121	0.309	0.149	1.98322e-16	3
Lhfpl2	0.618444	0.663	0.446	5.6772e-16	3
Gcnt2	1.27828	0.261	0.121	5.79362e-16	3
Slc6a6	0.730302	0.495	0.304	1.04239e-15	3
Zfand5	0.840317	0.404	0.221	1.07373e-15	3
Tns3	0.620643	0.676	0.494	1.68287e-15	3
Znrf3	1.05332	0.257	0.116	3.5584e-15	3
Slc3a2	1.08579	0.267	0.125	3.59968e-15	3
Pnpla7	0.618447	0.688	0.505	5.34522e-15	3
Mitf	0.536176	0.757	0.585	5.51505e-15	3
Rbm47	0.7012	0.603	0.412	1.08492e-14	3
Myo9b	0.855088	0.415	0.24	1.6753e-14	3
Rassf3	0.684378	0.536	0.346	2.47978e-14	3
Fmnl2	0.67753	0.524	0.331	3.29828e-14	3
Rasal2	0.817018	0.406	0.234	5.74778e-14	3
Npc1	1.04853	0.283	0.143	6.30557e-14	3
Nol4l	0.847116	0.343	0.183	6.49637e-14	3
Fth1	0.655568	0.614	0.415	1.05336e-13	3
Tlk1	0.844566	0.419	0.249	1.50863e-13	3
Pkib	1.06712	0.252	0.119	1.55556e-13	3
Aplp2	0.807495	0.377	0.21	1.58641e-13	3
Bhlhe41	0.991186	0.287	0.145	2.3552e-13	3
Cerk	0.612962	0.622	0.439	5.19695e-13	3
Atp2b1	0.611075	0.661	0.478	5.20043e-13	3
Zmiz1	0.647418	0.562	0.391	1.08054e-12	3
Atp6v0d1	0.997968	0.304	0.164	1.31427e-12	3
Snx8	0.921792	0.263	0.128	1.46494e-12	3
Cpeb4	0.899939	0.304	0.163	3.16389e-12	3
Actr3	0.746432	0.412	0.244	3.73463e-12	3
Mycbp	0.913728	0.277	0.14	5.63709e-12	3
Gm26992	0.635479	0.596	0.442	5.83278e-12	3
Cpq	0.864887	0.257	0.125	5.90507e-12	3
C3ar1	0.953699	0.261	0.131	6.71776e-12	3
Mrtfa	0.778241	0.418	0.255	7.77919e-12	3
Rufy3	0.802479	0.366	0.212	8.33726e-12	3
Galnt7	0.727285	0.371	0.213	1.08608e-11	3
Luzp1	0.930337	0.29	0.155	1.99607e-11	3
Fam219a	0.831517	0.36	0.209	2.54669e-11	3
Fam120a	0.966669	0.28	0.149	4.7708e-11	3
Ralgapa2	0.932092	0.269	0.141	5.72159e-11	3
Mcl1	1.00624	0.28	0.15	1.01379e-10	3
Atp6v1c1	0.775421	0.336	0.191	1.12574e-10	3
Prdx1	1.07668	0.263	0.138	2.02188e-10	3
Abl2	0.673994	0.4	0.242	2.14547e-10	3
Col4a3bp	0.943507	0.254	0.132	3.17064e-10	3
Rab21	0.757788	0.304	0.165	3.44836e-10	3
Fbxw7	0.708343	0.375	0.223	3.67467e-10	3
Sgms1	0.756322	0.375	0.227	3.90871e-10	3
Eea1	0.817082	0.293	0.161	5.28809e-10	3
Smyd3	0.535392	0.644	0.471	5.31079e-10	3
Ptpn1	0.646397	0.538	0.379	7.05663e-10	3
Atxn1	0.593442	0.515	0.356	7.99998e-10	3
4931406P16Rik	0.821093	0.264	0.14	1.58e-09	3
Gnaq	0.442013	0.781	0.641	2.08461e-09	3
Coro1c	0.909614	0.264	0.142	2.56828e-09	3
Hif1a	0.674485	0.388	0.237	3.07788e-09	3
Snx10	0.762313	0.307	0.174	3.74922e-09	3
Pik3r5	0.834117	0.275	0.154	7.14957e-09	3
Syngr1	0.580352	0.514	0.353	7.15987e-09	3
Msn	0.654812	0.432	0.274	7.56441e-09	3
Cdk8	0.701551	0.389	0.242	1.01646e-08	3
Atp6v0b	0.410223	0.83	0.709	1.38139e-08	3
Mgat5	0.571653	0.564	0.418	1.85238e-08	3
Epb41l3	0.892781	0.267	0.151	2.14787e-08	3
Atp6v1b2	0.647618	0.363	0.222	2.15468e-08	3
Dtnbp1	0.643166	0.394	0.248	2.31111e-08	3
Akap13	0.441431	0.669	0.528	4.358e-08	3
Rere	0.471704	0.676	0.538	5.11328e-08	3
Mtss1	1.02044	0.26	0.149	7.11169e-08	3
Mfsd11	0.773458	0.283	0.163	1.42297e-07	3
Impact	0.655987	0.381	0.237	1.99709e-07	3
Ctsd	0.518508	0.483	0.334	3.13992e-07	3
Rabep1	0.555368	0.477	0.333	6.15145e-07	3
Ptgds	0.25855	0.891	0.736	6.88327e-07	3
Myo1f	0.360894	0.793	0.666	1.11577e-06	3
Ddi2	0.528785	0.378	0.242	1.33822e-06	3
Raf1	0.649286	0.307	0.186	1.68758e-06	3
Psmd1	0.732622	0.26	0.151	2.02299e-06	3
Rab7	0.628315	0.312	0.188	2.22539e-06	3
Atf6	0.568721	0.36	0.23	2.29746e-06	3
Lamp2	0.491813	0.485	0.333	2.7771e-06	3
Cnot4	0.519812	0.556	0.411	3.06563e-06	3
Mthfs	0.623289	0.426	0.294	3.86331e-06	3
Ago3	0.558191	0.485	0.345	3.96139e-06	3
Cfl2	0.671112	0.266	0.155	4.01093e-06	3
Sh3bp2	0.714649	0.257	0.149	4.06285e-06	3
Ccny	0.576479	0.412	0.279	4.31234e-06	3
Dgkz	0.596268	0.322	0.2	4.33164e-06	3
Nfe2l2	0.592839	0.413	0.28	4.43846e-06	3
Gpcpd1	0.595305	0.413	0.286	4.63519e-06	3
Trafd1	0.749111	0.251	0.146	5.33337e-06	3
Mbnl2	0.478431	0.62	0.498	8.94732e-06	3
Srpk2	0.499516	0.468	0.323	1.07153e-05	3
Tcirg1	0.61958	0.325	0.208	1.16216e-05	3
Lamp1	0.53923	0.442	0.307	1.25229e-05	3
Gna13	0.62953	0.292	0.179	1.37127e-05	3
Fgfr2	0.391882	0.578	0.431	2.14549e-05	3
Ptpre	0.6205	0.331	0.211	2.24705e-05	3
Mast4	0.483463	0.435	0.301	3.83239e-05	3
Lrrc4	0.462789	0.36	0.234	4.50358e-05	3
Ogt	0.435014	0.427	0.293	4.8937e-05	3
4930402H24Rik	0.611563	0.286	0.177	4.93344e-05	3
Gtpbp2	0.656848	0.263	0.16	5.68083e-05	3
Sgpl1	0.527696	0.302	0.188	6.48805e-05	3
Ahcyl2	0.52705	0.328	0.212	6.63725e-05	3
Wwp1	0.50283	0.357	0.233	7.37016e-05	3
Slf2	0.465349	0.363	0.238	9.38075e-05	3
Gsap	0.504925	0.445	0.315	9.95798e-05	3
Tbc1d23	0.545248	0.38	0.255	0.000106761	3
Zc3hav1	0.569481	0.266	0.165	0.000203842	3
Ano6	0.629176	0.264	0.163	0.000206128	3
Rab40c	0.526191	0.298	0.189	0.000315577	3
Slc23a2	0.560818	0.35	0.236	0.000319028	3
Ctsa	0.511412	0.309	0.199	0.000322737	3
Atp6v1e1	0.592349	0.264	0.164	0.000342644	3
Trpm7	0.504627	0.38	0.265	0.000351171	3
Cdkal1	0.508356	0.448	0.327	0.000366754	3
Ehbp1	0.540933	0.277	0.173	0.000400626	3
Tmcc1	0.470723	0.524	0.392	0.000489733	3
Plgrkt	0.458536	0.462	0.333	0.000509431	3
Aff4	0.460977	0.377	0.257	0.000639074	3
Fgf13	0.284387	0.532	0.397	0.000670466	3
Timp2	0.590429	0.302	0.198	0.000752173	3
Plekhm3	0.38748	0.429	0.309	0.00108092	3
Rab11fip2	0.599053	0.254	0.158	0.00109799	3
Npc2	0.589411	0.299	0.201	0.00115758	3
Metap1d	0.586163	0.31	0.208	0.00128247	3
Osbpl1a	0.589242	0.289	0.19	0.00132006	3
Akr1a1	0.528659	0.299	0.195	0.00145703	3
Ctsl	0.526502	0.403	0.287	0.00187134	3
Xpr1	0.614078	0.304	0.204	0.0020641	3
Exoc4	0.333861	0.664	0.544	0.0025206	3
Pi4ka	0.453272	0.264	0.166	0.00284552	3
Prkn	0.392707	0.605	0.486	0.00306427	3
Snx24	0.288478	0.716	0.583	0.00375069	3
Grina	0.511764	0.322	0.219	0.00402504	3
Trim35	0.405816	0.28	0.177	0.00484334	3
Glrp1	0.520624	0.255	0.161	0.00513277	3
Cers6	0.644712	0.278	0.186	0.00539209	3
Tnfaip8	0.565785	0.271	0.177	0.00553945	3
Ccdc88a	0.710922	0.267	0.179	0.00583547	3
Enox2	0.410592	0.266	0.172	0.00738949	3
Paxbp1	0.495731	0.339	0.236	0.00937692	3
Slc38a2	0.561603	0.327	0.232	0.0111131	3
Snx30	0.43185	0.404	0.297	0.0115478	3
Dram2	0.465588	0.313	0.213	0.0119901	3
Akt3	0.395805	0.34	0.233	0.0125564	3
Anapc15	0.326859	0.495	0.374	0.0137562	3
Plekha1	0.459575	0.328	0.227	0.0152861	3
Galk2	0.497895	0.281	0.189	0.0157523	3
Prune2	0.487469	0.272	0.178	0.0158439	3
Fam168b	0.453367	0.286	0.192	0.0177122	3
Pik3cb	0.437072	0.347	0.244	0.0178637	3
Zbtb20	0.271462	0.733	0.616	0.0197648	3
Stx8	0.449792	0.343	0.239	0.0200833	3
Kmt2a	0.339744	0.362	0.251	0.0237472	3
Atp7a	0.399287	0.345	0.239	0.0258339	3
Kpna4	0.374341	0.532	0.413	0.0311657	3
Wipf1	0.311821	0.55	0.433	0.0352116	3
Arf4	0.474055	0.252	0.165	0.03938	3
Bcl2l1	0.50186	0.368	0.274	0.0434507	3
Rtn3	0.313437	0.622	0.501	0.0487314	3
Ifit3	5.94877	0.27	0.007	1.84167e-86	4
Gm4951	4.15467	0.527	0.041	1.20457e-76	4
Ifi204	3.74839	0.662	0.069	2.86979e-75	4
Ifi206	5.0505	0.257	0.009	1.19561e-65	4
Usp18	4.07026	0.446	0.039	1.31536e-57	4
Ifi213	4.85811	0.27	0.013	2.61239e-56	4
Oasl2	4.11449	0.459	0.046	7.4339e-53	4
Slfn5	4.0926	0.365	0.028	1.72211e-51	4
Ifi207	3.24453	0.554	0.09	1.38657e-38	4
Parp14	2.95672	0.595	0.126	4.77899e-30	4
Rnf213	2.88908	0.608	0.137	1.43968e-29	4
Ifih1	3.23255	0.338	0.045	9.15346e-27	4
Herc6	3.09913	0.541	0.118	1.72255e-26	4
Trim30a	2.32569	0.689	0.212	4.39232e-24	4
Eif2ak2	2.62578	0.486	0.103	3.01933e-22	4
Stat2	2.82256	0.432	0.085	1.11416e-21	4
Sp100	2.5243	0.473	0.107	1.44676e-20	4
Stat1	2.5338	0.405	0.109	9.24574e-13	4
Ddx58	2.69824	0.27	0.05	1.12551e-12	4
Slfn8	2.2176	0.324	0.076	6.17175e-11	4
Ddx60	2.14135	0.351	0.095	1.46498e-09	4
Nlrc5	2.46927	0.311	0.077	1.53581e-09	4
Epsti1	1.79564	0.568	0.236	1.72424e-08	4
Trim30d	2.08755	0.378	0.12	5.63495e-08	4
Trafd1	1.48281	0.419	0.16	2.20838e-05	4
Parp9	2.13148	0.311	0.102	2.30784e-05	4
Trim34a	2.13497	0.257	0.076	6.61101e-05	4
Axl	2.0841	0.257	0.078	0.000172692	4
Ly6e	1.46656	0.405	0.167	0.000452194	4
Trim14	1.51386	0.378	0.162	0.00133816	4
Mcl1	1.27194	0.392	0.169	0.00731462	4
Tenm2	2.17541	0.537	0.17	1.24216e-64	5
Ptprd	1.88366	0.671	0.283	5.38276e-64	5
Cadm2	2.03772	0.554	0.192	3.14045e-60	5
Pcdh9	1.67551	0.68	0.304	7.45476e-56	5
Cntn5	2.56855	0.334	0.071	5.09205e-55	5
Cntnap2	1.90089	0.569	0.225	9.17124e-52	5
Mgat4c	2.48559	0.334	0.076	6.10912e-51	5
Lsamp	1.62355	0.7	0.352	1.73497e-50	5
Lrrtm4	2.10108	0.434	0.131	4.6282e-50	5
Nrg3	1.74127	0.571	0.236	6.98014e-47	5
Grid2	2.1645	0.369	0.101	2.68918e-44	5
Nrxn1	1.58203	0.663	0.339	2.84129e-44	5
Lingo2	2.01791	0.431	0.142	9.3238e-44	5
Lrrc4c	2.03381	0.409	0.132	1.07947e-41	5
Adgrb3	1.94566	0.417	0.14	2.32189e-40	5
Mdga2	1.75155	0.449	0.158	6.15492e-40	5
Nlgn1	1.92816	0.446	0.162	1.43318e-39	5
Adgrl3	2.00798	0.389	0.128	1.23305e-37	5
Nrg1	2.63839	0.263	0.062	2.07775e-37	5
Galntl6	2.32087	0.283	0.071	2.33824e-37	5
Grik2	1.9762	0.386	0.129	6.86509e-36	5
Dcc	2.26988	0.26	0.063	1.0911e-34	5
Csmd1	2.0601	0.337	0.104	4.93013e-34	5
Ctnna2	2.07172	0.36	0.12	5.17715e-34	5
Nrxn3	1.65718	0.443	0.178	3.88561e-32	5
Zdhhc14	1.59264	0.534	0.263	1.18092e-31	5
Kcnd2	1.73179	0.417	0.167	2.19229e-30	5
Ncam2	1.90073	0.303	0.095	2.61048e-28	5
Negr1	2.04602	0.271	0.081	2.12282e-27	5
Dlg2	1.64812	0.38	0.149	1.28304e-26	5
Sgcz	1.90299	0.311	0.106	2.56725e-26	5
Fchsd2	1.10568	0.726	0.498	1.28727e-24	5
Il1rapl1	1.63103	0.36	0.147	2.63923e-23	5
Rbfox1	1.35495	0.517	0.284	9.58816e-23	5
Macrod2	1.80501	0.309	0.113	1.36234e-22	5
Nkain2	1.56301	0.363	0.152	2.53814e-21	5
Fgf14	1.43584	0.374	0.164	1.14088e-20	5
Snhg11	0.670553	0.9	0.791	1.40717e-20	5
Lrp1b	1.49014	0.403	0.195	1.30478e-19	5
Rgs7bp	1.8769	0.274	0.102	6.84895e-19	5
Bank1	1.50962	0.277	0.1	1.04384e-18	5
Auts2	1.57303	0.294	0.114	1.94739e-18	5
Grm7	1.6387	0.289	0.114	4.92358e-18	5
Ralyl	1.68275	0.286	0.115	3.95546e-17	5
Tuba1a	1.3925	0.46	0.271	2.56861e-16	5
Ntm	1.46247	0.289	0.122	5.96585e-15	5
Slc9a9	0.765071	0.791	0.638	6.96481e-15	5
Ints6l	1.16761	0.523	0.334	4.11542e-14	5
Pde4d	0.938112	0.503	0.308	3.77132e-13	5
Qk	0.478108	0.926	0.898	2.9519e-12	5
Fli1	0.766022	0.731	0.591	8.42123e-12	5
Dpp10	1.48617	0.254	0.112	1.45546e-11	5
Bin1	0.772512	0.611	0.437	1.52066e-11	5
Kcnip4	0.899406	0.617	0.451	1.77017e-11	5
Gria2	1.2978	0.311	0.157	4.47761e-11	5
Man1c1	1.09745	0.54	0.377	1.16155e-10	5
Fam155a	1.34314	0.266	0.123	2.49697e-10	5
Rims2	1.33382	0.254	0.115	2.97768e-10	5
Slc8a1	0.452516	0.923	0.844	4.61425e-10	5
Tubb2a	1.27515	0.363	0.208	5.32959e-10	5
Tln2	1.18868	0.3	0.158	1.25914e-08	5
Siglech	0.705554	0.589	0.415	1.26166e-08	5
Celf2	0.513431	0.763	0.637	6.80812e-08	5
Pip4k2a	0.578259	0.743	0.638	9.29614e-08	5
Ppp1r9a	0.641266	0.631	0.491	2.17683e-07	5
Sirpa	0.652292	0.706	0.612	3.12858e-07	5
Pde3b	0.615873	0.731	0.605	4.032e-07	5
Abca1	0.879981	0.546	0.422	4.94539e-07	5
Wdr26	0.75672	0.443	0.292	1.38677e-06	5
Arsb	0.530846	0.771	0.665	2.79793e-06	5
Sbf2	0.656751	0.543	0.404	4.27714e-06	5
Sdk1	0.954926	0.354	0.218	5.11704e-06	5
Anks1b	1.12945	0.257	0.14	7.84827e-06	5
Igf1r	0.886678	0.426	0.313	6.03431e-05	5
Adgre1	0.84782	0.369	0.243	9.1646e-05	5
Zfhx3	0.332358	0.88	0.798	0.000127677	5
Cep85l	1.07744	0.26	0.15	0.000145989	5
Maml3	0.424797	0.774	0.688	0.000172798	5
Magi2	1.03449	0.309	0.194	0.000176858	5
Ppp3ca	0.452155	0.746	0.639	0.000255329	5
Map1b	0.845933	0.303	0.184	0.000379695	5
Lpp	0.985281	0.34	0.226	0.000420189	5
Whrn	0.844526	0.277	0.165	0.000500066	5
Vav2	1.06035	0.251	0.148	0.0006934	5
Fry	0.895659	0.286	0.174	0.00109925	5
Slc12a2	1.05704	0.334	0.23	0.00124974	5
Ophn1	0.338648	0.789	0.703	0.00130106	5
Macf1	0.383445	0.814	0.769	0.00156995	5
Rptor	0.597004	0.494	0.39	0.0017281	5
Foxn3	0.339274	0.846	0.799	0.00212085	5
Trio	0.648557	0.391	0.276	0.00386916	5
Lgmn	0.487193	0.666	0.598	0.00420526	5
Dgkd	0.615225	0.506	0.405	0.00463657	5
Cacna1d	0.460007	0.669	0.581	0.00479139	5
Itga6	0.795379	0.377	0.264	0.0053251	5
Med13l	0.713496	0.383	0.282	0.012372	5
Nfia	0.520636	0.603	0.487	0.0128656	5
Sfpq	0.631359	0.394	0.296	0.0302437	5
Frmd4b	0.390623	0.737	0.665	0.0473035	5
Top2a	9.89009	0.28	0.001	1.7896e-195	6
Brip1	6.6961	0.317	0.003	2.70029e-166	6
Knl1	7.07651	0.256	0.001	7.12178e-155	6
Pola1	4.53821	0.646	0.048	5.34158e-109	6
Diaph3	5.18636	0.354	0.012	1.03718e-103	6
Hells	5.32936	0.293	0.01	3.39739e-86	6
Atad5	4.06019	0.39	0.024	3.90879e-73	6
Atad2	3.75596	0.598	0.066	1.41031e-69	6
Mcm6	4.49435	0.256	0.013	5.76391e-55	6
Wdhd1	4.00216	0.256	0.016	7.26954e-45	6
Ezh2	3.55472	0.366	0.035	1.0733e-44	6
Mms22l	3.53938	0.341	0.031	7.4366e-44	6
Topbp1	3.24833	0.427	0.049	1.60453e-43	6
Ulbp1	3.87939	0.305	0.026	6.83338e-42	6
Prim2	3.30491	0.402	0.047	4.00586e-40	6
Rad51b	2.69371	0.61	0.13	2.7965e-33	6
Rbl1	2.91801	0.317	0.046	9.6683e-24	6
Cbx5	2.3685	0.476	0.1	1.13895e-22	6
Nsd2	2.36982	0.549	0.144	1.31791e-22	6
Chek2	2.66085	0.317	0.053	2.16833e-19	6
Cep128	2.5773	0.366	0.071	1.03673e-18	6
Wdr76	2.37237	0.293	0.047	7.99106e-18	6
Ncapd3	2.45906	0.341	0.067	1.15413e-16	6
Skp2	2.73958	0.268	0.045	1.44875e-15	6
Cntln	2.63009	0.305	0.059	2.86596e-15	6
Cep57l1	2.41851	0.268	0.054	5.20435e-12	6
Lin54	2.18522	0.256	0.049	1.42656e-11	6
Rfwd3	1.91888	0.305	0.072	3.51864e-10	6
Rev3l	1.70886	0.402	0.124	2.60854e-09	6
Slbp	2.01187	0.305	0.079	1.07996e-08	6
Slf1	2.03894	0.329	0.098	1.07316e-07	6
Trim37	1.7336	0.28	0.073	1.89603e-07	6
Hjurp	1.80084	0.317	0.095	1.65606e-06	6
Dna2	1.98744	0.28	0.081	2.39224e-06	6
Farp1	1.99271	0.293	0.089	2.62951e-06	6
Usp37	1.46923	0.378	0.129	2.93994e-06	6
Rnf168	1.76555	0.268	0.077	1.30287e-05	6
Vrk1	1.52326	0.305	0.095	2.52791e-05	6
Rif1	1.5162	0.329	0.116	0.000122859	6
Dek	1.63728	0.268	0.087	0.00036655	6
Tmpo	1.62986	0.268	0.089	0.000822596	6
Tnfaip8	1.33395	0.427	0.189	0.00124642	6
Sdk1	1.39529	0.476	0.225	0.00177803	6
Sfmbt1	1.09884	0.549	0.288	0.00183793	6
Mast2	1.62109	0.28	0.103	0.00353495	6
Phip	0.953988	0.549	0.278	0.00439123	6
Gstcd	1.4284	0.256	0.09	0.00930749	6
Rapgef5	0.750568	0.841	0.58	0.00962205	6
Primpol	1.24116	0.293	0.11	0.0139197	6
Stk3	0.97622	0.488	0.243	0.0147086	6
Cep112	1.26134	0.317	0.129	0.0148279	6
Gas7	1.63807	0.256	0.095	0.0180613	6
Tubb5	1.26554	0.354	0.154	0.022057	6
Hnrnpd	1.25741	0.378	0.171	0.0324422	6
Tmem245	1.15536	0.39	0.179	0.0350346	6
Nlgn1	1.06387	0.39	0.185	0.0387551	6
Spidr	0.9831	0.354	0.147	0.04665	6

## Sheet: Supplementary Table 5
Microglia Marker - Figure 3D
Gene	avg_log2FC	pct.1	pct.2	p_val_adj	cluster		marker %>%
Cst3	0.769073	0.765	0.658	1.63895e-28	0		group_by(cluster) %>%
P2ry12	0.66717	0.682	0.576	5.9748e-21	0		top_n(n = 10, wt = avg_log2FC) -> top10
Ltc4s	0.985276	0.338	0.244	3.08986e-11	0
Gpr34	0.657456	0.502	0.422	3.21354e-11	0
MTE2b	0.821385	0.301	0.253	0.00208604	0
Ckb	0.67911	0.365	0.337	0.00886139	0
Cd81	0.635714	0.393	0.37	0.0130189	0
Resp18	0.795666	0.259	0.21	0.0197242	0
Cdh23	0.719487	0.282	0.242	0.384326	0
Stmn3	0.630682	0.304	0.28	1	0
Csmd3	1.47216	0.863	0.471	1.8116e-119	1
Nav3	1.20366	0.876	0.543	9.49699e-92	1
Selplg	1.22007	0.676	0.291	5.43789e-80	1
Plxna4	1.07741	0.523	0.25	7.39912e-43	1
Fam102b	1.13503	0.488	0.224	3.02346e-42	1
Bbs9	1.06664	0.478	0.221	6.59862e-39	1
Itga9	1.03568	0.363	0.149	4.68202e-32	1
Prkce	1.23627	0.326	0.14	2.15358e-28	1
Col27a1	1.08506	0.297	0.115	2.7308e-28	1
Nos1ap	1.1318	0.281	0.116	1.05242e-24	1
Csf1	2.27963	0.315	0.082	1.26624e-54	2
Cd83	1.88226	0.29	0.102	2.16816e-32	2
Etl4	1.3995	0.348	0.144	2.45915e-29	2
Cd9	0.87904	0.644	0.407	3.01752e-28	2
Apoe	0.851645	0.707	0.441	4.97674e-27	2
Myo1e	1.26732	0.456	0.234	8.10437e-27	2
Olfr111	1.08499	0.453	0.236	6.81691e-26	2
Ank	1.1792	0.343	0.175	4.40321e-18	2
March3	1.51823	0.254	0.114	5.8487e-16	2
Rbpj	0.829211	0.344	0.213	7.57905e-09	2
Gpnmb	6.69791	0.912	0.023	0	3
Ms4a7	5.03925	0.581	0.023	0	3
Adam33	6.75706	0.454	0.007	1.11928e-287	3
Atp6v0d2	7.03505	0.426	0.004	9.50661e-275	3
Colec12	4.53693	0.473	0.026	6.6878e-243	3
Myof	5.99797	0.324	0.005	3.96124e-197	3
Ahnak2	4.40199	0.366	0.021	8.47803e-179	3
Lgals3	4.2392	0.371	0.022	8.07043e-178	3
Flt1	5.48997	0.28	0.009	5.42384e-155	3
Mamdc2	4.72806	0.319	0.02	1.51241e-150	3
Ifit3	5.94877	0.27	0.007	1.84167e-86	4
Gm4951	4.15467	0.527	0.041	1.20457e-76	4
Ifi204	3.74839	0.662	0.069	2.86979e-75	4
Ifi206	5.0505	0.257	0.009	1.19561e-65	4
Usp18	4.07026	0.446	0.039	1.31536e-57	4
Ifi213	4.85811	0.27	0.013	2.61239e-56	4
Oasl2	4.11449	0.459	0.046	7.4339e-53	4
Slfn5	4.0926	0.365	0.028	1.72211e-51	4
Ifi207	3.24453	0.554	0.09	1.38657e-38	4
Ifih1	3.23255	0.338	0.045	9.15346e-27	4
Tenm2	2.17541	0.537	0.17	1.24216e-64	5
Cntn5	2.56855	0.334	0.071	5.09205e-55	5
Mgat4c	2.48559	0.334	0.076	6.10912e-51	5
Lrrtm4	2.10108	0.434	0.131	4.6282e-50	5
Grid2	2.1645	0.369	0.101	2.68918e-44	5
Nrg1	2.63839	0.263	0.062	2.07775e-37	5
Galntl6	2.32087	0.283	0.071	2.33824e-37	5
Dcc	2.26988	0.26	0.063	1.0911e-34	5
Csmd1	2.0601	0.337	0.104	4.93013e-34	5
Ctnna2	2.07172	0.36	0.12	5.17715e-34	5
Top2a	9.89009	0.28	0.001	1.7896e-195	6
Brip1	6.6961	0.317	0.003	2.70029e-166	6
Knl1	7.07651	0.256	0.001	7.12178e-155	6
Pola1	4.53821	0.646	0.048	5.34158e-109	6
Diaph3	5.18636	0.354	0.012	1.03718e-103	6
Hells	5.32936	0.293	0.01	3.39739e-86	6
Atad5	4.06019	0.39	0.024	3.90879e-73	6
Mcm6	4.49435	0.256	0.013	5.76391e-55	6
Wdhd1	4.00216	0.256	0.016	7.26954e-45	6
Ulbp1	3.87939	0.305	0.026	6.83338e-42	6

## Sheet: Supplementary Table 6
Microglia: c2 vs. C0/1 - Figure 3E
Gene	avg_log2FC	pct.1	pct.2	p_val_adj
Apobec1	2.37886	0.593	0.231	4.86428e-85
Csmd3	-1.69258	0.514	0.769	2.85423e-63
Apbb2	1.3703	0.746	0.395	6.67058e-61
Csf1	3.2221	0.315	0.046	1.10855e-58
Srgap2	-0.905987	0.787	0.919	8.82894e-57
Igf1	3.49155	0.277	0.036	1.58101e-54
Tanc2	-0.736677	0.904	0.955	2.09598e-53
Myo1e	2.16373	0.456	0.14	2.10525e-52
Cacna1a	1.38607	0.657	0.308	1.20013e-51
Elmo1	-0.840473	0.82	0.902	3.25405e-51
Apoe	1.31037	0.707	0.363	1.39054e-48
Olfr111	1.87016	0.453	0.145	4.89284e-48
Fnip2	1.35462	0.654	0.365	2.38221e-43
Numb	-1.04672	0.567	0.777	3.60991e-42
Zfhx3	-0.821849	0.748	0.871	2.73423e-41
Siglech	-1.42263	0.292	0.6	3.8352e-41
Lilrb4a	3.71559	0.181	0.014	7.92514e-41
Etl4	2.01688	0.348	0.091	2.50701e-40
Myo5a	1.35636	0.562	0.259	1.90197e-38
Rftn1	1.42436	0.476	0.186	1.0354e-36
Arhgap24	0.987293	0.725	0.428	5.67683e-36
Ctsb	1.04031	0.694	0.397	1.07557e-35
Plekhm2	1.39347	0.517	0.243	1.26291e-34
Selplg	-1.44756	0.273	0.542	1.5781e-34
Cd84	0.876113	0.783	0.526	4.8788e-34
Pde3b	-0.977569	0.542	0.717	3.40225e-33
Mdfic	3.52587	0.168	0.018	8.796e-33
Lyst	1.30379	0.529	0.268	3.07055e-32
Sash1	2.2535	0.269	0.065	4.10557e-32
Fgr	2.67233	0.208	0.034	1.03004e-31
P2ry12	-0.952807	0.547	0.751	1.18868e-31
Xylt1	1.99355	0.308	0.087	1.24219e-31
Dock10	-0.914985	0.514	0.7	1.42647e-31
Cd83	2.15633	0.29	0.082	3.02934e-30
Fmn1	1.83585	0.32	0.1	2.72816e-29
Chd9	-0.755878	0.697	0.801	4.22895e-28
Cd9	0.954485	0.644	0.378	8.80504e-28
Gas2l3	3.18592	0.15	0.016	1.7359e-27
Cacnb2	-1.93943	0.142	0.368	2.09091e-27
Ssh2	-0.660427	0.756	0.863	3.02445e-27
Rapgef5	-0.92826	0.474	0.692	2.53218e-26
Prkca	-1.45423	0.216	0.448	5.08334e-26
Hpse	2.9357	0.14	0.016	4.67783e-25
Bcar3	2.25622	0.204	0.047	1.83796e-23
Ccl4	4.11652	0.122	0.014	1.29419e-22
Ifi207	3.23982	0.132	0.016	3.39557e-22
Rai14	2.06062	0.199	0.047	8.97676e-22
Arhgap5	-0.752519	0.563	0.717	6.06068e-21
Bank1	-3.49565	0.023	0.156	5.62974e-20
Rassf3	0.91153	0.539	0.304	9.59266e-20
Mamdc2	5.7894	0.074	0.002	1.3489e-19
March3	1.92473	0.254	0.087	2.08257e-19
Ank	1.40721	0.343	0.15	4.43071e-19
Cd300lf	1.7311	0.221	0.065	4.58836e-19
Fchsd2	-0.898377	0.404	0.587	5.792e-19
Trps1	1.42565	0.325	0.134	8.94966e-19
Dock8	-0.616193	0.664	0.743	1.58364e-18
Anapc15	0.800387	0.54	0.31	1.65062e-18
Vps13c	1.04267	0.463	0.248	2.76141e-18
Slco2b1	-1.03471	0.329	0.507	3.59806e-18
Plek	0.96258	0.535	0.315	5.95212e-18
Frmd4a	-0.577811	0.69	0.764	1.06626e-17
Fgf13	1.07731	0.539	0.319	1.18149e-17
Mitf	0.676379	0.755	0.55	1.52818e-17
Colec12	4.34074	0.082	0.005	2.32947e-17
Zfp704	1.48694	0.275	0.104	3.00464e-17
Plxna4	-1.20386	0.214	0.399	6.98297e-17
Rap2b	1.812	0.188	0.052	7.99525e-17
Nav3	-0.757108	0.614	0.72	1.07077e-16
Hif1a	1.12643	0.389	0.191	1.70399e-16
Lgals3	3.7709	0.079	0.005	1.89347e-16
Col27a1	-1.88133	0.087	0.242	3.06599e-16
Lpl	3.21659	0.107	0.015	4.28727e-16
Atp8a2	-0.77539	0.448	0.603	7.61231e-16
Abca9	-1.14792	0.236	0.413	9.36456e-16
Dock4	-0.441621	0.871	0.895	1.2011e-15
St8sia6	2.33118	0.137	0.028	2.08696e-15
Dab2	2.08023	0.148	0.034	2.12751e-15
Cst3	-0.622278	0.735	0.814	2.63076e-15
Atp6v1a	1.21049	0.325	0.147	5.30813e-15
Sh3pxd2b	3.16264	0.084	0.008	7.02374e-15
Agmo	-0.879258	0.351	0.541	9.17475e-15
Ivns1abp	-0.798804	0.395	0.508	1.34089e-14
Ankrd44	-0.672014	0.53	0.643	2.67324e-14
Arid5b	0.967705	0.433	0.237	2.83196e-14
B1-Mus1	0.201212	1	1	3.38664e-14
Lilr4b	4.76145	0.064	0.003	3.42319e-14
Gpnmb	4.79848	0.074	0.006	3.58294e-14
Plaur	1.49562	0.204	0.069	4.18404e-14
Cfh	-0.80095	0.381	0.52	5.29674e-14
Cadm1	0.628687	0.766	0.588	7.05413e-14
Cd300lb	3.63287	0.077	0.007	8.0879e-14
Ms4a7	3.85387	0.069	0.004	9.30863e-14
Plxdc2	-0.352758	0.934	0.966	1.10158e-13
Ptchd1	1.2395	0.242	0.096	1.2795e-13
Fblim1	1.21873	0.287	0.125	1.44205e-13
Slc8a1	-0.529087	0.797	0.858	1.4548e-13
Arsb	-0.586626	0.643	0.756	1.9877e-13
Snx24	0.600389	0.713	0.529	3.20429e-13
Rab7b	5.40893	0.056	0.002	3.81067e-13
Soat1	0.979508	0.311	0.148	5.34892e-13
Itga9	-1.42807	0.119	0.277	6.97662e-13
Slc38a6	1.15225	0.325	0.157	7.72511e-13
Lrmda	0.350715	0.972	0.905	9.9521e-13
Gas7	2.03678	0.15	0.042	1.0788e-12
Tank	1.219	0.341	0.177	1.71101e-12
Dip2b	-0.565949	0.618	0.726	1.77983e-12
Pag1	-0.488547	0.697	0.757	2.43016e-12
Nceh1	1.27852	0.232	0.093	3.08703e-12
Osbpl8	0.924168	0.443	0.262	3.99908e-12
Ddhd1	1.48983	0.227	0.09	4.00991e-12
P3h2	-1.05855	0.229	0.388	7.83524e-12
Nrp1	0.863812	0.463	0.287	1.12955e-11
Bcl2l1	0.907003	0.4	0.223	1.25045e-11
Myo1f	0.522348	0.781	0.64	1.62952e-11
Gm15155	1.70315	0.142	0.039	1.67395e-11
Maml3	-0.591241	0.662	0.76	1.81595e-11
Fam102b	-1.01498	0.231	0.371	2.19324e-11
Ldlrad4	-0.391824	0.812	0.824	2.87669e-11
Fgfr2	0.5465	0.586	0.396	5.30387e-11
Sat1	0.535731	0.725	0.549	9.50748e-11
Clic4	2.24431	0.105	0.022	1.27316e-10
Axl	1.93503	0.135	0.037	1.76078e-10
Pdcd1	2.40889	0.097	0.019	2.27342e-10
Rbpj	1.03079	0.344	0.191	3.60887e-10
Mef2a	-0.380046	0.87	0.896	3.61755e-10
Plekha1	0.763802	0.343	0.188	3.70444e-10
Ccr5	-1.54344	0.094	0.22	3.852e-10
Prkg1	0.939017	0.438	0.27	4.03589e-10
Ttyh2	1.75149	0.14	0.042	7.62144e-10
Dgkz	0.799947	0.315	0.167	1.05817e-09
0610040J01Rik	-0.85699	0.308	0.454	1.13359e-09
Nos1ap	-1.60745	0.087	0.198	1.41781e-09
P2rx4	0.926533	0.367	0.209	1.50218e-09
Ctsd	0.727777	0.479	0.304	1.7111e-09
Olfr110	2.05749	0.112	0.027	1.75635e-09
Cd48	0.994965	0.25	0.118	1.90971e-09
Ms4a6c	1.87363	0.11	0.027	2.42916e-09
Tmem106a	2.1094	0.097	0.021	2.51691e-09
Zfp710	-0.595106	0.484	0.587	3.79174e-09
Cst7	2.60385	0.064	0.008	5.19857e-09
Gpr137b	1.20019	0.18	0.072	6.24614e-09
Mfsd12	1.94159	0.092	0.02	6.68186e-09
Atg7	1.01735	0.222	0.101	7.02442e-09
Inpp5d	-0.343868	0.845	0.88	7.78914e-09
Cacna1d	0.524855	0.69	0.525	1.14155e-08
Flt1	8.6493	0.031	0	1.31197e-08
Csf1r	-0.55323	0.481	0.568	1.62589e-08
Fmnl2	0.880714	0.443	0.282	1.8931e-08
Kif13b	0.752783	0.453	0.294	2.00306e-08
Itga5	1.88439	0.096	0.023	2.41996e-08
Cpd	1.21035	0.194	0.082	3.15087e-08
Tecpr1	1.32615	0.171	0.066	3.21537e-08
Hpgd	-1.20497	0.138	0.274	3.54855e-08
Pde4d	-0.997775	0.224	0.355	4.34115e-08
Celf2	-0.468919	0.611	0.661	4.72831e-08
Gnptab	1.2212	0.163	0.063	5.08826e-08
Sqstm1	1.16711	0.241	0.115	6.08809e-08
Ifi204	1.80868	0.115	0.033	7.35806e-08
Tns3	0.53926	0.628	0.462	7.78749e-08
C9orf72	0.86928	0.264	0.135	7.78874e-08
Atf3	3.15815	0.074	0.013	7.99671e-08
C3ar1	1.11046	0.232	0.109	7.99887e-08
Lrguk	0.837554	0.301	0.163	8.424e-08
Fam49b	-0.439322	0.677	0.745	9.63396e-08
Ikzf1	-0.38213	0.646	0.674	1.04387e-07
Pip4k2a	-0.482513	0.605	0.667	1.07007e-07
Nfia	-0.686021	0.397	0.536	1.0772e-07
Eya4	0.784201	0.323	0.18	1.11392e-07
Gpr34	-0.601848	0.435	0.562	1.48996e-07
Ptgs1	-1.03414	0.165	0.296	1.69886e-07
BC035044	-2.41117	0.025	0.106	1.73173e-07
Mgat4a	-0.613479	0.394	0.471	1.85288e-07
Slc24a3	-0.776634	0.311	0.453	2.37734e-07
Rab37	1.50078	0.107	0.032	2.95386e-07
Nav2	-0.328458	0.852	0.879	3.51479e-07
Tnf	3.08614	0.077	0.016	4.34198e-07
Acaca	1.24468	0.186	0.08	5.63252e-07
Whrn	-1.31475	0.097	0.213	5.65469e-07
Optn	2.31578	0.072	0.014	6.36781e-07
Pld1	-0.845919	0.245	0.358	7.26302e-07
Gsap	0.633831	0.448	0.293	7.86626e-07
Bcl2	1.2362	0.185	0.079	8.23139e-07
Usp24	-0.859949	0.201	0.279	8.42233e-07
Cd244a	1.28639	0.107	0.036	1.37318e-06
Ctsl	0.711639	0.407	0.259	1.5805e-06
Dtnbp1	0.762405	0.348	0.208	1.97679e-06
St3gal6	-0.610394	0.395	0.524	2.03835e-06
Slc2a5	-2.63279	0.015	0.084	2.21803e-06
Fam20c	1.55117	0.099	0.03	3.61281e-06
Nrip1	-0.569312	0.423	0.509	3.63963e-06
Rbm47	0.519882	0.529	0.374	3.72183e-06
Slc9a9	-0.359907	0.659	0.694	4.03027e-06
Ankrd12	0.352811	0.442	0.308	4.11432e-06
Tyrobp	0.594307	0.343	0.212	4.2446e-06
Litaf	0.899972	0.292	0.164	4.30521e-06
Gng12	0.704665	0.277	0.156	4.47773e-06
Ptgds	0.194625	0.89	0.774	5.0469e-06
Galnt7	0.939195	0.318	0.194	5.39007e-06
Ly9	1.38321	0.115	0.04	6.27301e-06
Gm17268	4.3107	0.043	0.004	6.51338e-06
Usp50	0.441649	0.328	0.208	7.00366e-06
Cd274	1.42923	0.147	0.058	7.40263e-06
Tbc1d22a	0.553713	0.504	0.353	7.74564e-06
Cpq	1.10309	0.199	0.094	8.34414e-06
Cdk14	0.746353	0.458	0.327	8.6959e-06
Inpp4b	-0.356744	0.692	0.721	9.81107e-06
Snx8	0.933066	0.204	0.1	1.00364e-05
Ubash3b	-0.459942	0.522	0.591	1.03736e-05
Gcnt2	0.991515	0.217	0.109	1.07005e-05
Rps6ka1	-1.06974	0.143	0.254	1.11568e-05
Cers6	0.923882	0.265	0.146	1.1403e-05
Lamp1	0.509774	0.427	0.287	1.21424e-05
H2-K1	0.848838	0.186	0.093	1.23848e-05
Coro1c	0.840933	0.224	0.118	1.34124e-05
Fgf2	1.91842	0.054	0.01	1.35849e-05
Inf2	2.42902	0.063	0.012	1.5545e-05
Otulin	0.679127	0.308	0.184	2.20238e-05
Tgif1	1.43191	0.117	0.041	2.30952e-05
Npc2	0.628514	0.305	0.183	2.57009e-05
Cpeb2	0.586087	0.308	0.189	2.74316e-05
Spp1	2.16525	0.077	0.019	3.05218e-05
Bin1	-0.498207	0.428	0.49	3.25245e-05
Entpd1	-0.460313	0.526	0.588	3.45617e-05
Slc6a6	0.587203	0.405	0.266	3.5165e-05
Cd63	0.787686	0.221	0.118	3.68746e-05
Tent5c	1.00222	0.181	0.086	3.75064e-05
Kcnip4	-0.64855	0.381	0.486	3.9648e-05
Prr5l	1.36023	0.124	0.046	4.35751e-05
Lonrf3	1.06394	0.153	0.067	5.38172e-05
H2-D1	0.672791	0.221	0.122	5.69365e-05
Fyb	0.373929	0.855	0.785	5.84515e-05
Slc11a1	0.645364	0.204	0.113	6.15894e-05
St3gal5	-0.892905	0.183	0.285	6.94011e-05
Il1b	8.85496	0.021	0	7.02242e-05
Ahnak2	2.56924	0.056	0.01	7.99413e-05
Elf2	0.559426	0.417	0.281	9.03079e-05
Slc16a10	0.772261	0.267	0.152	9.2926e-05
Slc25a25	0.996227	0.193	0.095	9.31898e-05
Gtf2h2	-0.718698	0.249	0.374	0.0001016
Lx6	0.464122	0.591	0.449	0.000101675
Dlc1	-1.37797	0.074	0.164	0.000112288
Snx30	0.526638	0.395	0.264	0.000119472
Peak1	0.959088	0.247	0.138	0.000122323
Ddi2	0.668369	0.336	0.211	0.000125392
L1Md-A	0.448925	0.577	0.433	0.000132232
Lpcat2	-0.398875	0.563	0.678	0.000134559
March1	-0.519396	0.437	0.521	0.000141909
Prune2	0.556931	0.252	0.152	0.000142635
Sf3b3	0.441905	0.217	0.132	0.000149427
Tec	0.53214	0.402	0.27	0.00015571
Clasp2	-0.534306	0.395	0.461	0.000159627
Mfsd11	0.737433	0.25	0.142	0.000170123
Akirin1	0.595453	0.178	0.099	0.000170753
Myo9b	0.688482	0.331	0.207	0.000204094
Speg	1.13577	0.122	0.049	0.000210986
Ftl1	0.984473	0.264	0.152	0.000229227
Rttn	1.04295	0.181	0.088	0.000264419
Aplp2	0.699346	0.308	0.189	0.000276257
Nfe2l2	0.66569	0.379	0.25	0.000282406
Ptbp3	0.327426	0.544	0.41	0.000289451
Akap10	0.57611	0.422	0.289	0.000291004
Serinc3	-0.503626	0.465	0.547	0.000338223
Gm26992	0.55863	0.537	0.411	0.000343165
Ctsz	0.627819	0.382	0.254	0.000351774
Cmtm7	-0.942726	0.145	0.218	0.000381745
Zfand5	0.377316	0.301	0.202	0.000383727
Cacul1	0.644534	0.214	0.121	0.000391256
Dram1	1.57431	0.058	0.013	0.000403272
Nupr1	1.36269	0.138	0.061	0.000428179
Stra6l	4.89548	0.025	0.001	0.000492167
Lamp2	0.467347	0.44	0.309	0.000494964
Prkce	-0.941338	0.157	0.224	0.000501743
Nbea	-0.71971	0.237	0.322	0.000568401
Cux1	0.43633	0.646	0.519	0.00059184
Sall1	-0.794079	0.185	0.299	0.000608762
Dapp1	-0.66863	0.254	0.359	0.000629074
Snta1	-1.03469	0.129	0.216	0.000692761
Camk1d	-0.343187	0.689	0.712	0.000692783
Mafb	0.444001	0.502	0.367	0.000700077
Kcnk12	-2.83946	0.008	0.057	0.00074314
Serpine2	0.553784	0.501	0.37	0.000743605
Lrba	-0.888196	0.158	0.267	0.00076251
Rreb1	-0.29927	0.731	0.739	0.000765011
Bhlhe40	1.6203	0.061	0.016	0.000837081
Asph	0.533584	0.519	0.393	0.00083752
Ddx31	0.941821	0.186	0.095	0.000935606
Atp6v1c1	0.353343	0.259	0.172	0.000961913
Srrt	0.800555	0.122	0.058	0.00100143
Slc15a3	1.49201	0.107	0.041	0.0010037
Slc38a2	0.655435	0.323	0.206	0.00101513
Qk	-0.224066	0.913	0.916	0.00107178
Anxa4	1.41062	0.081	0.026	0.00113832
Dnajb14	0.645745	0.262	0.158	0.00121178
Rnf13	0.146757	0.468	0.369	0.00123888
Galns	0.942093	0.071	0.026	0.0012434
Cd68	0.688199	0.15	0.077	0.00132501
Nrxn1	-0.633541	0.298	0.378	0.00138288
Pdgfa	0.936555	0.117	0.053	0.00143095
Oasl2	1.69584	0.079	0.024	0.00166434
Galk2	0.47782	0.252	0.159	0.00182285
Rusc2	1.04515	0.132	0.059	0.0018923
Mycbp2	-0.284211	0.687	0.698	0.00233102
Setbp1	-2.471	0.013	0.065	0.00240163
Sparc	-0.906447	0.158	0.257	0.00241109
Fam219a	0.633743	0.298	0.188	0.00241794
Vrk2	-0.671164	0.229	0.295	0.00244955
Prkch	0.617038	0.404	0.282	0.00253262
Bbs9	-0.701891	0.247	0.344	0.00257547
Sh3bgrl	1.40161	0.096	0.035	0.00261244
Rtn1	-0.384536	0.555	0.617	0.00263401
Map3k8	1.06688	0.127	0.056	0.00267964
Gps2	0.597869	0.264	0.163	0.00277266
Gns	0.436185	0.614	0.498	0.00291372
Ccl3	2.16639	0.068	0.019	0.00315173
Rbfox1	-0.68949	0.244	0.314	0.00315291
Gm20388	0.231346	0.913	0.84	0.00335103
Bcl6	1.42969	0.094	0.034	0.00375047
Cybb	5.71858	0.025	0.001	0.00377616
Tpm4	1.33212	0.089	0.032	0.00386075
Aig1	0.652492	0.336	0.221	0.00388426
Clcn7	1.17352	0.127	0.055	0.0038959
Parp8	-0.57722	0.339	0.428	0.00400448
Amz1	0.72898	0.142	0.074	0.0040769
Ell2	1.24248	0.127	0.055	0.00416698
Plgrkt	0.159691	0.415	0.322	0.00533826
Zfp644	-0.194713	0.318	0.294	0.00581351
Ube2j1	0.408894	0.344	0.239	0.00642685
Rhobtb1	-0.831285	0.176	0.277	0.00647382
3110082I17Rik	0.542135	0.334	0.224	0.00676079
Trio	-0.474218	0.273	0.293	0.00698618
Fhit	-0.692577	0.278	0.377	0.00705148
Maf	-0.486448	0.427	0.515	0.00705934
AB124611	2.33039	0.044	0.008	0.00743328
Cx3cr1	-0.379062	0.586	0.658	0.00752799
Arhgap15	0.958457	0.166	0.085	0.00782676
Xrn2	0.246633	0.305	0.223	0.00833855
Znrf3	0.906392	0.17	0.088	0.00889231
Cd72	2.12422	0.048	0.01	0.00905313
Nrp2	0.644181	0.237	0.144	0.00927664
Paxbp1	0.53298	0.305	0.2	0.00980689
Kcnj2	1.08049	0.099	0.041	0.00986414
Ctse	1.90164	0.058	0.015	0.0103272
Taf1d	0.631915	0.293	0.188	0.0104829
Drg1	0.535009	0.264	0.168	0.0108471
Wdr44	-0.829603	0.16	0.246	0.0109172
Upk1b	-3.18074	0.003	0.038	0.0116643
Phf14	-0.394386	0.448	0.505	0.0119416
Tnip2	0.769159	0.142	0.074	0.0123556
Anxa5	1.28872	0.081	0.029	0.0124416
Nlrc5	1.22431	0.1	0.041	0.0127213
Bmp2k	-0.233293	0.593	0.589	0.0127268
D7Ertd443e	-1.6801	0.015	0.06	0.0127825
Csf2ra	0.584703	0.292	0.188	0.0132341
Rdh5	1.00342	0.094	0.04	0.0135602
Eif1a	1.14265	0.105	0.044	0.0136676
Kctd12	-1.03002	0.105	0.186	0.0138929
Mfsd1	1.11974	0.13	0.06	0.0146658
Ms4a14	4.5338	0.023	0.001	0.0155221
Il6ra	-0.591987	0.295	0.375	0.0155677
Pmepa1	-0.680408	0.236	0.322	0.0158087
Slc3a2	0.586707	0.186	0.109	0.0160143
Cdip1	0.480287	0.259	0.167	0.0161468
Samsn1	0.556968	0.357	0.246	0.0169674
Pnpla7	0.449861	0.59	0.485	0.0176265
Hnrnpdl	0.150206	0.328	0.252	0.0179621
Dnase2a	0.459819	0.14	0.083	0.0187401
Man1c1	0.524408	0.453	0.336	0.0191533
Mbnl1	-0.217814	0.837	0.855	0.0195499
Srrm2	-0.254515	0.697	0.702	0.0197672
Upf2	0.262659	0.275	0.198	0.0198794
Gem	4.17253	0.025	0.002	0.0212306
B1F	-0.315212	0.316	0.318	0.0216062
Pard3b	-0.916681	0.147	0.228	0.0218097
Mmp12	9.05829	0.015	0	0.0218334
Itgax	2.11845	0.051	0.012	0.0219131
Arl11	1.50952	0.074	0.025	0.0230557
Slc23a2	0.686254	0.306	0.202	0.0230962
Syngr1	0.483851	0.456	0.338	0.0231075
Dip2c	-0.655525	0.213	0.275	0.0233909
Nrg3	-0.826727	0.176	0.26	0.0234447
Mast4	0.573421	0.374	0.262	0.0236929
Skap2	0.269447	0.659	0.541	0.0237327
Lhfpl2	0.334758	0.552	0.43	0.0250949
Iah1	0.67603	0.138	0.075	0.0265186
Ptger4	2.21966	0.049	0.012	0.0269635
Colgalt1	0.66265	0.189	0.11	0.0273709
Ccl2	3.61538	0.026	0.002	0.0279605
Abr	0.459971	0.446	0.329	0.0280872
Adap1	0.714616	0.135	0.071	0.028265
Pkib	0.591951	0.183	0.107	0.028879
Cap1	0.47152	0.362	0.254	0.0295173
Pebp1	0.350784	0.32	0.228	0.0302289
Ctnnd2	-1.21555	0.072	0.142	0.0334132
Ywhag	0.178669	0.275	0.208	0.0343847
Tm6sf1	-0.823746	0.145	0.226	0.0348906
Faf2	0.197661	0.185	0.131	0.0382272
Ighm	-1.50628	0.044	0.104	0.0393971
Tnfsf8	0.968529	0.143	0.072	0.0398718
Kmt2c	-0.343982	0.366	0.379	0.0400994
Ehd4	0.48278	0.349	0.243	0.040262
Zfand2a	1.46809	0.066	0.021	0.0403018
Usp15	-0.307994	0.28	0.276	0.0404398
Ifngr2	0.413651	0.382	0.274	0.0405031
Atp6v1b2	0.654937	0.298	0.196	0.0408543
Akr1a1	0.43183	0.264	0.177	0.0423199
Adap2	-0.323376	0.512	0.56	0.0425287
Ago3	0.389213	0.428	0.317	0.0428217
Tjp1	-0.692218	0.191	0.28	0.0436642
Igf2bp3	0.342974	0.11	0.067	0.0440299
Ttc3	-0.124049	0.473	0.427	0.0449665
Lrch1	-0.318429	0.598	0.642	0.0449767
Aoah	2.06933	0.036	0.007	0.0450623
Ndst2	0.548866	0.183	0.111	0.0463172
PB1D9	0.436213	0.425	0.312	0.0467907
Fry	-0.95106	0.115	0.188	0.0472696
Lyn	-0.17803	0.789	0.766	0.0476254
Myof	3.71511	0.018	0.001	0.0482265
Rpl10a	0.376147	0.26	0.18	0.0489721
Cep70	0.787251	0.142	0.074	0.0489958
Cd200r4	2.04538	0.046	0.01	0.0490425
Git2	-0.478254	0.316	0.362	0.049574
Baz2a	0.206304	0.14	0.095	0.0497112

## Sheet: Supplementary Table 7
Microglia: c3 vs. C0/1 - Figure 3E
Gene	avg_log2FC	pct.1	pct.2	p_val_adj
Gpnmb	9.69097	0.912	0.006	0
Apobec1	3.48087	0.922	0.231	0
Plxdc2	-2.18263	0.602	0.966	4.17877e-263
Mdfic	5.84349	0.646	0.018	1.02365e-258
Ms4a7	7.38729	0.581	0.004	1.51371e-248
Igf1	4.96275	0.679	0.036	1.10293e-247
Lyst	2.75556	0.868	0.268	1.01111e-232
Csmd3	-4.71398	0.125	0.769	1.79805e-222
Fnip2	2.41596	0.874	0.365	9.40433e-211
Colec12	7.25345	0.473	0.005	1.0449e-188
Adam33	8.34826	0.454	0.002	2.68333e-187
Sash1	3.88453	0.631	0.065	8.78794e-186
Atp6v0d2	10.5957	0.426	0.001	1.50171e-178
Siglech	-5.54151	0.023	0.6	9.47326e-176
Srgap2	-1.73777	0.643	0.919	5.95392e-170
Fmn1	3.13041	0.647	0.1	2.09344e-159
Myo5a	2.28178	0.809	0.259	3.31119e-154
Tanc2	-1.39449	0.793	0.955	6.11188e-153
Arhgap24	1.91202	0.888	0.428	8.05422e-150
P2ry12	-2.73838	0.228	0.751	5.75614e-148
B1-Mus1	0.66183	1	1	3.6293e-147
Lgals3	6.27024	0.371	0.005	2.67194e-138
Ddhd1	3.35395	0.567	0.09	2.06604e-136
Myof	8.33374	0.324	0.001	1.19812e-129
Numb	-2.12779	0.378	0.777	1.31497e-129
Lilr4b	7.13817	0.339	0.003	3.35552e-129
Ahnak2	5.50725	0.366	0.01	9.42811e-126
Mamdc2	8.59475	0.319	0.002	1.08044e-123
Xylt1	3.09259	0.549	0.087	1.09719e-122
Osbpl8	2.12741	0.736	0.262	7.80368e-118
Hpse	4.53127	0.372	0.016	1.62059e-117
Nav3	-2.46711	0.359	0.72	1.18799e-116
Atp8a2	-3.02645	0.141	0.603	2.46565e-116
Flt1	12.2684	0.28	0	7.36184e-113
Plcl1	-1.96472	0.348	0.777	2.22903e-112
Slco2b1	-3.90694	0.058	0.507	1.19505e-110
Cx3cr1	-2.44634	0.188	0.658	8.54014e-110
Plekhm2	2.05333	0.704	0.243	1.1245e-108
Lilrb4a	4.65734	0.339	0.014	2.58159e-106
Arhgap5	-2.06795	0.318	0.717	3.59545e-106
Gpr137b	3.07187	0.485	0.072	9.19935e-106
Cst3	-2.00321	0.485	0.814	2.85864e-105
Trps1	2.55274	0.579	0.134	1.12196e-104
Rftn1	2.08314	0.661	0.186	1.92389e-104
Zfp704	2.73478	0.532	0.104	1.06028e-103
Iqgap1	4.30052	0.354	0.021	1.2738e-101
Apbb2	1.63275	0.798	0.395	1.36761e-96
Zfhx3	-1.32694	0.653	0.871	5.33486e-96
Pde3b	-1.94832	0.339	0.717	1.44942e-95
Mcoln3	11.682	0.236	0	2.99727e-93
Elmo1	-1.16116	0.76	0.902	3.68059e-91
Selplg	-2.82544	0.129	0.542	1.2128e-89
Ctsb	1.54756	0.792	0.397	1.15427e-88
Alcam	3.91561	0.383	0.051	1.75009e-88
Cacna1a	1.8119	0.72	0.308	3.67332e-88
Arsb	-1.65458	0.407	0.756	6.59422e-86
Ssh2	-1.28432	0.614	0.863	1.52878e-85
Ifi207	4.36216	0.296	0.016	3.03981e-84
St3gal6	-2.63727	0.129	0.524	7.08884e-80
Sh3pxd2b	4.98209	0.252	0.008	9.71945e-80
Gpr34	-2.30333	0.164	0.562	1.93636e-77
Cd300lf	2.92512	0.4	0.065	3.18223e-77
Ly86	-1.64756	0.462	0.765	2.26989e-76
Mef2c	-1.19349	0.646	0.859	2.84176e-76
Lpcat2	-1.63253	0.328	0.678	1.7888e-73
Myo1e	2.17123	0.515	0.14	9.91445e-73
Rapgef5	-1.63018	0.371	0.692	3.8221e-71
Abr	1.5261	0.71	0.329	1.83725e-70
Pag1	-1.32201	0.524	0.757	3.2357e-70
Apoe	1.48105	0.736	0.363	3.49312e-70
Soat1	2.08139	0.515	0.148	8.83723e-70
Olfr111	1.99553	0.517	0.145	1.61278e-69
Vps13c	1.68619	0.634	0.248	3.726e-69
Bcar3	3.00276	0.339	0.047	1.28488e-68
Capn15	2.66589	0.395	0.077	7.34735e-68
Dkk2	7.57098	0.187	0.001	4.53971e-67
Inpp5d	-1.01814	0.688	0.88	5.07377e-66
Dennd4a	-1.5455	0.369	0.683	2.15322e-65
Dmxl2	2.69763	0.359	0.06	2.3767e-65
Arhgap10	4.57161	0.223	0.009	4.28774e-65
Cd48	2.10498	0.46	0.118	2.10747e-64
Chd9	-1.20382	0.564	0.801	2.1709e-64
Atp6v1a	1.97782	0.502	0.147	2.36091e-64
Abca9	-2.84118	0.078	0.413	4.01672e-64
Ttyh2	3.04128	0.315	0.042	5.14367e-64
Prkca	-2.67517	0.111	0.448	1.03613e-63
Aig1	1.77803	0.582	0.221	4.94567e-63
Cdo1	4.60619	0.219	0.01	2.02497e-62
Apbb1ip	-1.12119	0.614	0.809	7.71621e-62
Spp1	4.25301	0.243	0.019	1.88724e-60
Ms4a6c	3.34286	0.269	0.027	2.94475e-60
Kif13b	1.48113	0.655	0.294	4.93516e-60
Gyg	3.69366	0.246	0.02	5.51344e-60
Lx6	1.25927	0.777	0.449	7.17793e-60
Maml3	-1.28546	0.518	0.76	8.815e-59
Cacnb2	-3.24782	0.065	0.368	1.83458e-58
Slc38a6	1.79589	0.497	0.157	4.51674e-57
Ltc4s	-3.32717	0.052	0.344	4.94184e-57
Fblim1	2.02697	0.445	0.125	1.12367e-56
P3h2	-2.83275	0.085	0.388	8.13836e-56
Cd84	1.02637	0.825	0.526	1.35291e-54
Stra6l	7.75867	0.152	0.001	2.68386e-54
Dnase1l1	3.07422	0.263	0.032	7.31989e-54
Anxa4	3.30691	0.248	0.026	1.48034e-53
Atg7	2.09322	0.398	0.101	4.1744e-53
Foxn3	-0.966855	0.695	0.832	5.29847e-53
Fabp5	2.28006	0.345	0.071	6.12242e-53
Zfp710	-1.56624	0.299	0.587	9.47045e-53
Fchsd2	-1.62221	0.325	0.587	1.04269e-52
Serinc3	-1.74427	0.246	0.547	1.75458e-52
Aopep	1.55712	0.585	0.248	1.9959e-52
Pla2g7	2.71159	0.289	0.046	1.40846e-51
Dip2b	-1.18782	0.467	0.726	4.1809e-51
Ms4a14	7.50513	0.146	0.001	2.29216e-50
Rhobtb1	-3.84624	0.026	0.277	2.50473e-50
Arid5b	1.57777	0.57	0.237	2.62345e-50
Rab7b	6.76951	0.149	0.002	5.88028e-50
Cfh	-1.69643	0.254	0.52	6.58879e-50
Smap2	-1.45476	0.325	0.599	9.82733e-50
Gas2l3	3.77701	0.208	0.016	1.22584e-49
Csf1r	-1.55459	0.284	0.568	1.42421e-49
Dock4	-0.831734	0.777	0.895	1.54155e-49
Fgd2	-2.17651	0.135	0.435	2.00403e-49
Mreg	6.86449	0.147	0.002	2.409e-49
Tecpr1	2.47611	0.324	0.066	3.54881e-49
Iqsec1	2.63204	0.281	0.046	1.30304e-48
Sall1	-3.27044	0.044	0.299	6.4899e-48
Dock8	-1.04217	0.564	0.743	4.71463e-47
Sgk1	2.19829	0.357	0.09	9.59673e-47
0610040J01Rik	-1.99331	0.172	0.454	1.32401e-46
Ptgs1	-3.23238	0.046	0.296	1.36494e-46
Rai14	2.61411	0.277	0.047	2.60801e-46
Fam20c	2.98295	0.234	0.03	9.25666e-46
Cd300lb	4.80705	0.163	0.007	1.20986e-45
Ldlrad3	4.4698	0.167	0.008	1.2449e-45
Rap2a	1.65997	0.474	0.173	3.96051e-45
Qk	-0.725133	0.824	0.916	8.91018e-45
Reps2	2.59183	0.284	0.054	1.41468e-44
Lrp12	1.98808	0.366	0.099	1.72254e-44
Anpep	7.93754	0.128	0.001	2.47446e-44
Cybb	7.53362	0.131	0.001	4.27244e-44
Slc24a3	-1.9503	0.17	0.453	1.31072e-43
Itga9	-3.22303	0.038	0.277	2.31815e-43
Htr2b	4.00919	0.185	0.015	2.35357e-43
Tnfaip2	3.21887	0.21	0.023	3.14958e-43
Mfsd12	3.21919	0.201	0.02	7.49053e-43
Rusc2	2.25828	0.29	0.059	8.16166e-43
Nagk	1.70825	0.43	0.144	1.4388e-42
Hpgd	-3.30559	0.044	0.274	2.44856e-41
Plxnc1	3.46224	0.191	0.019	3.5715e-41
Slc9a9	-1.10869	0.451	0.694	3.96239e-41
Grm3	3.12588	0.229	0.035	5.41088e-41
Ccr5	-4.2197	0.017	0.22	2.19278e-40
Optn	3.45885	0.172	0.014	4.06741e-40
Col27a1	-3.61108	0.03	0.242	5.81954e-40
Lrmda	0.659618	0.976	0.905	9.8534e-40
Nceh1	1.92269	0.34	0.093	1.09349e-39
Nlrc3	3.67311	0.17	0.013	1.32697e-39
Plxna4	-1.97718	0.146	0.399	2.97984e-39
Ms4a6d	1.93389	0.34	0.094	3.62081e-39
Agmo	-1.48703	0.277	0.541	5.99206e-39
Rgs10	-1.62559	0.211	0.466	6.04547e-39
Igf2r	3.74202	0.158	0.01	8.97279e-39
Cd274	2.28731	0.275	0.058	1.04079e-38
Ubash3b	-1.23472	0.384	0.591	2.02219e-38
Gm37240	1.09282	0.679	0.388	3.38602e-38
Frmd4a	-0.927116	0.59	0.764	4.83778e-38
Aoah	4.10815	0.141	0.007	5.34483e-38
Gng12	1.59527	0.427	0.156	1.51876e-37
Tgfbr1	-0.645614	0.836	0.903	6.34577e-37
Fam49b	-0.916199	0.562	0.745	7.24914e-37
Sqstm1	1.79331	0.365	0.115	1.36747e-36
Gab3	1.87402	0.327	0.091	1.63085e-36
Cipc	2.20845	0.246	0.048	2.87595e-36
Fam102b	-1.94273	0.146	0.371	5.48213e-36
Dab2	2.6356	0.213	0.034	3.41923e-35
Cdk14	1.21399	0.608	0.327	3.45407e-35
Bin1	-1.35075	0.29	0.49	7.40048e-35
Mgat4a	-1.49019	0.251	0.471	7.76708e-35
Ctnnb1	1.77527	0.337	0.101	9.80404e-35
Litaf	1.61061	0.421	0.164	2.5226e-34
Mef2a	-0.614928	0.834	0.896	6.6244e-34
Sncaip	-2.61673	0.062	0.28	9.3513e-34
Clic4	3.03556	0.178	0.022	2.36214e-33
Itga5	2.80251	0.178	0.023	3.97009e-33
C77080	5.3081	0.108	0.002	1.51799e-32
Wnk1	-0.988486	0.491	0.644	1.53325e-32
Lyn	-0.778794	0.661	0.766	2.49386e-32
Tmem106a	3.13549	0.172	0.021	2.59639e-32
Wdr91	2.65992	0.188	0.028	3.02509e-32
Mpp1	2.41753	0.211	0.038	3.28796e-32
Cpeb1	3.01206	0.185	0.027	4.0591e-32
Ptprj	-0.925031	0.538	0.717	6.83849e-32
Etl4	1.65818	0.309	0.091	1.05623e-31
Picalm	-0.965676	0.48	0.646	4.12235e-31
St3gal5	-2.36457	0.073	0.285	4.95129e-31
Mbnl1	-0.697532	0.752	0.855	1.1503e-30
Ldlrad4	-0.703262	0.74	0.824	1.29547e-30
Sparc	-2.63976	0.058	0.257	1.43336e-30
Epb41l2	-0.658087	0.778	0.853	1.78812e-30
Cd44	3.8293	0.134	0.01	2.56823e-30
Clcn7	2.10196	0.24	0.055	4.17938e-30
Rap2b	2.23194	0.233	0.052	6.34512e-30
Lair1	-0.979773	0.46	0.659	6.90215e-30
Itga4	3.91112	0.125	0.008	6.90243e-30
Pparg	4.65428	0.105	0.003	2.36067e-29
Flvcr1	2.22182	0.196	0.036	2.38968e-29
Inpp4b	-0.887849	0.549	0.721	6.04224e-29
Xdh	4.52717	0.1	0.003	6.51781e-29
Slc11a1	1.5055	0.331	0.113	9.16863e-29
Lipa	2.09752	0.255	0.067	9.53817e-29
Ankrd12	0.96984	0.579	0.308	1.12374e-28
Ankrd44	-0.938138	0.473	0.643	1.81714e-28
Prkg1	1.22007	0.532	0.27	1.89362e-28
Mgll	1.73135	0.363	0.15	2.0157e-28
Large1	0.849615	0.757	0.535	3.98654e-28
Hgf	3.2691	0.137	0.013	4.98566e-28
Ophn1	-0.812141	0.574	0.74	6.37553e-28
Gga2	2.56821	0.172	0.027	6.86468e-28
Rap1gds1	-0.87953	0.506	0.68	1.13508e-27
Cdh23	-1.99356	0.105	0.316	1.22391e-27
Gns	0.825147	0.734	0.498	1.43733e-27
Nrp2	1.36008	0.372	0.144	2.08078e-27
Ftl1	1.38089	0.383	0.152	2.23682e-27
Abi3	-2.48603	0.061	0.247	2.32157e-27
Pdgfc	3.65713	0.123	0.009	3.01622e-27
Kynu	3.26864	0.146	0.017	3.48734e-27
Bcl2	1.69755	0.271	0.079	8.13817e-27
Pld1	-1.67612	0.166	0.358	8.36738e-27
Tank	1.33097	0.412	0.177	1.49202e-26
Stx3	2.96115	0.14	0.016	1.58569e-26
Ikbke	5.75212	0.09	0.002	1.87482e-26
Nsmce2	1.0905	0.543	0.292	2.49236e-26
P2rx4	1.30854	0.445	0.209	3.95257e-26
Bank1	-4.28329	0.014	0.156	4.81663e-26
Stac2	5.20134	0.091	0.002	5.79808e-26
Ercc6	2.14422	0.196	0.041	5.96106e-26
Tm6sf1	-2.52329	0.059	0.226	5.97431e-26
Rad51b	1.755	0.269	0.08	6.36037e-26
Knop1	1.44401	0.409	0.185	7.08566e-26
Mical2	3.77261	0.112	0.008	1.52185e-25
Fgr	2.31353	0.181	0.034	1.61036e-25
Akirin1	1.38642	0.29	0.099	1.72083e-25
Arhgap15	1.70588	0.275	0.085	2.12425e-25
Tmem266	5.28209	0.091	0.003	5.47683e-25
Inf2	3.37804	0.123	0.012	7.4137e-25
Peak1	1.42869	0.351	0.138	2.3878e-24
Tent5c	1.67827	0.271	0.086	5.13572e-24
Maf	-1.11871	0.316	0.515	5.49571e-24
Cables1	-2.12664	0.081	0.253	8.70947e-24
Sdcbp	1.34809	0.345	0.136	8.92591e-24
Adgb	3.12053	0.12	0.012	1.36902e-23
Rell1	1.85196	0.219	0.057	1.40147e-23
Mertk	-0.644779	0.728	0.834	2.28497e-23
Fnip1	0.907955	0.611	0.37	2.58576e-23
Gtf2h2	-1.44271	0.182	0.374	3.86387e-23
Asb2	-3.02068	0.021	0.168	3.93969e-23
Cyth1	1.61961	0.295	0.104	4.06328e-23
Tmem87b	1.20368	0.345	0.14	4.2201e-23
Dapp1	-1.49284	0.167	0.359	4.27467e-23
Fmnl2	1.0304	0.524	0.282	5.15485e-23
Herc2	-1.02333	0.33	0.501	5.2299e-23
Vsir	-1.83883	0.111	0.291	6.71601e-23
Entpd1	-0.900567	0.439	0.588	8.86435e-23
Rnf149	1.51941	0.315	0.119	1.09331e-22
Csf2ra	1.21289	0.41	0.188	1.22277e-22
Lonrf3	1.46004	0.223	0.067	1.36484e-22
Galc	1.61003	0.234	0.069	1.80484e-22
Camk1d	-0.697918	0.608	0.712	3.00249e-22
Tmem119	-3.93344	0.008	0.129	4.61735e-22
Rbms1	1.32025	0.318	0.123	5.02839e-22
Ifi204	2.13349	0.164	0.033	5.86564e-22
Mcoln2	6.27403	0.074	0.001	7.17095e-22
Prkcb	0.799493	0.681	0.456	9.88932e-22
Axl	2.2298	0.175	0.037	1.21247e-21
Rnf128	2.54	0.144	0.024	1.69155e-21
Cd63	1.19136	0.301	0.118	1.87881e-21
Atf3	2.98335	0.117	0.013	2.0499e-21
C9orf72	1.1958	0.33	0.135	2.25743e-21
H2-D1	1.14847	0.305	0.122	2.71921e-21
Anxa2	2.75172	0.116	0.014	3.0663e-21
Atp5o	2.42238	0.141	0.024	3.14779e-21
Fbxl17	0.765702	0.733	0.52	3.1626e-21
Fhit	-1.47379	0.198	0.377	3.9101e-21
Rptor	-1.12593	0.278	0.436	5.38643e-21
Ighm	-5.71066	0.002	0.104	6.70111e-21
Mctp1	0.821865	0.652	0.426	6.75196e-21
Lrch1	-0.771111	0.495	0.642	1.19614e-20
Slc6a6	0.917605	0.495	0.266	1.35002e-20
Ints6l	-1.3619	0.196	0.373	1.38006e-20
Pid1	1.01331	0.596	0.421	1.50839e-20
Rassf3	0.899746	0.536	0.304	1.59783e-20
Adamts16	-5.16747	0.005	0.112	1.81232e-20
Arap2	1.92679	0.202	0.054	1.83978e-20
Cd200r4	3.17949	0.106	0.01	1.92208e-20
Kctd12	-2.59525	0.038	0.186	2.1799e-20
Sntb2	1.89713	0.195	0.05	2.24425e-20
Mitf	0.694851	0.757	0.55	2.75022e-20
BC035044	-5.7451	0.003	0.106	3.27748e-20
Ankrd33b	5.21512	0.073	0.002	3.52271e-20
Znrf3	1.50496	0.257	0.088	3.62712e-20
Rbm47	0.862105	0.603	0.374	4.77318e-20
Clec4d	9.64355	0.059	0	4.8943e-20
Sh3bgrl	2.07449	0.161	0.035	6.03566e-20
Lyz2	2.20266	0.161	0.034	6.65798e-20
Gnptab	1.71619	0.216	0.063	7.55509e-20
Ivns1abp	-0.910339	0.363	0.508	8.15512e-20
Sat1	0.739505	0.746	0.549	8.31761e-20
Psap	0.783883	0.658	0.431	9.36287e-20
MTE2b	-1.50876	0.161	0.331	1.00335e-19
Lhfpl2	0.660122	0.663	0.43	2.19335e-19
Raet1e	1.48451	0.196	0.058	2.45213e-19
Cpq	1.27241	0.257	0.094	2.4976e-19
Tns3	0.765222	0.676	0.462	2.69507e-19
Klf12	-0.956478	0.353	0.469	3.00674e-19
Ikzf1	-0.75933	0.492	0.674	4.15478e-19
Mycbp2	-0.651893	0.605	0.698	5.56886e-19
Zfand5	0.898089	0.404	0.202	5.67087e-19
Csf1	2.12927	0.181	0.046	1.14857e-18
Myo9b	1.07898	0.415	0.207	1.24978e-18
Tmcc3	-0.487206	0.834	0.885	1.41085e-18
Pip4k2a	-0.626506	0.588	0.667	1.68696e-18
Slc2a5	-8.75936	0	0.084	1.87418e-18
Ncapg2	3.18323	0.1	0.01	2.06114e-18
Dapk1	1.3963	0.252	0.09	2.06653e-18
Chn2	-0.904842	0.395	0.572	2.34062e-18
Celf2	-0.665997	0.581	0.661	2.59568e-18
Snx8	1.24281	0.263	0.1	2.71142e-18
Gnpda1	1.1153	0.302	0.127	2.90093e-18
Usp18	2.54172	0.112	0.016	3.24067e-18
Nlrc5	2.06507	0.169	0.041	3.54582e-18
Slc7a8	-1.42494	0.17	0.339	4.15247e-18
Bhlhe40	2.62689	0.112	0.016	5.67278e-18
Cd5l	5.90575	0.067	0.002	6.03986e-18
Zfand2a	2.44277	0.126	0.021	6.502e-18
Nrip1	-0.928643	0.36	0.509	6.61892e-18
Samd9l	4.31475	0.074	0.003	7.36192e-18
Hnrnpll	1.41803	0.252	0.091	8.62419e-18
Pgap1	1.78218	0.191	0.054	8.77928e-18
Blvrb	1.90327	0.188	0.052	9.46465e-18
Pnpla7	0.733727	0.688	0.485	1.39483e-17
Rab37	2.13615	0.149	0.032	1.71268e-17
Plin2	2.11114	0.155	0.035	1.71631e-17
Tln2	-2.23229	0.055	0.195	1.87152e-17
Pkig	-1.42667	0.152	0.308	2.35363e-17
Hexb	-0.550793	0.702	0.787	2.41644e-17
Slfn5	3.13315	0.091	0.009	2.44452e-17
Hif1a	1.01581	0.388	0.191	2.49137e-17
March1	-0.900113	0.374	0.521	2.51235e-17
Pirb	1.56548	0.185	0.055	2.67045e-17
Nav2	-0.496522	0.831	0.879	3.70821e-17
Il6ra	-1.25397	0.196	0.375	4.07818e-17
C1qb	-0.856719	0.403	0.538	4.38642e-17
Phf14	-0.878821	0.354	0.505	4.65511e-17
Mmp12	11.7797	0.052	0	4.85594e-17
Ap3s1	1.35493	0.289	0.118	5.90739e-17
RMER19B	-1.3646	0.181	0.332	5.91227e-17
Tmlhe	1.38971	0.263	0.1	6.48894e-17
Mlxipl	-2.09872	0.058	0.202	6.82539e-17
Plxna2	2.60834	0.108	0.015	7.80273e-17
MYSERV16-I-int	2.61232	0.119	0.019	8.08266e-17
Nol4l	1.00675	0.343	0.161	1.05735e-16
Nampt	1.89426	0.161	0.04	1.06068e-16
Afdn	1.47172	0.182	0.055	1.10401e-16
Tbc1d1	1.25804	0.246	0.093	1.12769e-16
Golm1	-1.20108	0.198	0.329	1.18596e-16
Snta1	-1.93047	0.082	0.216	1.29628e-16
Fgf13	0.749963	0.532	0.319	1.99686e-16
Tgif1	1.93946	0.163	0.041	2.00829e-16
Gm15155	1.78092	0.157	0.039	2.42613e-16
Itpr2	-0.988518	0.281	0.431	2.82154e-16
Tmem65	1.25314	0.289	0.121	2.98446e-16
Cask	-1.24925	0.202	0.352	3.4236e-16
Osbpl3	1.5572	0.191	0.06	4.25329e-16
Adap2	-0.782336	0.412	0.56	4.26074e-16
Aplp2	0.96252	0.377	0.189	5.37434e-16
Map4k3	1.01646	0.427	0.231	5.60426e-16
Cnrip1	1.38942	0.228	0.082	6.82174e-16
Tlk1	0.992672	0.419	0.224	9.79667e-16
Cyfip1	-0.833158	0.384	0.529	1.04378e-15
Slc3a2	1.2159	0.267	0.109	1.07486e-15
Gm26992	0.800547	0.596	0.411	1.07919e-15
Adgre5	6.06661	0.055	0.001	1.11159e-15
Ell2	1.75018	0.185	0.055	1.34464e-15
Unc93b1	-0.656216	0.483	0.587	1.66008e-15
Lims1	-0.687713	0.467	0.537	2.02156e-15
Pmepa1	-1.34982	0.16	0.322	2.26403e-15
Rock2	-0.864999	0.322	0.434	2.44601e-15
Rttn	1.39622	0.237	0.088	2.79646e-15
Rnf216	-0.956895	0.309	0.44	2.90887e-15
Vim	3.65501	0.079	0.007	2.97235e-15
Rufy3	1.01528	0.366	0.183	3.64263e-15
Zswim6	-0.757055	0.45	0.558	3.86997e-15
Slamf7	6.24813	0.056	0.001	4.79589e-15
Ppp1r9a	-0.894187	0.363	0.514	4.86449e-15
Atp10a	2.51159	0.1	0.015	5.9902e-15
Cadm1	-0.703692	0.497	0.588	7.13501e-15
Crybb1	-8.57085	0	0.07	7.65322e-15
Fli1	-0.642275	0.538	0.614	7.7702e-15
Cerk	0.701398	0.622	0.418	8.03536e-15
Bbs9	-1.22723	0.182	0.344	9.35962e-15
Uhrf1bp1l	1.56991	0.187	0.059	1.03446e-14
Actr3	0.883886	0.412	0.223	1.05457e-14
Itgb5	-0.649018	0.533	0.658	1.08283e-14
Gnaq	0.562671	0.781	0.603	1.36736e-14
Ago2	1.47612	0.239	0.092	1.37455e-14
Dtnbp1	0.916471	0.394	0.208	1.49129e-14
Specc1	-0.728985	0.445	0.556	1.50566e-14
Cpd	1.29206	0.219	0.082	1.56329e-14
Plcb4	1.30328	0.239	0.093	1.71649e-14
Msrb1	2.1483	0.119	0.024	1.76324e-14
Npc1	1.24649	0.283	0.122	1.82303e-14
Arhgap4	-2.2952	0.044	0.164	2.37626e-14
Lgmn	-0.658199	0.518	0.62	2.41975e-14
Tnik	1.62942	0.176	0.054	2.46455e-14
Gcnt2	1.42741	0.261	0.109	2.47239e-14
Slc7a15	2.41427	0.108	0.019	2.53982e-14
Bcl2l11	1.54696	0.191	0.063	2.83895e-14
Aph1c	2.03081	0.117	0.024	2.91697e-14
Nrg4	4.49814	0.062	0.003	3.07661e-14
Tcf7l2	-1.19502	0.205	0.363	3.65629e-14
Nuak1	-1.46769	0.132	0.285	4.24907e-14
Git2	-1.07702	0.223	0.362	4.25728e-14
Antxr2	2.99607	0.085	0.01	4.68981e-14
Abl2	0.889359	0.4	0.215	4.79505e-14
C3ar1	1.22666	0.261	0.109	4.99183e-14
Gna15	-1.5811	0.102	0.237	5.37472e-14
Atp2b1	0.638823	0.661	0.462	6.07909e-14
Rasal2	0.921673	0.406	0.221	1.17322e-13
Csf3r	-0.786642	0.388	0.537	1.27796e-13
Bmp2k	-0.672398	0.473	0.589	1.7114e-13
Parp8	-0.98913	0.272	0.428	1.76132e-13
Frmd4b	-0.602599	0.57	0.694	1.77578e-13
Galnt7	0.935216	0.371	0.194	1.81271e-13
Zmiz1	0.737456	0.562	0.369	1.85363e-13
Ctse	2.61788	0.096	0.015	2.01883e-13
Gas7	1.85639	0.152	0.042	2.18031e-13
Rragd	1.79702	0.131	0.033	2.28608e-13
Rcsd1	-1.46462	0.125	0.263	2.29031e-13
Gm42791	1.79685	0.126	0.031	2.32227e-13
Pbdc1	1.73688	0.15	0.042	2.35539e-13
Cd68	1.2282	0.205	0.077	2.43395e-13
Pkib	1.1588	0.252	0.107	2.66795e-13
Shtn1	2.12327	0.123	0.027	3.47082e-13
Fat3	0.802836	0.48	0.288	3.55225e-13
Dennd2d	3.25987	0.074	0.007	3.64474e-13
Enpp1	1.8868	0.114	0.025	3.72946e-13
Wasf2	-0.899817	0.301	0.445	3.82543e-13
Mrtfa	0.910354	0.418	0.235	3.86457e-13
Cd33	-1.20165	0.182	0.32	4.17772e-13
Acaca	1.11171	0.202	0.08	4.63314e-13
Atp6v1c1	0.861499	0.336	0.172	4.70811e-13
Rtn1	-0.640972	0.503	0.617	5.10877e-13
Soga1	-1.05483	0.239	0.39	5.6384e-13
Fam219a	0.966276	0.36	0.188	6.01407e-13
Cttnbp2nl	-0.840558	0.322	0.451	6.2312e-13
Ptprm	0.596601	0.558	0.362	6.31284e-13
Ssbp2	-1.36883	0.14	0.271	6.41748e-13
Tfec	3.64842	0.056	0.003	7.67362e-13
P2ry14	3.68582	0.07	0.006	8.89132e-13
Arhgap6	2.97448	0.078	0.009	9.49405e-13
Anapc15	0.578743	0.495	0.31	9.63321e-13
Ms4a4a	5.22681	0.05	0.001	1.08275e-12
Dhrs3	1.12084	0.239	0.101	1.15664e-12
Ccdc192	-4.38968	0.005	0.083	1.2267e-12
Coro1c	1.14173	0.264	0.118	1.33897e-12
Apaf1	1.17944	0.223	0.092	1.5521e-12
Ddi2	0.733403	0.378	0.211	2.21763e-12
Pwwp2a	-0.926115	0.248	0.377	2.29868e-12
Zfp652	-0.799097	0.33	0.463	2.33012e-12
Arhgap45	-0.55662	0.599	0.719	2.33774e-12
Fbxw7	0.827083	0.375	0.205	2.36821e-12
Fam129b	2.795	0.091	0.014	2.53432e-12
Dgkz	0.813113	0.322	0.167	2.55091e-12
Snx24	0.520168	0.716	0.529	2.62607e-12
Otulinl	-0.653429	0.517	0.643	3.21523e-12
Dock10	-0.506276	0.594	0.7	3.29695e-12
Bin2	-1.27112	0.152	0.276	3.36604e-12
Med12l	-0.978563	0.245	0.373	3.5534e-12
Samd8	1.07034	0.234	0.101	4.16957e-12
Siglec1	6.06787	0.046	0.001	4.22283e-12
Atp6v1b2	0.834329	0.363	0.196	4.33225e-12
Eif1a	1.75515	0.15	0.044	4.45392e-12
Rdh5	1.36544	0.131	0.04	4.7791e-12
Tspan7	0.817642	0.427	0.248	5.18751e-12
Slc7a11	3.84021	0.076	0.009	5.20035e-12
Psen2	1.81726	0.123	0.031	5.97381e-12
Cmtm7	-1.60106	0.094	0.218	6.38223e-12
Eea1	0.933576	0.293	0.143	6.8871e-12
Mcl1	1.20679	0.28	0.13	6.93955e-12
Ms4a4b	5.44356	0.05	0.002	7.02901e-12
Arglu1	-0.698587	0.412	0.505	7.1696e-12
Kbtbd12	3.60626	0.059	0.004	7.6249e-12
Scamp2	-1.26482	0.144	0.256	8.66348e-12
Mycbp	0.917686	0.277	0.134	9.59902e-12
Rab21	0.842478	0.304	0.155	1.0397e-11
Fth1	0.603393	0.614	0.425	1.5222e-11
Atp6v0d1	1.10791	0.304	0.151	1.62484e-11
Gk	1.90089	0.126	0.032	1.67256e-11
Ptchd1	1.02649	0.222	0.096	1.7048e-11
Mak	5.32694	0.047	0.001	1.75063e-11
B4galt5	1.51514	0.157	0.051	1.97615e-11
Tbc1d12	1.25178	0.246	0.107	2.00114e-11
Tubgcp5	-1.29291	0.144	0.279	2.11725e-11
Trim35	0.38171	0.28	0.171	2.48853e-11
Tacc1	-0.745962	0.371	0.502	2.89427e-11
Lamp2	0.572834	0.485	0.309	2.90937e-11
Fam91a1	-1.59778	0.09	0.207	2.93717e-11
Aff1	0.868477	0.33	0.173	3.26105e-11
C1qa	-0.860501	0.319	0.448	3.59571e-11
Smyd3	0.541985	0.644	0.458	3.83256e-11
Whrn	-1.52112	0.097	0.213	3.97112e-11
Dusp3	1.09223	0.226	0.098	4.07874e-11
Anxa5	1.72872	0.114	0.029	4.25226e-11
Agpat3	1.07645	0.213	0.09	4.53703e-11
Usp24	-1.1921	0.158	0.279	5.06809e-11
Cpeb4	1.04836	0.304	0.152	5.42518e-11
Tbc1d2	5.41285	0.046	0.001	6.32939e-11
Ppm1l	-2.09883	0.047	0.157	6.59361e-11
Ctsd	0.664638	0.483	0.304	6.85122e-11
Mast4	0.714175	0.435	0.262	7.42947e-11
Bhlhe41	0.975803	0.287	0.141	8.01221e-11
Pik3r1	-0.869552	0.292	0.409	8.1496e-11
Galnt3	1.327	0.163	0.057	8.26203e-11
Slc27a1	1.97971	0.114	0.027	8.94558e-11
Igf2bp3	1.1724	0.175	0.067	8.97445e-11
C1qc	-0.66389	0.429	0.521	9.00519e-11
Cdk8	0.764992	0.389	0.225	1.00253e-10
Msn	0.720742	0.432	0.261	1.17059e-10
Fgfr2	0.501459	0.578	0.396	1.22017e-10
Arhgap19	1.80327	0.112	0.029	1.51838e-10
Mtus1	-0.962868	0.246	0.382	1.64106e-10
Rab3gap2	1.0018	0.233	0.105	1.68271e-10
Dlc1	-1.93061	0.055	0.164	1.84939e-10
Itgax	2.40104	0.078	0.012	1.86467e-10
Sorbs3	3.9636	0.046	0.002	1.93249e-10
Garnl3	-1.58989	0.093	0.201	2.04374e-10
Arfgef2	0.896402	0.24	0.114	2.40044e-10
Myo1f	0.465587	0.793	0.64	2.46274e-10
Tbc1d16	-0.937176	0.214	0.331	2.61209e-10
Rhbdf2	2.06148	0.079	0.015	2.80599e-10
Scoc	-1.07684	0.19	0.31	2.82196e-10
Prkce	-1.43682	0.116	0.224	2.93875e-10
Tjp1	-1.10123	0.166	0.28	2.94967e-10
Marcks	-1.01463	0.207	0.345	3.02382e-10
Ralgapa2	0.999864	0.269	0.13	3.32931e-10
Arnt2	2.62645	0.085	0.015	3.33392e-10
Pld4	-1.75777	0.061	0.17	3.52548e-10
Mfsd11	0.925824	0.283	0.142	3.83161e-10
Pdgfa	1.40513	0.152	0.053	4.25996e-10
Cd9	0.483928	0.553	0.378	4.31168e-10
Cfap74	-1.93019	0.049	0.155	4.57e-10
Fam120a	1.1067	0.28	0.138	4.79565e-10
Galns	1.71218	0.105	0.026	4.85543e-10
Fbxo32	2.29003	0.1	0.022	5.2655e-10
Scpep1	1.34047	0.166	0.06	6.04292e-10
Cstb	1.52192	0.117	0.034	6.21568e-10
AB124611	2.80467	0.067	0.008	7.19639e-10
Prrg1	2.83287	0.067	0.008	7.27303e-10
Syngr1	0.644954	0.514	0.338	7.4962e-10
Capg	2.68686	0.073	0.01	7.84155e-10
Plekhm1	1.72496	0.126	0.036	9.01057e-10
Slc41a2	3.26874	0.061	0.006	9.0134e-10
H2-K1	1.1915	0.214	0.093	9.68037e-10
Iah1	1.16232	0.185	0.075	9.80634e-10
Luzp1	0.99517	0.29	0.147	1.05901e-09
Rtn4rl1	-1.14847	0.15	0.276	1.14733e-09
Plau	2.62475	0.082	0.014	1.18248e-09
Slf2	0.609779	0.363	0.217	1.21762e-09
Nfia	-0.717523	0.426	0.536	1.39238e-09
Apba1	-0.856549	0.264	0.405	1.57862e-09
Nfe2l2	0.772643	0.413	0.25	1.8821e-09
Eya4	0.642132	0.321	0.18	1.90198e-09
Rnf115	0.901079	0.248	0.121	1.90537e-09
Impact	0.685652	0.381	0.23	2.09331e-09
Akap13	0.521271	0.669	0.504	2.09332e-09
Atp8a1	-0.624725	0.429	0.521	2.16018e-09
Fbrsl1	-1.31556	0.12	0.242	2.44403e-09
Pikfyve	0.725224	0.229	0.117	2.66348e-09
Dgkd	-0.743024	0.313	0.405	2.68224e-09
Prdx1	1.17569	0.263	0.128	2.68261e-09
March3	1.14862	0.204	0.087	2.68611e-09
Txnrd1	1.53109	0.146	0.049	2.71526e-09
Tmem51	6.40945	0.038	0.001	2.78107e-09
Kcnma1	-1.08507	0.193	0.312	2.98535e-09
Smarca2	-0.878117	0.222	0.332	3.13718e-09
Man1a	-0.898151	0.249	0.361	3.59759e-09
Kcnip3	-3.0082	0.014	0.089	4.18247e-09
Slc16a6	-1.13621	0.149	0.245	4.7104e-09
Prr5l	1.34559	0.135	0.046	4.76582e-09
Socs6	1.04801	0.229	0.106	4.77068e-09
Tbc1d30	1.88004	0.091	0.021	4.87157e-09
Fam117b	-1.0533	0.167	0.269	5.06557e-09
Pi4ka	0.538777	0.264	0.152	5.35286e-09
Plekha1	0.700538	0.328	0.188	5.56233e-09
F11r	-1.22445	0.129	0.252	5.57475e-09
Ago3	0.666932	0.485	0.317	5.59579e-09
Cfl2	0.742101	0.266	0.142	5.60988e-09
Mtdh	-0.524545	0.47	0.53	5.73291e-09
Rfc2	1.59054	0.132	0.042	6.22109e-09
Tbxas1	-0.664036	0.394	0.513	6.29621e-09
Zfyve26	1.06407	0.199	0.087	7.11324e-09
Atxn1	0.622686	0.515	0.347	7.8394e-09
Nhlrc3	0.587172	0.143	0.07	8.07311e-09
Arhgap18	0.812841	0.214	0.106	8.57177e-09
Snx10	0.782927	0.307	0.169	8.60875e-09
Ipo5	1.39185	0.141	0.048	9.01935e-09
Rps6ka1	-1.22787	0.131	0.254	1.07063e-08
Rab7	0.732235	0.312	0.175	1.08157e-08
Lifr	-2.08236	0.041	0.131	1.13562e-08
Slc11a2	1.60096	0.125	0.038	1.19095e-08
Cd81	-0.707682	0.33	0.421	1.20524e-08
Zc2hc1a	1.40938	0.114	0.035	1.21072e-08
Nos1ap	-1.48597	0.082	0.198	1.22416e-08
Gna13	0.740731	0.292	0.16	1.25529e-08
Synj2	1.38905	0.126	0.042	1.40781e-08
Ulk4	1.02265	0.146	0.059	1.4093e-08
Parp4	0.996242	0.158	0.067	1.44015e-08
Prex1	-0.801368	0.286	0.387	1.47456e-08
Fbxw17	1.52256	0.111	0.033	1.49564e-08
Lima1	1.08809	0.182	0.077	1.4981e-08
Gpr157	1.55042	0.112	0.033	1.59968e-08
Prune2	0.655049	0.272	0.152	1.63725e-08
Rragc	1.05862	0.222	0.103	1.8682e-08
Zeb1	-0.611926	0.369	0.445	1.88576e-08
Sgms1	0.764434	0.375	0.223	1.9472e-08
Slc23a2	0.807268	0.35	0.202	2.01581e-08
Ptpn1	0.636558	0.538	0.373	2.04225e-08
Tiparp	1.41769	0.132	0.044	2.04853e-08
Pitpnc1	-0.64616	0.4	0.513	2.37105e-08
Ly9	1.41013	0.122	0.04	2.77396e-08
Hectd2	1.58848	0.091	0.024	2.88224e-08
Cacul1	0.94711	0.245	0.121	2.88781e-08
Sgpl1	0.557876	0.302	0.18	3.00693e-08
Wwp1	0.602583	0.357	0.217	3.03321e-08
4931406P16Rik	0.814632	0.264	0.14	3.11492e-08
Fam241a	2.1829	0.085	0.018	3.18417e-08
Cnot4	0.546118	0.556	0.39	3.32482e-08
Fkbp5	-0.826585	0.251	0.321	3.38673e-08
Mapk14	-0.938309	0.191	0.284	3.5546e-08
Ecscr	-3.16606	0.009	0.075	3.6738e-08
Galnt6	2.29694	0.078	0.015	3.7028e-08
Plpp3	1.59631	0.138	0.047	4.20241e-08
Fabp4	9.07799	0.029	0	4.22674e-08
Serpinb1c	8.37449	0.029	0	4.22674e-08
Map4k4	-0.69651	0.324	0.43	4.44994e-08
Cpeb3	0.81565	0.205	0.1	4.50766e-08
Rab40c	0.691488	0.298	0.168	4.52693e-08
Map3k20	1.68617	0.126	0.04	4.52733e-08
Cers6	1.02098	0.278	0.146	4.65813e-08
Rps6ka2	2.22159	0.1	0.026	4.89163e-08
Pacsin2	-1.03459	0.166	0.251	5.0951e-08
Fcgr2b	0.724632	0.208	0.107	5.24472e-08
Man1a2	-0.622998	0.377	0.496	5.46207e-08
Nrp1	0.688116	0.445	0.287	5.47009e-08
Ccny	0.695997	0.412	0.258	5.6975e-08
Srpk2	0.519352	0.468	0.314	5.77904e-08
Gm3739	-3.52732	0.003	0.058	5.94177e-08
Fcrl1	1.42005	0.144	0.052	5.98472e-08
Itga6	-1.03555	0.172	0.303	6.27695e-08
Lamp1	0.611537	0.442	0.287	6.39338e-08
Lrrc4	0.49717	0.36	0.226	6.47981e-08
Pard3b	-1.31983	0.116	0.228	6.6825e-08
Clybl	1.04612	0.157	0.064	7.08919e-08
Cd244a	1.45207	0.114	0.036	7.72247e-08
Gpd2	1.50669	0.102	0.03	7.97111e-08
Abcg1	0.988776	0.193	0.087	8.11062e-08
Card19	1.75777	0.096	0.025	8.16094e-08
Bcl2l1	0.853623	0.368	0.223	8.31267e-08
Ncoa7	0.984622	0.198	0.092	9.68618e-08
Pygl	1.58796	0.103	0.03	9.8055e-08
Bach2	-0.818924	0.272	0.368	9.98796e-08
Paxbp1	0.703144	0.339	0.2	1.03021e-07
Gclm	1.52551	0.109	0.034	1.04493e-07
Sipa1	-0.919827	0.196	0.302	1.07543e-07
Col4a3bp	0.914613	0.254	0.13	1.15153e-07
Trafd1	0.841526	0.251	0.13	1.18339e-07
Ptger4	2.65384	0.068	0.012	1.288e-07
Sestd1	2.37426	0.081	0.017	1.34461e-07
Mllt3	1.00447	0.178	0.078	1.43298e-07
Mgat5	0.579714	0.564	0.405	1.49766e-07
Tmbim1	1.47769	0.112	0.036	1.52791e-07
Rab39	-1.67557	0.058	0.151	1.53728e-07
Hpgds	-0.367596	0.661	0.701	1.54846e-07
H2aj	0.703247	0.196	0.1	1.55076e-07
Cxcr4	5.64585	0.033	0.001	1.59026e-07
Dram1	2.14247	0.071	0.013	1.59191e-07
Idh1	0.874516	0.137	0.059	1.61445e-07
Pkp2	2.60136	0.062	0.009	1.62887e-07
Kcnip4	-0.58331	0.404	0.486	1.6971e-07
Clasp2	-0.624154	0.365	0.461	1.71789e-07
Pde4d	-0.854317	0.258	0.355	1.74176e-07
Ifngr1	-1.30901	0.103	0.195	1.81155e-07
Slc6a8	3.38496	0.044	0.003	2.0061e-07
Ctsa	0.586635	0.309	0.185	2.11445e-07
Ahcyl2	0.581332	0.328	0.197	2.23024e-07
Srrm2	-0.283277	0.713	0.702	2.24936e-07
Myo1d	-2.40951	0.026	0.099	2.45403e-07
Kif1a	1.26548	0.14	0.053	2.48839e-07
Tmem140	1.45469	0.153	0.059	2.58374e-07
Rabep1	0.629825	0.477	0.321	2.61409e-07
Ccm2	-1.19589	0.109	0.186	2.67647e-07
Pcyt1a	1.1364	0.114	0.042	2.68068e-07
Stk38	0.389851	0.336	0.222	2.75205e-07
Gpcpd1	0.695424	0.413	0.263	2.77127e-07
Pld3	0.91081	0.207	0.099	2.80637e-07
Rapgef1	-0.855378	0.199	0.292	2.86787e-07
Slc44a1	0.936232	0.213	0.104	2.895e-07
Diaph2	-0.27921	0.76	0.746	2.96341e-07
Itm2b	-0.414273	0.593	0.632	2.99011e-07
Sort1	-1.01687	0.152	0.228	3.12033e-07
Sp100	1.13182	0.179	0.078	3.81858e-07
Sh3gl1	0.176641	0.252	0.175	3.96607e-07
Scly	1.46306	0.119	0.039	4.04904e-07
Raf1	0.643302	0.307	0.18	4.083e-07
Gsap	0.624512	0.445	0.293	4.43614e-07
Renbp	0.809772	0.167	0.08	4.49873e-07
Ralgps1	-1.47369	0.071	0.171	4.74376e-07
Plcl2	-0.463004	0.573	0.666	4.87762e-07
Med13l	-0.850456	0.21	0.306	4.99878e-07
Flrt2	2.0664	0.085	0.02	5.49219e-07
Galk2	0.703358	0.281	0.159	5.95434e-07
Susd3	-1.73466	0.053	0.137	6.02247e-07
Mroh1	0.855101	0.237	0.123	6.08669e-07
Nrxn1	-0.765873	0.271	0.378	6.30039e-07
Acer3	-0.514238	0.404	0.453	6.44492e-07
Lst1	-2.32977	0.024	0.095	6.52254e-07
Sox7	8.45466	0.026	0	6.5267e-07
St8sia6	1.75685	0.099	0.028	6.97409e-07
Aff4	0.55944	0.377	0.24	7.23264e-07
Atf6	0.581533	0.36	0.224	7.49368e-07
Akr1a1	0.644227	0.299	0.177	7.54595e-07
Golga5	0.534922	0.173	0.094	7.65904e-07
Pim1	2.24491	0.059	0.01	8.10203e-07
Dennd4c	1.13467	0.22	0.108	8.86078e-07
Sh3bp2	0.875296	0.257	0.137	8.97086e-07
Rnf213	0.746325	0.21	0.11	9.07051e-07
Myo10	2.50567	0.059	0.009	9.49665e-07
Rab11fip2	0.601721	0.254	0.147	9.62536e-07
Hdac9	-0.627931	0.374	0.444	9.97363e-07
Sh3pxd2a	-1.06556	0.141	0.249	1.02744e-06
Ppp1r21	-0.881025	0.188	0.28	1.17411e-06
Ralgps2	-1.61088	0.065	0.146	1.20748e-06
Ppm1e	-1.40791	0.082	0.174	1.22141e-06
Arhgap39	-0.623398	0.34	0.421	1.3442e-06
Atf5	3.44957	0.044	0.004	1.43734e-06
Hscb	1.17765	0.149	0.061	1.47389e-06
Glipr1	2.53785	0.068	0.014	1.55421e-06
Arl8a	0.453924	0.196	0.114	1.58746e-06
Pik3cd	-0.906951	0.185	0.287	1.5937e-06
Gsr	1.54084	0.103	0.032	1.64837e-06
Ntn1	2.98286	0.049	0.005	1.68732e-06
Cd2ap	-0.56903	0.266	0.311	1.69215e-06
Cdkal1	0.655772	0.448	0.3	1.71992e-06
Pcm1	0.149094	0.398	0.302	1.74139e-06
Ntpcr	-1.01839	0.14	0.245	1.74179e-06
Psmd1	0.823317	0.26	0.141	1.79746e-06
Ctsl	0.685852	0.403	0.259	1.92127e-06
Ptgds	0.166224	0.891	0.774	1.92135e-06
Nfic	0.652355	0.234	0.13	1.94748e-06
Itsn1	1.44692	0.122	0.042	1.99317e-06
Ogt	0.380743	0.427	0.296	2.01167e-06
Aldh2	1.68497	0.085	0.023	2.071e-06
Plgrkt	0.429996	0.462	0.322	2.08754e-06
Khdrbs3	-2.30706	0.024	0.096	2.1117e-06
Tiam1	-2.44891	0.024	0.09	2.14362e-06
Map3k3	-0.612982	0.302	0.361	2.18805e-06
Armc2	3.18999	0.038	0.003	2.25395e-06
Plek	0.762718	0.445	0.315	2.37429e-06
Rilpl2	2.42983	0.058	0.009	2.50135e-06
Oasl2	1.78686	0.09	0.024	2.63863e-06
Slc39a12	-3.58014	0.003	0.051	2.63994e-06
Trpm7	0.637864	0.38	0.241	2.66915e-06
Spi1	-0.78763	0.233	0.328	2.83288e-06
Hck	-0.878223	0.204	0.309	2.84907e-06
Hmgcl	0.770465	0.204	0.107	2.98047e-06
Lsamp	-0.645167	0.307	0.374	2.98986e-06
Serpine1	1.84433	0.073	0.017	3.16758e-06
Fcrls	-0.788062	0.266	0.372	3.27386e-06
Tnfrsf26	4.59585	0.029	0.001	3.45346e-06
Oas1a	1.89955	0.076	0.018	3.47244e-06
Serac1	1.13622	0.116	0.043	3.47866e-06
Elf2	0.601335	0.424	0.281	3.62599e-06
Arap3	-1.55733	0.059	0.149	3.65239e-06
Rnf150	0.793952	0.188	0.093	3.70738e-06
Cxcl16	1.6723	0.087	0.024	3.71699e-06
Plaur	1.16049	0.16	0.069	3.79406e-06
Dock3	1.51185	0.147	0.061	3.92451e-06
I830077J02Rik	-1.79426	0.043	0.123	3.94753e-06
Serpine2	-0.701837	0.289	0.37	3.9678e-06
Etv5	-1.5505	0.055	0.145	3.97834e-06
Slc1a3	-0.8824	0.21	0.296	4.02832e-06
Celf1	0.412151	0.541	0.394	4.10388e-06
Plekhm3	0.461134	0.429	0.289	4.10515e-06
Ldlr	1.31865	0.102	0.035	4.14041e-06
St8sia4	1.05505	0.141	0.059	4.24567e-06
Anks1	-1.02906	0.14	0.226	4.49655e-06
Tnf	1.79491	0.068	0.016	4.58177e-06
Pibf1	0.345106	0.333	0.227	4.9412e-06
Snx30	0.604385	0.404	0.264	5.07914e-06
Mrc2	-3.81962	0.005	0.055	5.41672e-06
Epb41l3	0.909712	0.267	0.148	5.43081e-06
4930402H24Rik	0.673255	0.286	0.168	5.45663e-06
Rtn3	0.35526	0.622	0.475	5.66974e-06
Abhd15	-1.49568	0.065	0.143	5.74497e-06
Pwwp2b	2.2826	0.059	0.01	6.03055e-06
Rab32	1.00567	0.105	0.041	6.34027e-06
Stam2	0.505513	0.185	0.105	6.45436e-06
Arid1a	-0.792469	0.217	0.3	6.46884e-06
Dnajb6	0.13128	0.331	0.253	6.55663e-06
Pnisr	-0.295643	0.418	0.408	6.6216e-06
Rnh1	0.927426	0.173	0.082	6.63131e-06
Atp6v0a2	-1.69885	0.044	0.127	6.64004e-06
Dse	0.802982	0.199	0.101	7.19332e-06
Kmt2a	0.248603	0.362	0.258	7.68265e-06
Ptbp3	0.252138	0.54	0.41	7.87592e-06
Creb1	-0.773753	0.214	0.29	7.90464e-06
Sirpa	-0.46599	0.536	0.606	7.93465e-06
Dnmt3a	0.395243	0.544	0.4	8.0063e-06
Cep68	-1.03581	0.131	0.218	8.09695e-06
Kitl	1.09497	0.19	0.09	8.31222e-06
Lrrc27	2.59462	0.05	0.007	8.33207e-06
Arf4	0.540448	0.252	0.152	8.34385e-06
Stx8	0.519129	0.343	0.221	8.56704e-06
Rab9	1.43151	0.112	0.039	9.14588e-06
Ppfia4	-1.31699	0.082	0.177	9.31081e-06
Ccbe1	4.74447	0.033	0.002	9.64348e-06
Prps2	1.06252	0.111	0.044	9.82818e-06
Atp6v0b	0.362765	0.83	0.716	1.0063e-05
Ccnd3	-0.563076	0.416	0.543	1.03198e-05
Plekhh2	0.519761	0.119	0.061	1.08171e-05
Rere	0.445939	0.676	0.537	1.08905e-05
Mnat1	0.729066	0.222	0.121	1.10671e-05
Ncf1	-0.876757	0.164	0.222	1.12611e-05
Ywhag	0.476923	0.319	0.208	1.13162e-05
Tspan5	0.98135	0.184	0.088	1.16085e-05
Myo18b	-4.6878	0.002	0.044	1.17684e-05
Thap2	0.569379	0.135	0.07	1.28499e-05
Tbc1d10a	1.21426	0.134	0.053	1.28514e-05
Slc31a2	1.6961	0.084	0.024	1.36899e-05
Mthfs	0.649053	0.426	0.286	1.40149e-05
Mcoln1	1.18014	0.122	0.048	1.41579e-05
Wdfy2	-0.860594	0.202	0.299	1.42469e-05
Cep70	0.999928	0.163	0.074	1.43549e-05
MTE-int	-1.42822	0.064	0.155	1.45238e-05
Slc16a10	0.80805	0.269	0.152	1.45799e-05
Serpinb6a	0.639144	0.22	0.123	1.47387e-05
Ubxn4	0.394553	0.307	0.203	1.50478e-05
Jam2	-2.10763	0.026	0.095	1.53537e-05
Dop1b	1.14896	0.164	0.073	1.66853e-05
Vav2	-1.14037	0.102	0.179	1.67029e-05
Hk2	-0.578994	0.347	0.408	1.72905e-05
Tmcc1	0.45624	0.524	0.382	1.72915e-05
Ptpre	0.622715	0.331	0.207	1.7387e-05
Tcirg1	0.599817	0.325	0.203	1.74002e-05
Tpst2	-1.16011	0.1	0.2	1.75608e-05
Dnajb14	0.465107	0.254	0.158	1.78758e-05
Adap1	0.805448	0.147	0.071	2.00906e-05
Spata6	1.02882	0.146	0.064	2.04914e-05
Evl	-0.828658	0.219	0.322	2.0976e-05
Tnip2	0.897683	0.157	0.074	2.16048e-05
Tspan14	-0.819929	0.21	0.302	2.23222e-05
Pten	-0.483885	0.336	0.367	2.32163e-05
Tspan18	-2.80196	0.014	0.069	2.51333e-05
Eprs	0.595596	0.204	0.113	2.5209e-05
Acvr1	-0.869058	0.149	0.211	2.55894e-05
Mfsd1	1.02245	0.137	0.06	2.56849e-05
Glrp1	0.534739	0.255	0.156	2.57193e-05
Nktr	0.288991	0.435	0.316	2.5844e-05
Naa50	0.931536	0.163	0.076	2.587e-05
Snx18	-1.13749	0.114	0.2	2.66007e-05
Slk	0.800888	0.217	0.115	2.72834e-05
Pacrg	2.01146	0.065	0.014	2.73148e-05
Lrguk	0.563214	0.267	0.163	2.74604e-05
MuRRS4-int	0.162694	0.299	0.224	2.88546e-05
Ascc3	0.383917	0.451	0.323	2.91157e-05
Tab2	-0.913321	0.163	0.249	2.91836e-05
Colgalt1	0.676234	0.201	0.11	2.96158e-05
Map3k5	-0.815948	0.21	0.294	3.03512e-05
Alkbh2	1.51627	0.094	0.03	3.0442e-05
Zranb2	0.170262	0.426	0.326	3.0645e-05
Gtpbp2	0.654862	0.263	0.155	3.08551e-05
Tgfbr2	-0.494577	0.471	0.542	3.12042e-05
Echs1	0.885495	0.122	0.053	3.1547e-05
Mrtfb	0.998556	0.169	0.081	3.31245e-05
Tnfaip8	0.685864	0.271	0.16	3.41855e-05
Mthfd2	1.54584	0.099	0.032	3.49418e-05
Alpk1	1.18983	0.117	0.046	3.87968e-05
Heatr5a	-0.750305	0.245	0.345	3.92103e-05
Tmsb4x	-0.736088	0.237	0.345	3.93112e-05
Adgrg3	7.69339	0.021	0	3.96535e-05
Lrrfip2	0.724466	0.222	0.122	4.00461e-05
Rassf2	-0.715696	0.196	0.243	4.20958e-05
Wdpcp	0.827172	0.217	0.116	4.27751e-05
Slc25a24	4.25293	0.032	0.002	4.32117e-05
B1-Mur3	0.148925	0.404	0.312	4.38742e-05
Atl3	0.730486	0.213	0.116	4.39503e-05
Mt1	0.648408	0.211	0.118	4.49391e-05
Acap2	-0.425599	0.412	0.456	4.50262e-05
Arid3b	-1.27811	0.084	0.151	4.54969e-05
Adamts10	1.52806	0.079	0.023	4.5928e-05
Phf3	0.35403	0.363	0.257	4.68585e-05
Xpr1	0.732254	0.304	0.184	4.78749e-05
Pik3cg	-1.04934	0.123	0.202	4.87803e-05
Capza2	-0.663675	0.249	0.319	4.91169e-05
1810058I24Rik	1.22204	0.09	0.032	5.07364e-05
Fuca1	0.453322	0.191	0.117	5.1723e-05
Fam168b	0.502853	0.286	0.18	5.23661e-05
Gnl3	0.819889	0.185	0.095	5.44778e-05
Cd300a	0.92704	0.24	0.133	5.45306e-05
Kcnk12	-3.25394	0.008	0.057	5.46347e-05
Atp6v1e1	0.584105	0.264	0.16	5.84796e-05
Tbc1d23	0.496448	0.38	0.257	6.10203e-05
Mthfsl	1.08652	0.143	0.062	6.29786e-05
Tmem135	-0.448041	0.432	0.481	6.36526e-05
Osbpl1a	0.698124	0.289	0.173	6.37757e-05
Spata13	-1.30953	0.071	0.16	6.408e-05
Cbwd1	1.04067	0.102	0.039	6.50392e-05
Med15	0.660563	0.214	0.121	6.58338e-05
Grb2	0.436528	0.467	0.335	6.7225e-05
Aftph	-0.544821	0.321	0.377	6.73333e-05
Dennd2a	0.961726	0.16	0.075	6.8978e-05
Gla	2.19396	0.049	0.008	7.01617e-05
Etv6	-0.353749	0.556	0.587	7.03925e-05
Bco2	-1.78999	0.041	0.109	7.17152e-05
Timp2	0.663677	0.302	0.185	7.23681e-05
Bend6	0.988335	0.134	0.058	7.26898e-05
Speg	1.20294	0.123	0.049	7.39515e-05
Mtss1	0.99794	0.26	0.155	7.56936e-05
Zc3hav1	0.631507	0.266	0.158	7.57441e-05
Mphosph8	0.491565	0.219	0.13	7.89817e-05
Laptm5	-0.927581	0.146	0.226	8.0746e-05
Ehbp1	0.484133	0.277	0.175	8.09829e-05
Slc36a4	1.59704	0.09	0.028	8.17151e-05
Nr6a1	-0.523449	0.386	0.448	8.46425e-05
Pced1b	0.875741	0.19	0.098	8.50791e-05
Atad2	1.33294	0.122	0.048	8.82215e-05
Tmem104	0.689232	0.234	0.135	8.83124e-05
Abcb4	-2.05809	0.027	0.09	8.92144e-05
Foxn2	1.08281	0.125	0.053	9.06708e-05
Nrf1	-0.646342	0.199	0.234	9.56407e-05
Cspg4	2.53153	0.046	0.007	9.62548e-05
Tmem273	-0.660631	0.184	0.214	9.76671e-05
Glis3	-2.2181	0.026	0.088	9.90234e-05
Map11	-1.39661	0.065	0.135	9.95801e-05
Pik3ap1	-0.621866	0.304	0.398	0.000101643
Hmcn2	3.80309	0.027	0.001	0.000102168
Enox2	0.412791	0.266	0.17	0.000104425
Trim34a	1.08422	0.134	0.058	0.000104509
Pacs2	0.671007	0.166	0.087	0.000105588
Ets1	-1.37363	0.07	0.142	0.000108146
Asxl2	0.424786	0.368	0.255	0.000108855
Exoc4	0.385716	0.664	0.527	0.000118503
Creg1	0.8098	0.198	0.105	0.000118902
Ccdc88a	0.904096	0.267	0.157	0.00012479
Il6st	-0.852878	0.175	0.253	0.000127305
Kcnrg	-1.23971	0.094	0.174	0.000129461
Bmpr1a	0.50758	0.264	0.167	0.000134301
Tbc1d22a	0.510938	0.489	0.353	0.000137673
MIRb	-0.425826	0.383	0.423	0.00013911
Npc2	0.684565	0.299	0.183	0.000142175
Slc38a2	0.709168	0.327	0.206	0.000142882
Eef2k	-1.10858	0.105	0.166	0.000143541
Nlrp3	-1.91558	0.026	0.092	0.00014371
Gem	4.21902	0.03	0.002	0.000145416
Atp5j2	0.509592	0.202	0.12	0.00014989
Gm3248	-5.29628	0.002	0.038	0.000150806
Pkd1l2	7.72725	0.02	0	0.000156058
Tigar	1.95111	0.053	0.011	0.000156979
Abcg3	-1.98823	0.032	0.094	0.000157207
Wdr7	0.433462	0.264	0.173	0.000159001
Ostm1	0.659998	0.106	0.053	0.000164188
Klf6	1.06578	0.164	0.078	0.000164224
Actn4	0.853208	0.155	0.076	0.000166397
Rp2	-1.18546	0.09	0.174	0.000166984
Cdc42se2	0.683196	0.289	0.176	0.000167849
Dram2	0.442553	0.313	0.208	0.000171376
Pik3cb	0.494692	0.347	0.23	0.000174837
Esyt2	0.666894	0.229	0.132	0.000177895
B430306N03Rik	1.90684	0.071	0.019	0.000180323
Rbfox1	-0.780344	0.216	0.314	0.000182216
Rufy1	0.592538	0.201	0.114	0.000188213
Nfatc2	-1.33653	0.065	0.145	0.000196076
Naa20	0.282541	0.255	0.177	0.000196753
Nbea	-0.649205	0.252	0.322	0.000197963
Tnfsf12	1.62783	0.065	0.017	0.000199911
Tnks2	0.3725	0.348	0.241	0.000206135
Slc8a1	-0.31526	0.853	0.858	0.000206506
Scamp5	-1.05389	0.102	0.184	0.000206899
Akt3	0.334618	0.34	0.238	0.00021697
Fggy	0.67975	0.179	0.099	0.00022195
Adk	1.13001	0.143	0.064	0.000223222
Rin2	-0.702223	0.222	0.295	0.000223542
Oxct1	0.392203	0.48	0.352	0.000226477
Afap1l1	-2.0413	0.027	0.079	0.000229547
Zbtb38	0.308094	0.173	0.111	0.000246288
Glul	-0.918525	0.138	0.203	0.000250156
Pik3r5	0.736476	0.275	0.164	0.000250746
Snx29	-0.256981	0.717	0.729	0.000261007
Agap1	1.02719	0.184	0.093	0.000270019
March7	0.453651	0.278	0.181	0.000271135
Bicra	-0.893462	0.12	0.166	0.000273894
Pkn2	0.289069	0.319	0.226	0.000275896
Ctns	0.79548	0.131	0.064	0.000277171
Cd200r1	1.05388	0.155	0.072	0.000277557
Upk1b	-4.20109	0.002	0.038	0.000279276
Gca	1.7077	0.064	0.016	0.000280401
Gdpd5	1.62915	0.046	0.01	0.000281301
Ctsz	0.404896	0.369	0.254	0.000294823
Ripor2	-2.07339	0.026	0.084	0.000299761
Lrrc58	0.486623	0.198	0.118	0.000307398
Adgrg1	-2.82809	0.011	0.059	0.000312163
Fam114a1	1.01568	0.146	0.068	0.000317302
Srr	0.319836	0.149	0.091	0.000320448
Cln3	0.909723	0.188	0.097	0.000323247
Cltc	-0.38942	0.36	0.378	0.000326078
Usp34	-0.2308	0.442	0.42	0.000326481
Rap1gap2	-2.20497	0.024	0.079	0.000329686
Vwa8	0.648987	0.225	0.133	0.000333949
Tnrc18	-0.744445	0.204	0.26	0.000336586
Zswim7	0.806592	0.093	0.04	0.000344314
Cep128	0.801619	0.114	0.052	0.000348699
Cdc14b	0.998151	0.109	0.046	0.000350304
Cndp2	0.943323	0.143	0.067	0.000359328
Ulk2	-0.418715	0.427	0.468	0.000360622
Pou2f2	-0.587441	0.348	0.451	0.000368691
Cd86	-0.711985	0.246	0.348	0.000391143
Ifnar1	0.903302	0.19	0.099	0.000394729
Osbpl11	-0.603977	0.243	0.289	0.000395642
Hook3	-0.693871	0.199	0.255	0.000396977
Cux1	0.257783	0.647	0.519	0.000397179
Stom	3.65782	0.029	0.002	0.000419346
Casp8	-0.766188	0.158	0.203	0.000425415
Wdr44	-0.854548	0.149	0.246	0.000427907
Csad	-0.83098	0.135	0.182	0.000428108
Gtf2f2	0.683045	0.173	0.095	0.000432455
Rbm7	0.929832	0.112	0.05	0.000433167
Gabarap	0.661662	0.161	0.087	0.000433968
B1-Mus2	0.228091	0.895	0.801	0.000438016
Hmces	0.656594	0.082	0.037	0.000438652
Riok3	0.591365	0.26	0.157	0.000447342
Fyn	1.07843	0.114	0.047	0.000449113
H2-Q4	1.7421	0.07	0.019	0.000455866
Smchd1	-0.386912	0.211	0.214	0.000481839
Mbnl2	0.463987	0.62	0.497	0.000489047
Taok3	0.487917	0.389	0.269	0.000493245
Cep164	0.581488	0.112	0.059	0.000500554
Klc4	1.06395	0.082	0.031	0.000502803
Acss1	-1.00196	0.116	0.211	0.000519313
Dennd1c	-1.19321	0.088	0.173	0.000538524
Kifc3	2.26896	0.056	0.012	0.000542824
Atp7a	0.425654	0.345	0.238	0.000552275
Tbc1d5	-0.32673	0.629	0.66	0.000557043
Lrrk1	-0.700954	0.22	0.314	0.000576404
Rassf8	0.80065	0.16	0.082	0.000580797
Ctnnd2	-1.2405	0.079	0.142	0.000583813
Uhrf2	0.562828	0.322	0.208	0.000591081
Lx3C	0.783822	0.161	0.084	0.000602581
Hacd4	1.10173	0.12	0.052	0.000612999
Ifi211	7.68581	0.018	0	0.000614785
Rsrc1	0.225034	0.435	0.332	0.000624735
Pcif1	0.355363	0.114	0.069	0.000634921
Soat2	2.51833	0.049	0.009	0.00064077
Trip12	0.383809	0.448	0.328	0.00065198
MTA-Mm	0.397659	0.383	0.272	0.000655947
Rgs1	2.31336	0.067	0.019	0.000661442
Snx32	1.03462	0.122	0.053	0.000668119
Piezo1	0.825372	0.187	0.099	0.000670463
RLTR30	1.24589	0.125	0.053	0.000697081
Coro1a	-1.99827	0.026	0.081	0.000710837
Mocos	3.54375	0.03	0.002	0.000717073
IAPLTR3-int	-1.01649	0.096	0.187	0.000751143
D130040H23Rik	0.881365	0.128	0.06	0.000761929
Mknk1	-0.625422	0.261	0.343	0.000771492
Dnajc1	0.334815	0.395	0.288	0.000787877
Zc3h12c	1.00062	0.163	0.079	0.000792662
P2ry6	-0.556227	0.327	0.401	0.000797328
Disc1	-0.888296	0.143	0.227	0.000797788
Cat	1.18821	0.093	0.035	0.000801327
Erc1	1.65708	0.084	0.027	0.000801392
E2f3	-0.358767	0.233	0.225	0.000811778
Mtm1	0.709381	0.141	0.073	0.000849819
Gpr155	-1.49165	0.049	0.121	0.000895873
Gadd45b	3.35146	0.032	0.003	0.000907832
Ate1	0.729957	0.198	0.111	0.000930456
Tcf12	0.333453	0.526	0.402	0.000932878
Gas6	0.590938	0.16	0.088	0.00093609
Plscr1	2.20442	0.047	0.009	0.000966297
Lrrc8d	0.512847	0.363	0.247	0.000987513
Ppcdc	-0.326826	0.374	0.393	0.00100562
Pycard	-0.370379	0.222	0.223	0.00100746
Apobec3	-0.731687	0.178	0.23	0.00104257
Rnf13	0.233581	0.479	0.369	0.0010554
Gab1	-1.02895	0.116	0.191	0.0010558
Nfkb1	-0.307089	0.38	0.385	0.00105927
Skap2	0.153116	0.65	0.541	0.00110224
Sfpq	-0.612039	0.245	0.304	0.00117157
Golgb1	0.372408	0.313	0.217	0.00117979
Ank2	-0.342294	0.505	0.524	0.00118062
Dennd6a	-0.12601	0.293	0.261	0.00118877
Metap1d	0.60791	0.31	0.2	0.00119062
Ikbkg	0.995958	0.144	0.069	0.00119166
RLTR14-int	0.632582	0.071	0.033	0.0012162
Washc5	1.04854	0.105	0.044	0.00121792
Gdi2	-0.449356	0.33	0.37	0.00122884
Hsp90ab1	-0.324275	0.432	0.435	0.00124695
Nsf	0.298895	0.357	0.259	0.00125613
Stag2	-0.347335	0.283	0.289	0.00126914
Evi5	-1.02989	0.108	0.19	0.00127812
Pkp4	0.572415	0.236	0.144	0.00130501
Gprc5b	1.80589	0.062	0.016	0.00132339
Vps26c	0.59873	0.102	0.053	0.00132795
Atp2c1	-0.55511	0.336	0.41	0.00134814
Thoc1	0.368133	0.236	0.157	0.00138465
Ano6	0.534231	0.264	0.168	0.00139035
Kcnk6	-1.79527	0.035	0.097	0.00140235
Acot9	1.37593	0.105	0.041	0.00141485
Wsb2	0.959817	0.109	0.049	0.00142181
Chst8	-2.18146	0.018	0.072	0.00150932
Hltf	-0.42855	0.201	0.207	0.0015098
Fam214a	0.704684	0.143	0.075	0.0015221
Phc2	-0.39347	0.289	0.297	0.00152277
Ptges	4.10195	0.027	0.002	0.00154759
Arfgap3	1.37816	0.085	0.03	0.00154805
Arid4a	-0.816147	0.163	0.232	0.00155494
Ttc27	1.3733	0.114	0.047	0.00157905
Babam2	0.324527	0.416	0.309	0.00159191
Mical1	2.45512	0.047	0.009	0.00161127
Pds5a	-0.235505	0.301	0.286	0.00161267
Nek7	-0.426944	0.395	0.447	0.00161831
Cpeb2	0.644468	0.298	0.189	0.00161894
Rreb1	-0.213667	0.755	0.739	0.00162606
L1Md-A	0.269671	0.552	0.433	0.00164842
Atp2a2	-0.567926	0.226	0.269	0.00165243
Nln	0.810649	0.187	0.101	0.00167844
L1-Mm	-1.18024	0.085	0.151	0.00169017
Zfp69	-1.75245	0.038	0.094	0.0017284
Neu1	0.683434	0.123	0.063	0.00174093
Sil1	0.6274	0.166	0.093	0.00175735
Hspa9	0.807495	0.179	0.096	0.00175737
Hivep3	-0.435951	0.429	0.479	0.00177284
Scaf8	-0.332517	0.228	0.226	0.00179839
Arhgap12	-0.59503	0.277	0.353	0.0018736
Ldhb	-0.635078	0.207	0.258	0.00187504
Wwtr1	2.62436	0.044	0.008	0.0019036
Gtf2i	-0.700355	0.173	0.225	0.00194645
Atxn10	0.553075	0.372	0.254	0.00197007
Fermt3	-0.590908	0.264	0.325	0.00198177
Srpk1	0.730478	0.163	0.087	0.00198588
Chpt1	0.77536	0.141	0.072	0.00202511
Fbxo7	0.51869	0.109	0.06	0.00202594
Rhoh	-0.677475	0.223	0.3	0.00205239
A630001G21Rik	-0.407687	0.229	0.236	0.00205365
Fmnl3	-0.396909	0.357	0.384	0.00206704
Capn3	-3.24139	0.008	0.048	0.00208912
Atp6v0c	0.150873	0.657	0.546	0.00211108
Kpna4	0.411048	0.532	0.405	0.0021454
Nt5dc1	0.170587	0.219	0.16	0.00218336
Trak1	0.406853	0.225	0.145	0.00224116
Zbtb20	0.204795	0.733	0.616	0.0022742
Lcp1	0.341485	0.412	0.303	0.00227521
Il3ra	3.63821	0.029	0.002	0.00228919
Mmp14	1.82659	0.044	0.009	0.00239017
Mrgpra6	7.82213	0.017	0	0.00242519
Ceacam16	7.40362	0.017	0	0.00242519
Mmp27	7.47796	0.017	0	0.00242519
Nostrin	3.02188	0.032	0.003	0.00242764
Cln5	1.41941	0.087	0.031	0.002459
Huwe1	-0.37704	0.284	0.292	0.00246056
Slc7a1	1.4548	0.079	0.026	0.00247551
Kdm3b	-0.52205	0.24	0.274	0.00248384
Crip1	2.24187	0.043	0.008	0.00251585
Rcbtb1	0.774909	0.141	0.072	0.00255169
Cyp4v3	1.04301	0.134	0.062	0.0025739
Ppp1r12b	0.340793	0.217	0.146	0.00258552
Slc9a7	0.313533	0.153	0.1	0.00259382
Tep1	0.582633	0.169	0.098	0.00262778
Csnk1g1	0.455298	0.304	0.206	0.00265176
Actr3b	1.67705	0.067	0.019	0.0026561
St13	0.268133	0.226	0.157	0.00266899
Wipf1	0.316674	0.55	0.425	0.00267149
Itpkb	0.54973	0.293	0.19	0.00267286
Krr1	1.04265	0.081	0.032	0.00279479
Fbxl3	0.493764	0.175	0.107	0.0028209
Olfml3	-2.00354	0.026	0.076	0.00292011
Sdk1	-0.618616	0.181	0.21	0.00296433
3110082I17Rik	0.410926	0.318	0.224	0.00299648
Tmod3	0.387658	0.214	0.141	0.00300681
Cmtm6	-1.96091	0.024	0.079	0.00301874
Plekhf2	0.772141	0.14	0.072	0.0030234
Ly6e	-1.02578	0.114	0.191	0.00313244
Gm20388	0.268583	0.886	0.84	0.00316907
Golga4	0.630381	0.236	0.143	0.00330618
Pias4	0.854578	0.09	0.041	0.00334575
B1-Mur2	-0.289095	0.394	0.4	0.00335382
Gcc2	0.352111	0.202	0.132	0.00337983
1700003F12Rik	1.65567	0.059	0.016	0.00340342
Arhgap17	-0.308275	0.462	0.475	0.00341334
Baiap2	0.937733	0.082	0.033	0.00341401
Ostf1	0.331629	0.226	0.151	0.00345166
Adam10	-0.560984	0.283	0.338	0.00349915
Scmh1	-0.271531	0.301	0.289	0.00350167
Trappc10	0.400918	0.204	0.133	0.00358887
Pstpip2	1.50429	0.052	0.013	0.00361979
Tpr	0.142016	0.401	0.319	0.00367587
Slc2a1	0.836787	0.091	0.042	0.00369692
Cebpb	0.76481	0.14	0.072	0.00375627
Vps35l	0.611465	0.242	0.149	0.00376967
Syne2	1.72135	0.059	0.016	0.00377523
Cox8a	-0.321236	0.248	0.243	0.00377523
Ier3	1.32286	0.078	0.026	0.00379557
Cab39	0.544582	0.318	0.211	0.00385049
Ust	-1.17345	0.079	0.125	0.00390553
Vti1a	0.226512	0.506	0.4	0.00392654
Tra2a	-0.24655	0.43	0.422	0.00393492
Ppwd1	0.2244	0.12	0.076	0.00398189
Snhg11	-0.230901	0.793	0.794	0.00400358
Hnrnpdl	0.26205	0.343	0.252	0.00400746
Npepps	0.154197	0.299	0.23	0.00403354
Ggt5	-3.69907	0.003	0.038	0.00411184
Dna2	1.10156	0.128	0.058	0.00412171
Yars	0.579011	0.149	0.085	0.00419228
Nsd1	-0.113404	0.568	0.524	0.0042072
Cul1	-0.638025	0.252	0.327	0.00423086
Akap10	0.390385	0.4	0.289	0.00424488
Sacm1l	0.232603	0.204	0.143	0.00434417
Wars2	0.668953	0.138	0.073	0.00436058
Slc12a9	-1.34253	0.061	0.127	0.00436187
Nek6	0.526281	0.295	0.194	0.00436223
Tmc7	-2.02666	0.021	0.075	0.0043672
Arl11	1.59426	0.076	0.025	0.004437
Wwp2	0.280306	0.264	0.19	0.00447402
Xkr4	-1.26138	0.078	0.143	0.00452003
Gm3264	-2.94205	0.006	0.046	0.00452036
Cdk12	0.109078	0.427	0.343	0.00452162
Rnf11	0.410826	0.155	0.098	0.00454883
Actr2	-0.309789	0.388	0.394	0.004585
Snx27	0.59576	0.223	0.135	0.00479024
Rab3ip	-1.66306	0.043	0.098	0.00480906
Ccdc9	1.16368	0.061	0.021	0.00490275
Ppfibp1	1.23976	0.091	0.036	0.00503245
Traf3ip3	-1.29286	0.068	0.137	0.00504159
Pea15a	1.09627	0.143	0.069	0.00504542
Btg1	0.714932	0.128	0.067	0.00505065
Krcc1	0.107961	0.343	0.272	0.00512356
Commd8	-1.51309	0.044	0.088	0.00514104
Gnai3	0.740424	0.149	0.078	0.00514559
Ash1l	-0.390072	0.375	0.41	0.00531539
Nisch	0.507259	0.371	0.257	0.00534566
Rtcb	0.555282	0.125	0.069	0.00537579
Spef2	2.12892	0.046	0.009	0.00540714
Ank	0.259602	0.217	0.15	0.00541167
Chfr	0.330476	0.243	0.169	0.00545956
Kri1	1.15784	0.102	0.042	0.005474
Ttc7b	0.705698	0.173	0.098	0.00547679
3830406C13Rik	0.595736	0.143	0.081	0.00548129
Gpr65	1.75917	0.046	0.01	0.00554496
Trim33	0.114876	0.191	0.142	0.00555008
Tasp1	0.611368	0.147	0.083	0.00562496
Srrt	0.571326	0.108	0.058	0.00567483
Rapgef6	0.276948	0.418	0.315	0.00574768
Klf3	-0.846991	0.161	0.242	0.00576805
Tec	0.274407	0.363	0.27	0.00596899
Sall3	-0.814088	0.144	0.208	0.00598821
Htt	0.46466	0.228	0.147	0.00602973
Hsp90b1	-0.65321	0.225	0.288	0.00603415
Wwc2	0.728534	0.229	0.137	0.00619307
Pald1	-1.11375	0.085	0.161	0.00648676
Cit	-0.556773	0.106	0.113	0.00653554
Cyth4	-0.409713	0.479	0.545	0.00662992
Amz2	0.797844	0.126	0.064	0.00679625
Slc25a13	0.803074	0.103	0.048	0.0068921
Kxd1	0.606924	0.172	0.099	0.00697435
Kif16b	0.728551	0.219	0.128	0.00697623
Cxxc5	-1.0427	0.093	0.168	0.0069902
RLTR4-Mm	-0.721825	0.108	0.133	0.00707437
Spag9	0.478219	0.48	0.359	0.00709443
Ifi206	3.73974	0.027	0.002	0.00716757
Ranbp9	0.492751	0.309	0.208	0.00717327
Ogdh	0.2499	0.245	0.175	0.00718153
Rps6kb1	0.336711	0.246	0.169	0.00722011
Pygb	0.887966	0.119	0.056	0.00724088
Selenop	-0.926143	0.125	0.195	0.00725844
Dennd1b	0.283542	0.271	0.195	0.00731749
Gch1	1.91586	0.055	0.014	0.00737462
Tfeb	0.756091	0.185	0.104	0.00740607
H2az1	0.180774	0.169	0.119	0.00746852
Metrnl	2.20564	0.035	0.005	0.00757502
D7Ertd443e	-2.39609	0.014	0.06	0.00757552
Mcm9	0.499176	0.138	0.081	0.00762611
Fgd6	1.42193	0.064	0.02	0.00765493
Utp3	0.81804	0.119	0.059	0.00794032
Slc31a1	0.969372	0.122	0.056	0.00804597
Nedd9	2.13291	0.041	0.008	0.0080576
Mapkapk3	1.00462	0.12	0.055	0.00816401
Rpl36	0.433615	0.193	0.122	0.00830006
Cenpv	0.691367	0.152	0.082	0.00830214
Cnot2	-0.364378	0.345	0.376	0.00842219
Acox1	0.35761	0.137	0.085	0.00848475
Usp15	-0.333314	0.275	0.276	0.00853993
Mark3	-0.427081	0.266	0.288	0.00857306
Yes1	-1.26632	0.065	0.126	0.00859511
Tpm3	-0.485919	0.286	0.322	0.00865818
Golph3l	0.617288	0.129	0.07	0.00868301
Itch	-0.428063	0.337	0.367	0.00869121
Laptm4a	0.471687	0.226	0.146	0.00870144
Pianp	1.46774	0.081	0.029	0.00877157
Max	0.587153	0.175	0.103	0.0088467
Fam234a	1.36959	0.076	0.026	0.00889944
Sipa1l1	-0.777465	0.187	0.269	0.00894239
Hebp1	0.703106	0.12	0.062	0.00908252
Pcnx	0.381142	0.187	0.122	0.00916389
Iffo1	-0.772896	0.158	0.229	0.00930252
Comt	-0.522774	0.315	0.382	0.00950581
Tmed2	0.382713	0.188	0.123	0.00951116
Ggta1	-1.09279	0.082	0.136	0.0095935
Tpd52	0.342531	0.386	0.285	0.00966552
Cep152	-1.78763	0.032	0.086	0.00968529
Slc4a7	-0.974738	0.106	0.182	0.00972473
Cep162	0.852578	0.125	0.061	0.00984646
Ptpn18	-1.4152	0.049	0.107	0.00986068
Zfp994	0.56024	0.081	0.039	0.00990494
Malsu1	0.711454	0.12	0.061	0.0101005
Car13	4.2378	0.023	0.001	0.010545
Eif4a1	0.626826	0.181	0.105	0.0105477
Kpna3	0.402787	0.313	0.217	0.0105941
Ybx1	0.320966	0.19	0.127	0.0106799
Fndc3b	0.541652	0.366	0.254	0.0107064
L1-Mur3	-0.26647	0.486	0.494	0.010798
Mvp	1.07751	0.093	0.039	0.010802
Asap1	-0.260418	0.664	0.677	0.0108097
Orai2	-1.42476	0.05	0.104	0.0111914
Map3k1	0.598044	0.228	0.141	0.0115296
Tubgcp4	0.788413	0.137	0.071	0.0115395
Lmnb1	1.75739	0.049	0.012	0.0116307
Zfp608	-0.465925	0.239	0.262	0.0120271
Tpk1	0.606583	0.137	0.075	0.0120494
Gpr176	2.28041	0.043	0.008	0.0121769
Btbd7	-0.468536	0.22	0.242	0.0122337
L1ME2	-1.26432	0.061	0.112	0.0124067
Rmnd1	0.278755	0.198	0.135	0.0124878
Orc1	1.11302	0.079	0.031	0.0125117
Smurf1	-1.07067	0.091	0.149	0.0126863
Mob3b	1.63227	0.064	0.019	0.0127402
Cep170	-0.368729	0.245	0.252	0.0127461
Trim37	0.855025	0.119	0.058	0.0131355
Diaph1	0.733435	0.125	0.063	0.0131462
Cnot9	0.507364	0.082	0.044	0.0134934
Fndc3a	0.532863	0.342	0.235	0.0136142
Hmg20a	0.124652	0.229	0.175	0.0137152
Fam13b	0.311963	0.35	0.257	0.0137534
Chst2	1.11798	0.079	0.031	0.013794
Esyt1	1.78356	0.061	0.018	0.0137941
Larp4b	0.208042	0.366	0.284	0.0138147
Stat1	0.45976	0.15	0.09	0.0138262
Havcr2	-0.252859	0.365	0.361	0.0138967
Actb	-0.375269	0.43	0.469	0.0140018
Plpp1	-1.33755	0.05	0.117	0.0140956
AC149090.1	0.168786	0.805	0.701	0.014463
Esd	0.74501	0.134	0.07	0.0145085
Lysmd4	-0.366456	0.416	0.453	0.01454
Morc3	-0.343705	0.275	0.289	0.0145763
Trim2	-0.859117	0.106	0.19	0.0146126
Prpf39	0.199162	0.22	0.162	0.0148494
Kif21b	-0.886083	0.117	0.203	0.0149145
Fgd4	0.15814	0.321	0.247	0.0149271
Il17ra	-0.900838	0.108	0.155	0.0152792
Rplp2	-0.634456	0.1	0.113	0.0153382
Skil	-0.456229	0.254	0.281	0.0154096
Srsf7	-0.188461	0.424	0.409	0.0154479
Ralgapa1	0.137265	0.307	0.236	0.0156067
Spns1	0.595712	0.1	0.053	0.0158438
B2m	0.36518	0.225	0.151	0.0158821
Tmem178	2.22263	0.03	0.004	0.0159168
Gm12353	0.353159	0.239	0.163	0.0160386
Anxa7	0.808686	0.114	0.056	0.0162724
Tpi1	0.104359	0.155	0.113	0.0164421
Zc3h12a	0.982368	0.079	0.032	0.016566
Parvb	0.492839	0.141	0.084	0.0166039
Cyp4f18	4.74556	0.02	0.001	0.0168657
Coro7	0.749683	0.181	0.103	0.0171923
Usp37	0.491279	0.17	0.104	0.0172623
Ubac2	-0.636702	0.204	0.27	0.0174411
Nrap	4.94363	0.02	0.001	0.0174537
Map3k8	0.771139	0.112	0.056	0.0174615
Usp12	0.358825	0.381	0.279	0.0176286
Atp9b	0.231196	0.345	0.262	0.0177436
Klf7	-1.02823	0.087	0.161	0.0178103
Hsf4	2.78934	0.029	0.003	0.0179537
Prrc2b	0.234393	0.164	0.113	0.0180292
Ssr4	-0.431326	0.138	0.143	0.0181699
Eng	-1.7249	0.012	0.053	0.0182842
Tsc22d4	-0.464779	0.334	0.387	0.018483
Dtnb	0.922706	0.106	0.05	0.0185775
Pdk1	-1.08481	0.088	0.152	0.0186506
Spns2	-3.17874	0.005	0.039	0.0188925
Cass4	-3.16877	0.005	0.039	0.019
Kcnq1	0.580964	0.196	0.12	0.0190058
Tnrc6b	-0.22395	0.445	0.441	0.0190527
Cd83	0.749172	0.15	0.082	0.0191405
Cmya5	-3.80157	0.003	0.035	0.0192531
Rab8b	0.362314	0.462	0.348	0.0193995
Slc44a2	-0.51658	0.111	0.113	0.0195254
Dpp7	1.52442	0.07	0.023	0.0195757
Dcun1d3	0.907812	0.082	0.036	0.0197443
9930021J03Rik	-0.471742	0.213	0.233	0.0198186
Alkbh1	0.533683	0.225	0.141	0.0199037
Slc25a45	-1.5122	0.035	0.071	0.0202177
Tmem38b	1.31451	0.071	0.025	0.0202251
Tmem192	0.984774	0.108	0.049	0.0202901
Tfpi	0.802893	0.085	0.039	0.0204899
Rnf14	0.522322	0.169	0.103	0.0209529
Dpysl2	-0.718395	0.19	0.263	0.0209811
Hnrnpa3	0.186919	0.381	0.298	0.0210036
Vps18	0.693245	0.135	0.073	0.0210249
Arhgap25	0.478572	0.363	0.257	0.0214795
Exoc5	0.306855	0.207	0.144	0.0216102
Pak2	-0.10884	0.381	0.348	0.0216654
Asxl1	-0.301578	0.296	0.297	0.0218166
Hdac4	0.418344	0.129	0.077	0.0224028
Samd4	1.51555	0.084	0.031	0.02307
Plin3	1.78959	0.047	0.012	0.0230705
L1Md-F	-0.818103	0.126	0.185	0.0231913
Wls	0.33258	0.35	0.253	0.0233849
Rpl41	-0.184172	0.251	0.23	0.0237089
Mapk6	0.923023	0.122	0.06	0.0237147
Mafb	-0.27019	0.366	0.367	0.0238994
Cflar	-0.461411	0.313	0.367	0.0242686
Mfhas1	0.339487	0.233	0.162	0.0244335
Ifi27	0.9056	0.12	0.059	0.0244366
Inpp4a	0.510998	0.178	0.11	0.0244389
Slc8b1	1.07867	0.106	0.048	0.0246219
Plcg2	-0.393516	0.366	0.402	0.0246527
Hps3	-0.672396	0.201	0.282	0.0248348
Ctc1	-1.24888	0.058	0.118	0.0248525
Magi1	-0.383297	0.502	0.563	0.0249644
Edem2	0.529894	0.185	0.114	0.0250256
Atpif1	0.370498	0.322	0.231	0.0253404
Ulbp1	1.38001	0.049	0.014	0.0254005
Sla	-1.16838	0.076	0.134	0.0254642
Ttc3	0.176494	0.527	0.427	0.0254922
Zfc3h1	0.402056	0.315	0.221	0.0255081
Smc6	0.349437	0.205	0.138	0.0257148
Tsc1	0.290546	0.147	0.099	0.025823
Fer	-0.564121	0.181	0.206	0.0259966
Zfp655	0.823452	0.074	0.033	0.0261734
Ipcef1	-1.22975	0.052	0.117	0.0263687
Lcp2	-0.739874	0.179	0.256	0.0263697
Tmem184b	0.135903	0.108	0.076	0.0266084
Dtx3	0.65531	0.169	0.099	0.0267421
Amdhd2	1.03894	0.082	0.035	0.0267635
Tmem179b	0.667046	0.137	0.076	0.027129
Hnrnph1	-0.457259	0.219	0.244	0.0271398
Xpo1	0.634681	0.172	0.1	0.0273642
Zfp36l2	-0.766764	0.128	0.167	0.0274023
Vav1	-0.650681	0.193	0.247	0.027528
Ppp1r12a	-0.225799	0.395	0.387	0.027819
Tcf4	-0.11838	0.565	0.531	0.0278955
Tpm4	1.14873	0.081	0.032	0.0282282
Oas2	2.93796	0.032	0.004	0.0286283
Trio	-0.644204	0.225	0.293	0.0286689
Nfya	0.617262	0.153	0.088	0.0287139
Gm2237	-2.19741	0.018	0.061	0.0289647
Cdca7l	3.82646	0.021	0.001	0.0290846
Gsk3b	0.219995	0.457	0.363	0.0292489
Arhgef6	-0.764526	0.153	0.203	0.0300349
Pafah1b1	0.246047	0.573	0.462	0.0304534
Ccdc57	1.25268	0.078	0.029	0.0305512
Atrx	-0.129025	0.359	0.325	0.0307369
Ifi213	2.18999	0.036	0.007	0.0308085
Zfp346	0.980005	0.122	0.059	0.0316085
Grina	0.430758	0.322	0.227	0.0318348
Calm1	-0.333954	0.473	0.504	0.0322347
Cysltr1	-1.52147	0.041	0.095	0.0323902
Lrp6	0.309411	0.263	0.187	0.0328935
Ecpas	0.231079	0.325	0.245	0.0329023
Brd9	-0.125193	0.146	0.124	0.0334301
Zfp644	-0.179019	0.316	0.294	0.0335909
Patl1	0.754458	0.12	0.062	0.0339076
Ifngr2	0.356567	0.374	0.274	0.0340998
Taf1d	0.37479	0.272	0.188	0.0342408
Uap1l1	1.33832	0.065	0.022	0.0342956
Phactr2	-0.874544	0.14	0.205	0.0343942
Traf6	0.320267	0.184	0.126	0.0347048
Mga	0.404356	0.229	0.152	0.0349416
Pan3	-0.249322	0.544	0.552	0.0350226
Rev3l	0.584091	0.161	0.094	0.0350487
Atg3	0.182008	0.199	0.146	0.0353987
Rbm26	-0.367961	0.436	0.478	0.0355917
Dcaf17	0.244503	0.229	0.164	0.0356288
Csnk1e	-0.717315	0.137	0.185	0.0360037
Hps4	-0.590394	0.245	0.312	0.0365243
Sbno2	0.609074	0.225	0.14	0.0366347
Pdpk1	0.378544	0.214	0.143	0.0375964
Rb1	0.287798	0.388	0.293	0.0388849
S100pbp	0.457182	0.109	0.064	0.0391004
Helz	-0.692467	0.166	0.225	0.0395815
Rev1	0.439689	0.175	0.11	0.0397188
Rbpms	0.738203	0.202	0.119	0.0411853
Arid1b	0.169551	0.467	0.377	0.041465
Taf3	0.163787	0.187	0.134	0.0435501
Ckb	-0.363834	0.333	0.356	0.044048
Insr	-0.581314	0.205	0.26	0.0440992
Myo1b	-1.39741	0.047	0.107	0.0442521
4930404N11Rik	1.87038	0.043	0.01	0.0445817
Orai1	-1.0182	0.088	0.14	0.0449873
Ubr2	0.23264	0.266	0.2	0.0452813
U2surp	0.221487	0.331	0.254	0.0453611
Ehmt1	0.242452	0.296	0.223	0.0454783
Ext1	0.342823	0.403	0.302	0.0456967
Prpsap2	-0.870032	0.099	0.14	0.0457505
Msra	0.883145	0.129	0.064	0.0460199
Pik3ca	0.27496	0.269	0.195	0.0461262
Nckap5l	0.699187	0.176	0.102	0.0462154
Stx7	0.234107	0.307	0.232	0.0466147
Hspa8	-0.261911	0.384	0.389	0.0467507
Hexa	0.347347	0.266	0.188	0.0469111
Homer3	0.974433	0.084	0.036	0.0472541
Mapre2	0.42816	0.261	0.18	0.0477547
Sh3bp5	1.14008	0.064	0.024	0.0478408
Ywhah	-0.62404	0.239	0.312	0.0485796
Dnaja3	0.826123	0.109	0.054	0.0488875
Cstf3	-0.212116	0.245	0.229	0.0491404
Mief1	0.416509	0.099	0.058	0.049218

## Sheet: Supplementary Table 8
Microglia: c4 vs. c0/1 - Figure 3E
Gene	avg_log2FC	pct.1	pct.2	p_val_adj
Ifi204	4.73954	0.662	0.033	1.54691e-43
Ifi207	5.87268	0.554	0.016	9.31211e-42
Usp18	5.17069	0.446	0.016	1.08253e-28
Oasl2	4.99465	0.459	0.024	1.1051e-28
Gm4951	3.94227	0.527	0.042	5.13439e-26
Slfn5	5.54029	0.365	0.009	9.97779e-25
Rnf213	3.1324	0.608	0.11	6.43465e-23
Trim30a	2.43622	0.689	0.191	5.37673e-21
Herc6	3.25932	0.541	0.101	5.54085e-20
Ifi206	7.18999	0.257	0.002	8.01702e-20
Parp14	2.88033	0.595	0.126	4.5909e-18
Rsad2	9.33761	0.216	0.001	4.90565e-18
Ifit3	6.24696	0.27	0.005	5.08385e-18
Apobec1	2.29191	0.595	0.231	1.68297e-17
Ifi213	5.64431	0.27	0.007	4.49411e-17
Sp100	2.96256	0.473	0.078	3.53346e-15
Ifit2	6.77875	0.203	0.002	4.74465e-14
Eif2ak2	2.87791	0.486	0.086	5.19373e-14
Stat2	3.06383	0.432	0.067	3.98654e-13
Ifi209	5.14552	0.23	0.009	9.50327e-12
Ifih1	3.41805	0.338	0.038	1.6456e-11
Isg15	5.49257	0.189	0.005	3.58933e-10
Stat1	2.70147	0.405	0.09	1.55394e-09
Nlrc5	3.38771	0.311	0.041	1.88026e-09
Oas2	5.49151	0.176	0.004	2.35646e-09
Ifi211	10.3455	0.108	0	2.02404e-08
Csmd3	-1.74132	0.432	0.769	1.63922e-07
Numb	-1.27002	0.446	0.777	2.14806e-07
Epsti1	1.80454	0.568	0.228	5.1921e-07
Ms4a6c	3.49365	0.243	0.027	6.72037e-07
Ms4a7	5.48673	0.149	0.004	7.68188e-07
Irf7	5.09176	0.149	0.004	8.93428e-07
Bst2	3.15077	0.243	0.027	1.64734e-06
Ddx60	2.44776	0.351	0.075	2.13223e-06
Phf11b	3.61905	0.216	0.02	2.19095e-06
Zfhx3	-1.02987	0.689	0.871	2.75174e-06
Axl	3.17392	0.257	0.037	3.00235e-06
Elmo1	-0.883418	0.824	0.902	4.72345e-06
Samhd1	2.05124	0.284	0.122	1.01206e-05
Slfn8	2.33197	0.324	0.066	2.19311e-05
Trim30d	2.12493	0.378	0.117	2.38118e-05
Cxcl10	9.78213	0.095	0.001	3.33677e-05
Ddx58	2.77213	0.27	0.046	3.9351e-05
Maml3	-1.29687	0.5	0.76	0.000153818
Phf11a	5.1103	0.122	0.004	0.000195955
Cybb	7.07075	0.095	0.001	0.000196245
Trim30c	3.6334	0.176	0.024	0.000316344
Trafd1	1.69229	0.419	0.13	0.000334366
Plxdc2	-0.68543	0.865	0.966	0.000417028
Myo5a	1.38279	0.581	0.259	0.000522271
Ifi208	9.77998	0.068	0	0.000532041
Oas1a	3.10795	0.176	0.018	0.000661285
Samd9l	5.17072	0.108	0.003	0.000798286
Siglech	-1.48504	0.27	0.6	0.000803433
Parp9	2.18319	0.311	0.092	0.00102186
Cfh	-1.73232	0.243	0.52	0.00153647
Hpse	3.19032	0.162	0.016	0.00178378
Lilrb4a	3.82548	0.149	0.014	0.0018943
Trim34a	2.43049	0.257	0.058	0.00254418
Mcl1	1.67549	0.392	0.13	0.00505154
Rtp4	2.69784	0.216	0.039	0.00678494
Tanc2	-0.60273	0.905	0.955	0.00776513
Parp12	2.44534	0.23	0.046	0.00824901
Slco2b1	-1.49363	0.203	0.507	0.0087795
Irgm1	2.6771	0.203	0.035	0.0114634
Cd274	2.73459	0.189	0.058	0.0123117
Xaf1	2.44281	0.203	0.035	0.0140932
Oas3	9.79097	0.054	0	0.0157937
Mamdc2	5.69909	0.081	0.002	0.016657
Ifi35	2.42258	0.216	0.041	0.0200365
Agmo	-1.52023	0.257	0.541	0.0227371
Oasl1	6.76454	0.068	0.001	0.0276724
Ifit1	5.7996	0.081	0.002	0.035713
Trim14	1.54691	0.378	0.15	0.0435452
Slfn2	3.30904	0.149	0.02	0.0446585

## Sheet: Supplementary Table 9
Differentially regulated lipids - Figure 4A and Figure 6G,H
					Hexb-/-						transplanted Hexb-/-						Hexb+/-				transplanted Hexb+/-
Bucket label	RT	m/z	Name	Formula	432_24_KO	328_24_KO	327_24_KO	753_24_KO	752_24_KO	751_24_KO	758_24_KO-Tx	762_24_KO-Tx	759_24_KO-Tx	766_24_KO-Tx	604_24_KO-Tx	763_24_KO-Tx	771_24_Het	1846_23_Het	770_24_Het	1847_23_Het	764_24_Het-Tx	123_24_Het-Tx	1407_23_Het-Tx	765_24_Het-Tx	1389_23_Het-Tx	122_24_Het-Tx
473,35310 Da 348,92 s	5.82	472.346	(Z)-2-tetracos-15-enamidoethanesulfonic acid	C26H51NO4S	2518	5056	6856	2590	8396	8662	2392	1804	1866	5842	6548	6702	5752	3928	5872	5344	7630	2666	1966	7678	2600	3106
613,56356 Da 666,95 s	11.12	612.556	Cer 18:0;O2/18:0	C36H73NO3	7360	13738	12194	8978	6234	10558	16596	21184	14310	15028	26668	30826	11228	9882	17534	14112	8836	11548	16466	13684	15466	11426
695,64168 Da 906,02 s	15.1	694.634	Cer 18:0;O2/24:1	C42H83NO3	2004	2118	2394	1904	2174	2892	3096	5526	2380	3394	2658	4512	1180	2516	2640	5160	3218	3624	4236	2812	2810	3434
611,54890 Da 696,61 s	11.61	610.542	Cer 18:1;O2/18:0	C36H71NO3	466	980	4684	1088	454	212	712	1536	2482	5080	1296	532	790	5870	6628	3888	1462	864	2176	920	538	1620
565,54232 Da 634,01 s	10.57	610.541	Cer 18:1;O2/18:0	C36H71NO3	146468	142384	135064	84906	42258	101138	165930	169910	133412	153562	215646	181018	123968	103676	140250	209772	69168	86450	141506	120136	167970	163190
667,61000 Da 858,08 s	14.3	666.603	Cer 18:1;O2/22:0	C40H79NO3	6840	9418	11550	7128	4010	5772	11916	14496	7224	11234	12868	15042	3758	8152	12910	16908	5966	7588	9804	7608	11604	11066
665,59472 Da 730,66 s	12.18	664.587	Cer 18:1;O2/22:1	C40H77NO3	12322	15542	10274	6948	9710	16644	16244	22432	10440	13566	16582	20534	7774	13852	11730	22946	11734	14380	18898	12458	12398	15566
663,57924 Da 646,49 s	10.77	662.572	Cer 18:1;O2/22:2	C40H75NO3	3404	3560	2982	2642	2520	4128	4900	5636	2516	3492	4538	4812	2242	2802	3448	4412	2982	3652	4284	3562	3438	4058
695,64104 Da 1011,35 s	16.86	694.634	Cer 18:1;O2/24:0	C42H83NO3	4778	6684	10894	3546	2532	4038	6548	10320	4394	6198	6966	8628	2224	5688	6918	12536	3856	5002	7334	4184	5616	7094
711,63625 Da 929,91 s	15.5	710.629	Cer 18:1;O2/24:0;O	C42H83NO4	1346	1318	3712	2590	1766	2072	1196	1170	680	2060	2092	1612	986	1424	2080	1262	1320	906	1266	1358	942	1100
711,63630 Da 789,14 s	13.15	710.629	Cer 18:1;O2/24:0;O	C42H83NO4	5302	8636	10542	8334	4198	5784	8164	10618	5838	5516	5990	6696	6450	6322	8898	16238	5452	5886	6634	9022	10978	11164
647,62037 Da 850,77 s	14.18	692.619	Cer 18:1;O2/24:1	C42H81NO3	117728	118112	122478	65204	84928	137964	143516	193788	84828	122800	138840	149106	43250	151492	107842	249236	118894	142144	184538	110860	118630	162736
709,62110 Da 787,09 s	13.12	708.614	Cer 18:1;O2/24:1;O	C42H81NO4	2364	1940	2742	3750	3902	4874	2102	3034	1192	3422	3958	2992	2262	3484	3484	2846	2602	2104	2504	3236	1202	2546
689,59450 Da 662,53 s	11.04	688.587	Cer 18:1;O2/24:3	C42H77NO3	2284	2928	2164	1686	1426	2978	2236	2602	2174	2524	3178	2620	1460	1264	1700	2668	1436	1272	1790	1696	2570	2546
609,53186 Da 562,49 s	9.37	608.525	Cer 18:2;O2/18:0	C36H69NO3	4948	10166	8380	7826	4870	11344	11252	8850	10054	12210	17574	15318	5972	5390	12756	9242	5544	8240	9302	8770	10114	8184
609,53202 Da 572,11 s	9.54	608.525	Cer 18:2;O2/18:0	C36H69NO3	19038	19194	17176	18248	14670	21660	24708	15856	28898	30258	39642	31570	21840	21738	19336	29198	23102	24604	34914	25460	37384	34120
637,56335 Da 646,91 s	10.78	636.556	Cer 18:2;O2/20:0	C38H73NO3	38122	80800	56726	47354	37658	70692	79886	56962	90586	76380	114464	124702	36094	38704	65536	69628	50438	67418	76730	57232	101690	75148
665,59467 Da 751,59 s	12.53	664.587	Cer 18:2;O2/22:0	C40H77NO3	14770	24628	21302	15256	12712	18818	24272	20230	26542	27224	32994	33992	12138	17056	20382	34546	18908	23940	26098	18710	30422	28104
681,58929 Da 697,54 s	11.63	680.582	Cer 18:2;O2/22:0;O	C40H77NO4	2178	2594	2476	2786	3752	5328	3076	2020	2108	1898	4420	3894	2340	3102	3560	3400	2592	2504	2970	3190	2206	1556
693,62597 Da 883,82 s	14.73	692.619	Cer 18:2;O2/24:0	C42H81NO3	7986	10822	11264	6580	7198	9790	11894	9516	10456	10684	12218	12930	3402	9128	9050	18208	8242	12256	12224	8494	13278	14518
691,60997 Da 746,15 s	12.44	690.603	Cer 18:2;O2/24:1	C42H79NO3	54476	69672	63816	42118	43860	73910	72814	87530	58114	61030	90936	81214	35396	49976	60048	104058	56414	69450	76948	57550	87702	89322
639,57889 Da 730,29 s	12.17	638.572	Cer 20:1;O2/18:0	C38H75NO3	41456	60452	58478	44700	22968	39472	78886	98250	51820	62018	97132	96034	57620	67606	96482	98402	36644	49234	74902	67800	73264	62480
1376,96948 Da 1401,22 s	23.35	1375.96	CL 66:2; CL 16:0_16:1_16:0_18:1	C75H142O17P2	0	816	2884	1650	1052	390	1338	550	0	852	138	382	1982	3782	788	2010	2194	2338	2756	754	1384	1886
1405,00121 Da 1420,84 s	23.68	1403.99	CL 68:2; CL 16:0_18:1_16:0_18:1	C77H146O17P2	2270	1478	7854	2876	1634	252	2284	0	2772	1492	276	528	2466	9068	1600	3758	3942	5138	5518	1136	2096	2282
1402,98541 Da 1403,56 s	23.39	1401.98	CL 68:3; CL 16:0_18:1_16:1_18:1	C77H144O17P2	12674	12810	21942	14302	10354	2688	13474	7104	15748	8810	1868	4088	10938	21036	9550	13526	15610	18390	16256	7684	11642	12294
1400,97085 Da 1357,58 s	22.63	1399.96	CL 68:4; CL 16:1_18:1_16:1_18:1	C77H142O17P2	2736	2012	5680	2492	1328	854	2394	1754	3912	1438	770	922	1384	2714	1316	1632	2336	2874	3184	1310	2314	2496
1431,01704 Da 1421,69 s	23.69	1430.01	CL 70:3; CL 16:0_18:1_18:1_18:1	C79H148O17P2	15920	9066	44254	22776	10276	1826	11872	4992	19314	5980	1440	2960	10426	38748	8314	18636	22522	27868	30334	4610	15220	13186
1429,00115 Da 1405,62 s	23.43	1427.99	CL 70:4; CL 16:1_18:1_18:1_18:1	C79H146O17P2	62750	64852	109996	75242	48410	15324	65786	36258	72344	43180	12398	24834	44274	93988	47494	69170	80114	82674	82420	32886	63268	68076
1426,98475 Da 1378,54 s	22.98	1425.98	CL 70:5; CL 16:1_18:1_18:1_18:2	C79H144O17P2	18168	6358	22022	14476	5490	3982	6084	6972	17376	8208	2996	2950	6950	12164	3988	6124	7452	9474	11032	6074	8836	9224
1424,97106 Da 1336,69 s	22.28	1423.96	CL 70:6; CL 16:0_20:4_16:1_18:1	C79H142O17P2	3352	2640	7946	3990	2118	952	3534	1774	4446	1772	798	1212	2362	4132	1776	3124	3864	4672	5594	0	3212	3276
1422,95403 Da 1190,64 s	19.84	1421.95	CL 70:7; CL 16:1_18:1_16:1_20:4	C79H140O17P2	6938	7434	11666	6688	3908	2996	7160	4338	8734	5428	2900	2922	2824	4658	4074	4692	6398	6320	8038	3484	6418	7648
1444,93909 Da 1039,90 s	17.33	1443.93	CL 72:10; CL 16:1_16:1_20:4_20:4	C81H138O17P2	4704	5178	8648	5632	3640	3014	6208	4108	5684	4154	3320	3294	2426	3058	3956	3758	4878	4974	5698	3742	5884	5034
1457,03200 Da 1422,63 s	23.71	1456.02	CL 72:4; CL 18:1_18:1_18:1_18:1	C81H150O17P2	77810	50632	215294	116608	39290	9144	60644	23998	106550	25980	7870	14590	37354	179970	36314	85342	115072	132586	149532	20348	80104	66170
1455,01664 Da 1408,58 s	23.48	1454.01	CL 72:5; CL 18:1_18:1_18:1_18:2	C81H148O17P2	139524	87358	212186	171206	88226	22248	103854	56288	120568	56178	18168	23560	81010	189232	63272	135838	147216	142916	151332	51664	96394	91224
1453,00077 Da 1388,43 s	23.14	1451.99	CL 72:6	C81H146O17P2	82882	18524	73416	60390	24046	11222	19200	12916	42866	20112	7668	6280	23042	49764	13098	33494	23646	26324	37276	13876	28328	25698
1453,00081 Da 1402,55 s	23.38	1451.99	CL 72:6; CL 16:0_18:1_18:1_20:4	C81H146O17P2	47456	35782	91248	57334	36402	9678	47988	20762	51938	28920	6760	12852	39076	79802	32916	54614	62640	65026	81386	22018	50564	47978
1450,98545 Da 1354,42 s	22.57	1449.98	CL 72:7; CL 16:1_18:1_18:1_20:4	C81H144O17P2	22282	15026	38770	19772	9906	5044	18750	9272	29824	10210	4926	6774	8346	18672	8300	13446	18734	20780	26070	8254	19336	20432
1448,96923 Da 1218,34 s	20.31	1447.96	CL 72:8; CL 16:1_18:1_18:2_20:4	C81H142O17P2	14254	9506	18992	11872	8304	3670	11020	7166	12826	6272	3446	4372	6578	7682	5452	7606	10646	9328	10784	6012	7328	7618
1472,96926 Da 1188,97 s	19.82	1471.96	CL 74:10; CL 16:1_20:4_18:1_20:4	C83H142O17P2	19862	16344	34170	20318	11558	6288	19414	10696	23788	11070	6922	7758	8780	13940	10636	14322	17486	19962	23472	9120	17900	17806
1470,95380 Da 1064,99 s	17.75	1469.95	CL 74:11; CL 16:1_20:4_18:2_20:4	C83H140O17P2	15116	9798	15808	11402	8552	5532	13798	10402	11194	8908	5096	5650	7572	7634	7434	10100	9798	8896	11048	8764	7918	8676
1468,93879 Da 992,00 s	16.53	1467.93	CL 74:12; CL 16:1_16:1_20:4_22:6	C83H138O17P2	3200	2580	4738	3134	2054	1896	2934	2478	2914	2104	0	1824	2002	2788	2170	2900	2426	2556	2786	2088	2208	3114
1481,03227 Da 1412,61 s	23.54	1480.02	CL 74:6; CL 18:1_18:1_18:1_20:3	C83H150O17P2	26094	17992	70638	35856	13796	5630	15232	7340	38724	14032	4034	7884	12512	52938	14688	32396	29388	28892	36620	9272	27250	21168
1479,01612 Da 1404,35 s	23.41	1478.01	CL 74:7; CL 18:1_18:1_18:1_20:4	C83H148O17P2	186876	158256	202780	189174	120528	41116	161280	83728	220070	101384	43142	69096	98828	184502	121824	161526	196020	199082	190516	92654	183164	172690
1477,00067 Da 1377,08 s	22.95	1475.99	CL 74:8; CL 18:1_18:2_18:1_20:4	C83H146O17P2	58638	23058	64784	41768	16242	10208	21532	21464	60188	21956	8504	9050	22178	30518	10788	19804	23542	34152	33576	17766	31070	30288
1474,98473 Da 1295,39 s	21.59	1473.98	CL 74:9; CL 16:1_18:1_18:1_22:6	C83H144O17P2	11094	7342	20454	10004	5574	2800	9168	4642	9122	4052	2302	2730	5424	11506	5206	8298	9618	8996	12906	3854	7562	8176
1474,98435 Da 1248,31 s	20.81	1473.98	CL 74:9; CL 18:1_18:2_18:2_20:4	C83H144O17P2	9362	3812	9956	7618	4128	2508	6142	3678	6026	3328	2342	2350	4836	5854	3044	5658	6276	4804	5776	3466	4202	3092
1501,00058 Da 1347,08 s	22.45	1499.99	CL 76:10; CL 18:1_20:4_18:1_20:4	C85H146O17P2	18240	12034	30424	18366	9476	4162	15398	6960	22106	8406	3662	5764	7298	17500	7562	13384	16754	17178	22382	6630	17518	14790
1498,98468 Da 1217,25 s	20.29	1497.98	CL 76:11; CL 18:1_20:4_18:2_20:4	C85H144O17P2	24724	13204	29562	20608	13674	5728	18758	11912	19948	8996	5242	6732	10722	14044	9234	13446	18494	15600	19986	11046	13412	12354
1496,96928 Da 1135,18 s	18.92	1495.96	CL 76:12; CL 16:1_18:1_20:4_22:6	C85H142O17P2	15732	8906	23568	16336	8308	5040	14060	9388	13198	7418	4938	5084	8224	13352	9372	14566	12958	12364	14136	6838	11570	11926
1496,96822 Da 1091,24 s	18.19	1495.96	CL 76:12; CL 18:2_20:4_18:2_20:4	C85H142O17P2	8234	4336	8234	7122	5322	3230	6422	4550	5046	4178	2846	3152	4860	4048	3774	4782	5362	4020	4842	4782	4190	3814
1494,95455 Da 1015,56 s	16.93	1493.95	CL 76:13; CL 16:1_22:6_18:2_20:4	C85H140O17P2	6058	3578	6908	4874	4080	2424	5256	4142	3420	3468	3072	2134	3518	3950	3538	4812	4304	3184	4204	3852	2910	3158
1503,01611 Da 1396,34 s	23.27	1502.01	CL 76:9; CL 18:1_18:1_18:1_22:6	C85H148O17P2	131896	77412	180848	136292	61912	19814	107306	39088	148228	60748	15968	26412	74240	168614	58486	125810	127172	129040	153872	44048	114408	101728
1529,03262 Da 1417,25 s	23.62	1528.03	CL 78:10; CL 18:0_20:4_18:1_22:5	C87H150O17P2	1782	1686	2530	2028	956	560	1882	1082	2580	656	186	708	450	2086	908	0	1708	2906	2282	716	1612	1500
1525,00025 Da 1283,76 s	21.4	1523.99	CL 78:12; CL 18:1_20:4_18:1_22:6	C87H146O17P2	24352	14378	36392	19824	12570	5392	18134	7756	20628	8396	4810	6326	11358	23572	10202	18258	19248	19308	26448	9668	17024	18168
1522,98487 Da 1162,79 s	19.38	1521.98	CL 78:13; CL 18:1_22:6_18:2_20:4	C87H144O17P2	18048	8180	18310	13790	8864	4502	11864	6920	9664	6278	4028	4360	8198	10360	6784	10632	11130	8910	12494	7498	7560	7250
1520,96800 Da 1084,98 s	18.08	1519.96	CL 78:14; CL 16:1_22:6_18:1_22:6	C87H142O17P2	6208	3446	8262	5682	3224	2222	4760	3460	4516	3032	1828	1930	4066	6228	4028	5234	4530	4044	5168	2968	3322	3552
1518,95413 Da 981,70 s	16.36	1517.95	CL 78:15; CL 16:1_20:4_20:4_22:6	C87H140O17P2	5062	3872	8114	5414	3498	3778	5814	3854	4862	3980	3328	2842	3084	3976	4118	4672	4512	4468	6004	3732	4260	4850
1553,03365 Da 1388,54 s	23.14	1552.03	CL 80:12; CL 18:1_22:4_18:1_22:6	C89H150O17P2	2742	1494	3584	2900	1146	666	1894	1404	2306	1276	624	898	1232	2876	1056	1588	1774	2396	2888	1034	2226	2378
1549,00113 Da 1227,41 s	20.46	1547.99	CL 80:14; CL 18:1_22:6_18:1_22:6	C89H146O17P2	10148	4832	12360	8392	5876	2436	8154	4156	6938	3876	2190	2240	6556	12744	5498	10012	7828	7504	10284	4022	5636	6428
1546,98487 Da 1122,77 s	18.71	1545.98	CL 80:15; CL 18:1_20:4_20:4_22:6	C89H144O17P2	13740	10024	21466	15726	9254	5170	13730	7078	14410	7896	4478	5896	9250	14782	9676	13624	14020	13312	17036	8486	11182	13104
1544,96919 Da 1004,99 s	16.75	1543.96	CL 80:16; CL 18:2_20:4_20:4_22:6	C89H142O17P2	6250	3732	7614	5724	4482	3072	5922	4346	4012	3850	2648	2850	4002	4964	3918	5130	4942	3894	4916	4914	3230	3670
1542,95444 Da 936,33 s	15.61	1541.95	CL 80:17; CL 16:1_22:6_20:4_22:6	C89H140O17P2	3598	2672	5688	3316	2262	2268	3368	3024	2774	2486	2076	1834	2692	3426	3444	4062	3442	2900	3092	2810	2452	2986
1573,00128 Da 1140,07 s	19	1571.99	CL 82:16; CL 18:1_22:6_20:3_22:6	C91H146O17P2	2036	1326	2870	2940	1612	942	1870	1054	1556	918	658	738	2086	3654	1806	3102	1596	1572	2106	928	1556	1750
1570,98543 Da 1072,15 s	17.87	1569.98	CL 82:17; CL 18:1_22:6_20:4_22:6	C91H144O17P2	12438	6578	16102	12020	7604	3990	12712	6300	8476	5666	4068	4494	8936	13908	8970	13496	9786	8822	13934	7466	7142	8688
1568,96923 Da 958,99 s	15.98	1567.96	CL 82:18; CL 18:2_22:6_20:4_22:6	C91H142O17P2	3828	2214	4446	3252	2664	2042	3744	2814	2482	2328	1802	1466	3476	3716	2894	3460	2852	2462	2872	2926	1926	2324
1594,98504 Da 1023,75 s	17.06	1593.98	CL 84:19; CL 18:1_22:6_22:6_22:6	C93H144O17P2	4564	2910	5940	4292	3108	1680	4606	2620	3060	2800	1508	1634	4504	7562	4598	6412	4220	3262	4556	3376	2934	3694
1592,97026 Da 926,02 s	15.43	1591.96	CL 84:20; CL 20:4_22:6_20:4_22:6	C93H142O17P2	3018	1834	4384	3176	2700	2016	3328	2494	2308	2306	2386	2094	2790	3204	3524	4274	2976	2936	3726	2776	2134	2690
928,54283 Da 409,55 s	6.83	927.536	DLCL 36:2; DLCL 18:1_18:1	C45H86O15P2	6304	7434	9262	7500	7208	4906	3554	10768	6426	4138	6000	5308	8920	18492	7092	6702	8146	6436	6014	4328	6340	7846
926,52645 Da 409,38 s	6.82	925.519	DLCL 36:3; DLCL 18:1_18:2	C45H84O15P2	5930	4668	5670	5804	7382	5996	7750	7758	5584	4736	6802	4548	6178	7860	5962	5382	5012	7448	5970	5718	4908	5370
950,52636 Da 380,47 s	6.34	949.519	DLCL 38:5; DLCL 18:1_20:4	C47H84O15P2	3576	5622	3978	4190	2888	3318	6122	7172	6546	7000	8866	6862	1474	9240	7058	7752	9046	8650	9592	5082	12924	12044
974,52696 Da 372,03 s	6.2	973.52	DLCL 40:7; DLCL 18:1_22:6	C49H84O15P2	5034	5728	5120	5314	4290	5278	2708	2506	2270	4174	5524	2702	1548	4688	3928	4204	1030	3666	2396	2876	2956	3406
972,51191 Da 347,60 s	5.79	971.505	DLCL 40:8; DLCL 20:4_20:4	C49H82O15P2	2870	3888	2838	3224	3582	4274	2280	2406	1894	3088	4808	2970	1256	2746	2010	2080	2320	2650	1440	2022	2482	2502
996,51135 Da 338,76 s	5.65	995.504	DLCL 42:10; DLCL 20:4_22:6	C51H82O15P2	3784	4858	3076	3406	3564	4072	2310	2040	1726	2708	5244	2472	1912	3742	2794	2434	2272	2302	1634	2440	2538	2118
1020,51119 Da 329,89 s	5.5	1019.5	DLCL 44:12; DLCL 22:6_22:6	C53H82O15P2	3024	2864	2708	3190	3174	4298	2194	1896	1022	1836	4584	2280	1088	3446	2530	3132	1682	2652	1776	1662	1498	1882
256,23989 Da 324,47 s	5.41	255.233	FA C16:0	C16H32O2	1768	2852	2706	3246	3190	3154	2186	2006	2076	1456	2984	3352	3066	3594	2526	3432	3086	1958	2782	2694	2670	2654
284,27136 Da 384,74 s	6.41	283.264	FA C18:0	C18H36O2	1294	1108	1192	1646	1170	1250	2070	2702	2086	554	1410	1594	3292	2332	2044	2162	2188	2146	3056	1308	2414	1700
282,25550 Da 333,82 s	5.56	281.248	FA C18:1	C18H34O2	2676	2892	2742	4092	3228	4274	3896	4190	3382	1814	3944	4964	7370	3680	3208	3290	3270	4090	3526	2706	2772	2692
304,23995 Da 267,79 s	4.46	303.233	FA C20:4	C20H32O2	21478	25984	22950	25188	29248	36918	41098	33492	31520	12720	37162	45466	25922	36184	29098	22344	24008	39392	38938	24168	26922	22170
304,23976 Da 274,67 s	4.58	303.232	FA C20:4	C20H32O2	0	0	0	2998	0	0	0	0	0	10936	0	0	22646	0	0	0	0	0	0	0	0	0
1545,87280 Da 410,99 s	6.85	1544.87	GM1 36:1;O2	C73H131N3O31	5072	3314	7254	5642	9338	7510	11898	5064	9534	5002	5948	9740	11188	14270	7704	6324	11962	12794	9284	11336	3846	7444
1545,87529 Da 437,84 s	7.3	1544.87	GM1 36:1;O2	C73H131N3O31	3426	1580	3868	2316	7300	2856	4288	2508	5310	2558	1692	4884	9264	22220	4310	3626	10550	8952	6344	7740	1640	3762
1543,86015 Da 386,10 s	6.43	1542.85	GM1 36:2;O2	C73H129N3O31	2996	3118	5390	3912	3330	4918	8846	3314	7606	4488	6224	6218	2596	6060	5318	4550	6822	6360	6108	7016	4252	5078
1543,85941 Da 408,69 s	6.81	1542.85	GM1 36:2;O2	C73H129N3O31	5812	4734	7180	7264	17482	13692	18426	8052	14212	9516	14048	18520	13894	23624	11794	8982	19568	23230	15008	20632	5054	9256
1355,79116 Da 408,75 s	6.81	1354.78	GM2 34:1;O2	C65H117N3O26	11856	14754	9516	14388	15018	16804	3248	2726	3118	4502	3044	4406	1202	1034	1298	1056	1122	1054	1172	1842	964	922
1385,83938 Da 453,82 s	7.56	1384.83	GM2 36:0;O2	C67H123N3O26	2432	2476	2614	2656	3978	3522	0	182	180	552	228	522	0	0	276	0	0	168	112	0	0	222
1383,82192 Da 441,02 s	7.35	1382.81	GM2 36:1;O2	C67H121N3O26	54396	64794	44370	66938	59510	56606	14486	10738	15296	34008	11204	21304	5248	6928	3440	2848	4380	5030	3442	3492	2400	3014
1381,80602 Da 413,28 s	6.89	1380.8	GM2 36:2;O2	C67H119N3O26	48864	93526	31530	92748	74850	77258	15570	9492	15808	32292	19018	24388	3404	2700	3972	2688	2872	5012	4408	2684	4416	2984
1411,85171 Da 476,95 s	7.95	1410.84	GM2 38:1;O2	C69H125N3O26	0	114	82	0	30	0	0	0	0	0	0	0	74	0	0	0	68	0	0	0	0	0
1409,83771 Da 445,35 s	7.42	1408.83	GM2 38:2;O2	C69H123N3O26	2624	3348	2200	3154	6346	5194	0	94	340	902	312	488	0	0	0	0	0	0	0	210	0	0
1180,74234 Da 443,55 s	7.39	1179.74	GM3 36:1;O2	C59H108N2O21	4126	2304	5636	3490	3224	2018	12980	13284	18214	4738	7406	12210	16844	16314	10384	13654	11302	17682	14666	7606	9744	12246
1178,72675 Da 416,50 s	6.94	1177.72	GM3 36:2;O2	C59H106N2O21	0	1106	1158	1578	1286	1338	3552	3150	6274	2508	5108	4696	3204	2176	2734	3258	2390	5258	3754	2092	5262	4034
1080,73783 Da 699,13 s	11.65	1079.73	HBMP 38:6; HBMP 16:0_22:6_20:4	C64H105O11P	25530	39826	34766	22386	22220	36486	11180	10162	6904	14426	9930	12264	4578	5678	12274	9838	7936	7992	7958	12010	8470	8790
1108,76871 Da 804,09 s	13.4	1107.76	HBMP 40:6; HBMP 18:0_22:6_20:4	C66H109O11P	3328	5454	3964	2696	3250	7300	1656	2530	1450	2222	1624	3238	908	1036	1658	1554	1250	1156	1356	1966	1514	1696
1058,75391 Da 796,67 s	13.28	1057.75	HBMP 40:7; HBMP 18:1_22:6_16:0	C62H107O11P	2358	2414	2528	2714	2678	2888	2306	2312	1608	2562	1884	1996	1546	2148	3086	3186	1952	1926	2054	2494	1604	1612
1106,75342 Da 701,29 s	11.69	1105.75	HBMP 42:10; HBMP 20:4_22:6_18:1	C66H107O11P	5280	7362	5816	5004	5998	8358	2638	2478	1774	3636	2950	3482	1216	1662	3916	2808	2466	1928	1950	3538	2272	2830
1104,73783 Da 671,44 s	11.19	1103.73	HBMP 44:12; HBMP 22:6_22:6_16:0	C66H105O11P	16836	24368	22902	19426	20158	30622	9792	8216	6208	8230	10850	8164	4196	6732	7274	10248	4402	7164	7978	6544	7956	8480
1132,76931 Da 767,25 s	12.79	1131.76	HBMP 44:12; HBMP 22:6_22:6_18:0	C68H109O11P	9682	10956	11906	11478	13002	14512	3554	3398	3168	5542	4064	3840	2266	3994	3648	4856	2750	3240	3490	3896	3692	3620
1130,75293 Da 677,64 s	11.29	1129.75	HBMP 44:12; HBMP 22:6_22:6_18:1	C68H107O11P	9416	12978	10974	13010	13956	18144	7176	6188	4742	5540	6866	5410	3580	6240	6746	6658	4202	4720	5222	5398	5402	5498
1152,73734 Da 597,06 s	9.95	1151.73	HBMP 44:12; HBMP 22:6_22:6_20:4	C70H105O11P	2806	3802	2612	2954	2626	4854	1922	2134	1284	1754	2318	2186	1128	1088	1610	1604	900	1590	1148	1668	1312	1154
795,65633 Da 666,34 s	11.11	840.656	HexCer 14:2;2O/27:0	C47H89NO8	6154	2714	4132	6708	41006	27414	10694	12540	12476	21046	12858	22302	23158	58846	15054	17752	35772	23158	16090	29130	3534	11616
809,67240 Da 738,46 s	12.31	854.671	HexCer 14:2;2O/28:0	C48H91NO8	14520	7218	17778	26390	74478	46688	34996	11636	25324	46464	30500	32594	41584	74844	39054	28072	73828	55424	47086	70830	13316	29842
799,65149 Da 690,91 s	11.52	844.65	HexCer 16:1;2O/24:0;O	C46H89NO9	43736	25954	70204	54662	73834	92006	82476	71490	83998	135070	104982	140390	102154	194734	105972	123444	101700	117792	98808	139852	39066	94316
813,66783 Da 741,28 s	12.35	858.666	HexCer 16:1;2O/25:0;O	C47H91NO9	34422	16130	76990	54014	99106	75650	53984	43882	53222	109276	52084	86126	111188	285060	122328	138660	112898	112350	87050	126778	31988	68364
827,68327 Da 799,86 s	13.33	872.681	HexCer 16:1;2O/26:0;O	C48H93NO9	50486	22766	122790	86906	191202	148064	101774	72436	102376	228616	137452	179430	133292	309454	167868	131230	214050	196682	166230	236006	51136	119330
811,65082 Da 662,30 s	11.04	856.651	HexCer 16:2;2O/25:0;O	C47H89NO9	9980	3516	9990	10912	23748	18962	13900	7350	8840	17234	8068	10326	32668	84562	17736	24916	28388	19980	20710	26812	6488	15272
829,66285 Da 719,59 s	11.99	828.656	HexCer 18:1;O2/22:0	C46H89NO8	19070	13072	28180	30954	60820	54918	39142	31140	36272	70270	57782	63684	52710	76046	52610	39894	71762	65402	43022	81820	21378	32564
811,68830 Da 755,25 s	12.59	856.687	HexCer 22:1;2O/20:0	C48H93NO8	2820	1482	2322	3516	35238	18594	6306	7706	11790	22458	17016	17446	12160	17950	7426	5044	37228	19802	11184	34270	2250	6338
797,67252 Da 774,98 s	12.92	842.671	HexCer 25:0;2O/16:1	C47H91NO8	13454	6336	21556	19292	42156	30238	19356	10918	16220	37358	17740	28124	32766	83404	43362	37876	45042	34846	25906	44034	10258	21628
843,64172 Da 618,76 s	10.31	842.634	HexCer 40:2;O3	C46H87NO9	2062	774	1652	2466	5132	4358	4032	2060	3662	4980	2764	3398	8746	16026	4362	6440	6514	5846	6014	8192	1638	3900
857,69387 Da 837,61 s	13.96	856.687	HexCer 42:1	C48H93NO8	25860	12412	47010	46100	120434	85448	47442	34204	48296	110806	75682	83846	56960	113172	79134	49012	136176	102682	70998	139864	21312	49938
847,66529 Da 837,92 s	13.97	846.658	HexCer 42:1	C48H93NO8	2450	1518	4438	3792	8176	6558	4146	3156	4242	8282	5866	6776	4354	7078	5630	4082	10344	6882	5784	8966	1886	4244
763,51395 Da 411,45 s	6.86	762.507	LNAPE 16:0/N-22:6	C43H74NO8P	39720	41828	32154	83528	34858	27870	116328	91856	78454	19954	38374	56230	105710	38828	60698	41954	34848	127854	113186	34728	65398	36584
747,57634 Da 713,94 s	11.9	746.569	LNAPE 18:0/N-18:0	C41H82NO8P	2046	2244	2706	2410	0	850	2276	2478	2348	1736	1786	2084	2004	1602	2598	2472	1426	2318	2764	1358	3192	2620
523,32666 Da 246,94 s	4.12	522.319	LNAPE 18:0/N-2:0	C25H50NO8P	35584	34542	37984	61108	19132	21130	44130	90612	39076	15578	24644	29024	43908	28384	29694	23820	23042	28824	48996	22348	44968	25782
791,54560 Da 438,00 s	7.3	790.538	LNAPE 18:0/N-22:6	C45H78NO8P	15848	17816	11330	25270	12574	10068	21000	25186	19336	7970	14074	13774	24766	16850	15090	11734	14760	25002	28208	9418	19216	12012
791,54536 Da 444,05 s	7.4	790.538	LNAPE 18:0/N-22:6	C45H78NO8P	48946	55080	35318	93014	35378	29680	108164	89968	82434	20080	34974	53146	109538	54660	54438	34104	39052	101496	95288	27524	65848	32124
537,34429 Da 277,03 s	4.62	536.337	LNAPE 18:0/N-3:0	C26H52NO8P	2512	3592	1676	4410	2640	2152	6594	8558	4916	958	3302	2160	1910	2832	3748	1922	1200	5728	2470	2028	2046	1700
551,35788 Da 267,63 s	4.46	550.351	LNAPE 18:0/N-4:0	C27H54NO8P	1002	1904	882	2532	4356	1462	6104	2140	5604	532	1924	1276	1204	4090	1288	1110	1016	4840	2092	1850	1160	816
579,38970 Da 332,93 s	5.55	578.382	LNAPE 18:0/N-6:0	C29H58NO8P	934	1626	990	2710	1546	854	4276	9850	3076	0	1636	1724	1178	1702	1828	784	0	2312	2212	1144	1610	794
731,54549 Da 595,21 s	9.92	730.538	LNAPE 18:1/N-17:0	C40H78NO8P	9540	7602	8112	9654	11534	10290	8554	14738	6360	6704	6266	7236	13376	12786	9762	8464	10842	8492	10646	9190	6488	7332
729,52952 Da 497,76 s	8.3	728.522	LNAPE 18:1/N-17:1	C40H76NO8P	13222	11536	11450	16234	23166	15226	7996	14920	19204	26302	11882	12146	19854	21814	15180	11588	27650	13482	15052	19176	16042	14356
745,56110 Da 557,08 s	9.28	744.554	LNAPE 18:1/N-18:0	C41H80NO8P	2428	2746	2336	3048	2610	3568	2002	2966	2152	2906	2766	2292	3066	2700	2762	3076	2714	2886	2562	3348	2716	2690
743,54502 Da 452,08 s	7.53	742.538	LNAPE 18:1/N-18:1	C41H78NO8P	2608	3400	1716	4742	2828	3508	4818	5124	3448	1692	2418	2864	5182	3370	3020	2016	2594	5032	3540	2354	3514	2242
757,56042 Da 555,98 s	9.27	756.553	LNAPE 18:1/N-19:1	C42H80NO8P	4916	3606	4606	5564	10224	6318	3202	5754	5518	10464	5328	4048	7498	9166	6668	6258	11364	5560	5720	8330	4504	5774
755,54517 Da 499,38 s	8.32	754.538	LNAPE 18:1/N-19:2	C42H78NO8P	4140	2386	4472	6230	13956	9016	3792	4664	4906	12108	6274	6352	8326	13284	9712	6760	12268	4790	5324	10636	3356	4986
801,62492 Da 844,52 s	14.08	800.618	LNAPE 18:1/N-22:0	C45H88NO8P	2084	1876	2704	2580	4542	2780	2748	3466	2736	3412	2830	2648	2024	2872	2210	1810	4706	5114	3876	3126	1936	2012
789,52970 Da 414,66 s	6.91	788.522	LNAPE 18:1/N-22:6	C45H76NO8P	9800	8880	6070	14400	6740	6008	24660	20112	15344	4502	9456	11568	22192	10814	12756	7598	8828	24960	21838	6464	13390	8730
785,59150 Da 619,82 s	10.33	784.584	LNAPE 20:1/N-19:1	C44H84NO8P	1448	976	1612	1980	3624	2410	1434	2190	2700	3784	2188	1510	2766	3196	2496	2188	5486	2730	2544	3728	1190	1770
783,57637 Da 555,51 s	9.26	782.569	LNAPE 20:1/N-19:2	C44H82NO8P	1036	680	786	1188	4094	3394	836	1814	1798	3860	1846	2140	2386	3382	1716	1584	4680	1784	1956	3404	906	1710
801,62277 Da 729,62 s	12.16	800.615	LNAPE 20:1/N-20:0	C45H88NO8P	2584	2808	2840	3784	4490	3292	2586	3890	3278	3418	3654	3390	2836	3498	3248	3374	4454	3310	4526	4070	2718	2732
799,60817 Da 721,51 s	12.03	798.601	LNAPE 20:1/N-20:1	C45H86NO8P	2606	2018	2412	3760	13138	9766	5328	5774	5432	9692	8676	8402	4958	7428	4134	2934	12520	9712	6292	10108	2450	3160
823,60772 Da 697,11 s	11.62	822.6	LNAPE 20:1/N-22:3	C47H86NO8P	4908	6380	6374	5592	8818	7744	6172	4784	8616	5032	11362	8532	4258	4402	5908	4106	7644	5916	6262	7102	7670	4532
751,51410 Da 455,88 s	7.6	750.507	LNAPE 20:4/N-17:1	C42H74NO8P	14932	31118	18418	15664	9940	15114	13534	26060	41980	16574	17492	21302	10556	10712	16146	16698	16630	23804	20352	11890	34684	21680
765,53032 Da 957,43 s	15.96	764.523	LNAPE 20:4/N-18:1	C43H76NO8P	700	1166	1222	1646	1116	542	2018	1040	3332	474	1248	1162	262	1458	814	1092	420	2438	892	786	550	542
765,52995 Da 1105,49 s	18.42	764.523	LNAPE 20:4/N-18:1	C43H76NO8P	650	818	886	1222	1024	482	2560	1052	3024	494	874	744	216	2074	968	1076	602	2260	1162	732	466	616
765,52941 Da 457,96 s	7.63	764.522	LNAPE 20:4/N-18:1	C43H76NO8P	6262	11968	7906	5826	5816	8410	5518	11028	13662	7606	9246	10564	5454	5278	6556	5602	8646	7718	9048	7430	13504	8352
765,52955 Da 643,49 s	10.72	764.522	LNAPE 20:4/N-18:1	C43H76NO8P	1776	5558	2654	8520	4186	3830	14714	8250	22246	1208	4052	5984	1004	4922	4300	2470	1522	14154	5714	3408	2494	1884
779,54537 Da 498,19 s	8.3	778.538	LNAPE 20:4/N-19:1	C44H78NO8P	61030	59058	64018	53350	42706	36954	32990	57014	90120	71520	47770	49562	57114	48964	62546	37940	70832	42498	62526	61086	81814	67762
777,52948 Da 457,75 s	7.63	776.522	LNAPE 20:4/N-19:2	C44H76NO8P	20430	22924	14978	17202	15350	18288	14468	21562	26620	19910	19174	19638	16424	20694	20098	15264	22400	18334	17966	17870	26838	16796
795,57600 Da 635,69 s	10.59	794.569	LNAPE 20:4/N-20:0	C45H82NO8P	9260	11426	8956	9018	8624	9784	8636	9664	9444	8746	12158	9954	7206	6358	8058	7288	7880	7996	7550	8010	9700	8228
793,56056 Da 501,71 s	8.36	792.553	LNAPE 20:4/N-20:1	C45H80NO8P	5346	6334	7088	6708	2944	3920	5068	5616	9116	7742	5188	5960	5570	5664	7182	6766	6440	4814	7590	9712	10430	7306
793,56072 Da 571,33 s	9.52	792.553	LNAPE 20:4/N-20:1	C45H80NO8P	2570	3210	2674	3166	4056	3286	3360	2692	2656	2820	3634	2876	3354	2816	3214	3814	2882	2838	3432	3552	3002	3216
779,54479 Da 483,52 s	8.06	778.538	LNAPE 22:4/N-17:1	C44H78NO8P	3710	8430	4796	3986	2334	5234	3422	6222	8510	6748	6126	6426	2592	2262	4648	3870	3520	3602	3260	3872	7760	5930
807,57810 Da 539,84 s	9	806.571	LNAPE 22:4/N-19:1	C46H82NO8P	1456	1276	1446	1150	1072	938	816	1150	2228	1804	926	918	1144	1198	1428	1586	1688	1042	1074	1028	2086	1834
803,54476 Da 483,87 s	8.06	802.537	LNAPE 22:6/N-19:1	C46H78NO8P	39802	37548	35738	40896	22336	29876	31330	58670	42546	45582	39072	36686	35666	33740	48862	48322	34338	31286	34346	40544	45674	41498
819,57567 Da 530,87 s	8.85	818.568	LNAPE 22:6/N-20:0	C47H82NO8P	2486	2374	2702	2878	3170	2514	2264	2448	2080	2250	2182	2444	3846	3064	2380	3032	3526	2718	2584	2656	2446	2566
841,56093 Da 494,69 s	8.24	840.554	LNAPE 22:6/N-22:3	C49H80NO8P	16224	8682	9448	9686	8086	7166	3310	7990	5364	15776	6880	4232	14024	7502	6350	11094	15022	2976	5566	12720	9208	13256
589,37355 Da 334,48 s	5.57	588.366	LNAPE 8:0/N-17:2	C30H56NO8P	6616	14680	8208	19706	15898	8890	36290	57680	36758	4280	20222	23872	13804	21126	17608	8728	5580	24208	21152	11442	10750	8190
763,53526 Da 440,05 s	7.33	762.528	LNAPS 18:0/N-16:0	C40H78NO10P	1530	0	1202	2634	12186	4460	3570	0	4756	2704	1852	3378	10196	17704	4038	2468	9712	11520	7528	5188	1858	2976
567,31614 Da 177,92 s	2.97	566.309	LNAPS 18:0/N-2:0	C26H50NO10P	2534	1812	1414	5654	1454	984	4204	3902	9668	740	1126	1012	1744	2736	1404	1512	1140	8480	3578	928	1886	1326
835,53473 Da 410,97 s	6.85	834.527	LNAPS 18:0/N-22:6	C46H78NO10P	53704	42860	46474	69160	27702	25368	98972	53384	75138	27076	31462	38040	68898	37560	45098	37666	49484	89582	87094	25118	72294	45416
833,52033 Da 381,41 s	6.36	832.513	LNAPS 18:1/N-22:6	C46H76NO10P	1108	212	1878	1004	1282	284	2618	4130	2632	1438	1294	1842	2158	1794	3732	2302	2764	2662	4312	1966	5130	3442
807,50378 Da 366,61 s	6.11	806.497	LNAPS 22:6/N-16:0	C44H74NO10P	4058	4066	5710	3248	3464	5602	1886	3876	2114	4166	2970	2274	1828	2950	3566	3620	2586	1716	1848	3762	2574	3020
835,53482 Da 402,41 s	6.71	834.528	LNAPS 22:6/N-18:0	C46H78NO10P	13204	11620	9626	20242	6394	5868	20872	21620	19816	5780	6894	12512	18276	11684	15548	9476	10386	18378	17732	6066	24616	10512
879,50299 Da 335,98 s	5.6	878.496	LNAPS 22:6/N-22:6	C50H74NO10P	2302	2578	1774	2690	2090	3230	2852	0	1464	1406	3644	2590	3378	1424	2340	1994	0	2586	3130	2078	2236	1702
410,24236 Da 199,41 s	3.32	409.235	LPA 16:0	C19H39O7P	4044	4846	3704	6010	4250	4218	2254	3462	3418	4338	3042	2382	7878	3620	4480	2960	3834	2818	4478	3468	4526	3150
438,27395 Da 233,44 s	3.89	437.267	LPA 18:0	C21H43O7P	3112	2946	4118	2886	2212	2636	2968	3604	2296	3418	2258	2472	3886	2416	2916	4420	3570	2050	2530	2942	3940	3616
438,27474 Da 246,29 s	4.1	437.267	LPA 18:0	C21H43O7P	2696	2482	3728	8728	2780	1622	7384	9294	8784	1480	2526	2864	4012	3262	2402	2836	1884	7270	8524	2250	4216	1824
438,27436 Da 268,55 s	4.48	437.267	LPA 18:0	C21H43O7P	41238	37294	48342	45998	24462	23612	0	86986	42434	20652	24668	0	25274	0	28984	35872	39792	21900	58976	20718	71042	43974
436,25862 Da 209,81 s	3.5	435.251	LPA 18:1	C21H41O7P	3048	2266	3490	3594	5670	3060	2444	2546	2586	4108	2796	2512	12046	2924	3114	2266	5132	2168	3942	3530	3490	2352
436,25890 Da 245,06 s	4.08	435.252	LPA 18:1	C21H41O7P	3764	3460	3094	5182	3280	2414	4182	4556	4478	1916	2810	2458	4460	3590	2578	2076	3150	4694	4876	2538	3746	2650
458,24343 Da 161,44 s	2.69	457.236	LPA 20:4	C23H39O7P	2030	1890	2008	2814	2292	1598	1674	3208	2544	2018	2002	1942	2544	1538	2122	1712	2154	1344	2080	2068	2546	1470
482,24249 Da 157,23 s	2.62	481.235	LPA 22:6	C25H39O7P	7550	4890	6416	7776	3418	3672	3350	6158	4272	5452	3070	3376	6530	2884	5098	5574	4778	2364	4882	4028	8054	5572
513,30629 Da 161,03 s	2.68	512.299	LPC 14:0	C22H46NO7P	7988	7908	7624	11706	7242	5854	10448	14610	10842	3964	7618	10210	7900	5156	10466	5338	7192	11934	10826	6796	9170	5802
495,33190 Da 204,36 s	3.41	540.33	LPC 16:0	C24H50NO7P	169204	187636	170202	250998	135164	136182	235856	255512	235326	84540	203412	226376	172068	128288	203622	113550	137888	233220	232436	138608	220822	136864
495,33178 Da 214,75 s	3.58	540.33	LPC 16:0	C24H50NO7P	274112	278360	285664	282990	318474	319838	300088	273646	308274	253602	285674	272028	475710	344338	295938	330014	347928	322206	293544	323722	268814	285838
541,33739 Da 243,89 s	4.06	540.33	LPC 16:0	C24H50NO7P	6502	6486	6206	9364	5248	4056	10002	9424	9038	2550	7412	8222	8036	4762	7362	5378	6502	11320	9356	4524	7976	5328
539,32148 Da 170,13 s	2.84	538.314	LPC 16:1	C24H48NO7P	11920	13360	11710	14756	11870	10992	16284	21524	16060	7000	18864	16292	11052	7866	13544	6510	11082	18564	17696	11304	14192	10410
569,36846 Da 272,63 s	4.54	568.361	LPC 18:0	C26H54NO7P	53254	66782	44982	89006	51690	57096	100474	93520	88416	30038	81800	93224	34976	52972	62566	34580	48316	109798	88506	49394	77536	44826
569,36847 Da 285,05 s	4.75	568.361	LPC 18:0	C26H54NO7P	259542	299660	243330	310610	273714	268716	320194	301750	317992	165084	302462	313184	313892	234312	278118	206470	255328	336080	301694	246114	297324	251586
567,35285 Da 215,75 s	3.6	566.346	LPC 18:1	C26H52NO7P	0	16690	13336	19894	21572	0	17820	18252	0	14708	15694	17004	28552	20252	17812	17438	21194	0	20216	0	15850	16110
567,35285 Da 228,97 s	3.82	566.346	LPC 18:1	C26H52NO7P	128954	151838	130958	151326	178030	163012	163000	121934	168314	128722	152752	162484	177204	162376	144738	137044	170000	205148	160696	174962	134800	140082
597,39983 Da 347,34 s	5.79	596.393	LPC 20:0	C28H58NO7P	1776	2230	1390	3550	5328	3468	2608	3630	3304	1712	4556	3620	2516	2248	2344	1230	3348	4932	3430	3350	2632	1414
595,38414 Da 292,03 s	4.87	594.377	LPC 20:1	C28H56NO7P	5104	4530	4680	5644	7060	6468	5348	6548	6318	5600	6626	6230	5928	5072	5824	5026	6680	7424	7476	6322	5954	5454
589,33718 Da 170,59 s	2.84	588.33	LPC 20:4	C28H50NO7P	14964	16814	14794	17372	11952	11550	17382	17472	20116	0	18162	22684	12276	7822	13778	8196	12350	19842	16984	11284	20020	11966
589,33709 Da 180,13 s	3	588.33	LPC 20:4	C28H50NO7P	93322	96912	91134	99702	69056	72608	89184	100326	103280	51768	77876	105562	75320	49636	82904	54946	69300	98350	95188	67956	99660	79466
617,36832 Da 223,93 s	3.73	616.361	LPC 22:4	C30H54NO7P	5896	7592	6834	6998	5600	5630	6234	6102	7622	5194	7770	9112	5192	3770	5434	3938	6188	8300	6656	6828	7448	5762
453,28491 Da 211,82 s	3.53	452.278	LPE 16:0	C21H44NO7P	67634	90300	69618	106236	73242	83810	101114	108252	77908	44556	93992	97222	163352	69038	100966	64912	78710	88000	89026	83246	79642	61166
453,28494 Da 222,95 s	3.72	452.278	LPE 16:0	C21H44NO7P	217644	320712	290870	261578	326202	386786	303200	232886	266894	219706	370540	361694	505026	344534	328242	321912	310638	336026	243814	391360	256708	267028
451,26947 Da 173,97 s	2.9	450.262	LPE 16:1	C21H42NO7P	2994	3978	3292	3054	5376	5014	3706	4898	4202	3314	5668	4516	3868	5094	3560	3898	5232	4450	4848	4564	3778	3542
467,30082 Da 257,40 s	4.29	466.294	LPE 17:0	C22H46NO7P	16226	15958	13766	24562	16532	15704	21854	36782	15444	6656	14706	15978	29940	14856	18298	11474	12984	23246	21908	13450	13612	9966
481,31613 Da 278,92 s	4.65	480.309	LPE 18:0	C23H48NO7P	387626	621052	397664	642188	458144	645554	878528	628714	638162	227840	644886	841726	578036	466688	558662	354336	359694	747568	581366	426562	480804	362008
481,31633 Da 292,77 s	4.88	480.309	LPE 18:0	C23H48NO7P	837058	909184	873388	956306	984424	989956	953266	875352	888118	730368	880134	895442	1035266	966892	890012	918200	924540	998626	959838	949578	933264	920558
527,32406 Da 300,52 s	5.01	526.317	LPE 18:0	C23H48NO7P	34912	2710	12480	2826	5042	24554	662	2948	3182	1242	6212	4360	2078	12444	11268	1968	2072	15338	19162	11226	4270	14278
479,30061 Da 223,70 s	3.73	478.293	LPE 18:1	C23H46NO7P	19360	29756	26338	28522	54586	51754	31858	25266	26106	26348	46146	42976	49516	47092	35460	29754	40922	34124	23434	42414	23112	25800
479,30062 Da 236,77 s	3.95	478.293	LPE 18:1	C23H46NO7P	238820	289648	266414	329788	412004	422692	334466	294234	305030	210314	416056	385266	347122	384224	368832	268938	316258	349686	305404	369412	266376	235070
477,28511 Da 190,54 s	3.18	476.278	LPE 18:2	C23H44NO7P	15792	13928	11244	21028	20876	19896	17200	24108	14022	7798	27526	16338	16684	11496	17450	9506	12250	15154	12794	14732	10136	7562
495,33205 Da 323,47 s	5.39	494.325	LPE 19:0	C24H50NO7P	3460	3974	2708	4966	5216	4540	3720	5092	2964	1554	3984	4556	4140	3750	4312	2870	3380	3374	3770	2754	3162	2482
509,34762 Da 352,30 s	5.87	508.34	LPE 20:0	C25H52NO7P	2576	3370	3020	4328	7316	5800	3884	4444	4098	2986	6542	4954	4130	4432	4030	2526	6308	6002	4262	4240	3378	3108
507,33185 Da 287,15 s	4.79	506.325	LPE 20:1	C25H50NO7P	3720	3782	3180	6034	15342	12052	6328	6054	7512	5852	9138	9200	9814	8534	7984	4984	12400	11734	6934	10652	3694	4458
507,33174 Da 298,31 s	4.97	506.324	LPE 20:1	C25H50NO7P	14476	15880	14070	24834	68380	48644	25278	33310	34762	27242	44004	41128	16534	53740	30950	17114	51542	45910	31644	45136	16838	19178
503,30071 Da 209,23 s	3.49	502.293	LPE 20:3	C25H46NO7P	8494	13706	9310	21956	17492	20856	17630	15376	18074	9596	21068	20740	26842	12998	16960	11254	11610	17062	13400	13764	13650	8934
503,30049 Da 226,16 s	3.77	502.293	LPE 20:3	C25H46NO7P	1584	2918	2194	1928	4218	5174	1624	2166	2354	3294	5142	3836	4202	3512	2758	2944	3100	2598	1714	3334	3516	2444
547,29009 Da 162,94 s	2.72	546.283	LPE 20:4	C25H44NO7P	1822	2074	1610	3084	2372	2300	2028	2874	2754	1548	2152	2458	2146	1496	2594	1804	2296	2820	2038	1922	2544	1672
501,28494 Da 175,96 s	2.93	500.278	LPE 20:4	C25H44NO7P	0	0	0	0	0	0	0	514	0	0	0	0	0	0	0	0	0	0	0	0	0	0
501,28497 Da 185,17 s	3.09	500.278	LPE 20:4	C25H44NO7P	342988	485606	369774	483420	452724	460722	520052	479294	551100	279612	448932	593752	423026	340754	482176	322364	372616	555006	429694	403760	399444	344412
535,36312 Da 354,99 s	5.92	534.356	LPE 22:1	C27H54NO7P	1154	800	862	1724	3752	3194	1452	2178	2576	1938	2924	2848	0	3104	1784	1224	3978	2726	2098	3384	712	1048
529,31612 Da 220,54 s	3.68	528.309	LPE 22:4	C27H48NO7P	12074	22262	15476	14618	25606	31200	23012	14796	27922	18218	24340	28800	21736	17128	17342	13742	18776	24998	14260	21218	16470	14506
527,30047 Da 192,65 s	3.21	526.293	LPE 22:5	C27H46NO7P	7714	11264	8730	18522	16490	16422	14322	16202	15968	6888	13108	14458	11112	10790	14372	10930	8722	11858	11362	11562	10478	6498
527,30066 Da 211,03 s	3.52	526.293	LPE 22:5	C27H46NO7P	17792	26046	17256	22570	14632	18258	36958	40396	26648	16248	39262	34916	58202	9496	26448	9696	19938	30952	24010	32756	31344	19404
525,28473 Da 167,75 s	2.8	524.277	LPE 22:6	C27H44NO7P	0	0	0	0	0	0	0	0	0	0	1798	0	0	0	0	0	2452	0	0	0	2064	0
525,28503 Da 174,16 s	2.9	524.278	LPE 22:6	C27H44NO7P	551754	629974	631060	648742	704784	684682	710906	585808	635110	465142	604616	651616	727962	760612	649650	658160	660176	740110	635242	693166	592884	533684
557,34727 Da 285,47 s	4.76	556.34	LPE 24:4	C29H52NO7P	11424	21544	12712	17746	15628	18846	19106	13602	25394	9780	19502	21996	12486	7880	14552	8040	10830	18884	15622	13134	16528	10530
555,33220 Da 255,17 s	4.25	554.325	LPE 24:5	C29H50NO7P	2674	6794	3832	5362	4002	6262	7304	6092	11068	4120	8626	9974	3072	2440	4282	2418	3468	7298	4618	3860	5890	3782
553,31609 Da 214,98 s	3.58	552.309	LPE 24:6	C29H48NO7P	2752	4554	3192	5108	6992	6596	5586	3364	5630	3018	4210	4818	5542	5424	3656	3360	4010	4800	3846	4690	3022	2548
439,30508 Da 255,79 s	4.26	438.298	LPE O-16:0	C21H46NO6P	32630	41886	34222	60100	38498	42946	52382	45688	42706	20712	39614	50800	47772	26952	34796	22166	30054	43854	40284	25648	40672	23784
437,29022 Da 250,63 s	4.18	436.283	LPE O-16:1	C21H44NO6P	0	0	0	0	0	0	0	0	0	0	0	0	0	0	0	0	0	0	0	0	0	0
437,29007 Da 252,11 s	4.2	436.283	LPE O-16:1	C21H44NO6P	297762	504124	375542	487392	376882	422844	613434	585186	511636	238300	534632	629642	602582	438826	454592	307796	366974	557416	529018	338548	499096	307332
451,30580 Da 286,40 s	4.77	450.299	LPE O-17:1	C22H46NO6P	23840	17716	16642	24160	20498	18394	29864	38856	17436	9312	17336	23106	41638	18096	25428	16762	21336	26176	24630	20996	19168	15334
465,32137 Da 318,91 s	5.32	464.314	LPE O-18:1	C23H48NO6P	677790	737294	671990	888812	671634	689668	923960	961760	798490	399256	794174	900360	691264	661690	882996	624226	738372	860656	962240	776568	886918	641190
465,32170 Da 325,82 s	5.43	464.314	LPE O-18:1	C23H48NO6P	0	0	0	0	9404	0	23354	0	0	0	0	0	0	12072	0	0	0	21872	0	0	0	0
463,30573 Da 263,07 s	4.38	462.298	LPE O-18:2	C23H46NO6P	242702	338598	229464	356804	336470	394838	546958	369678	342454	179054	521084	574348	463060	228818	420126	211210	279364	547488	459598	305052	309532	229744
463,30548 Da 274,21 s	4.57	462.298	LPE O-18:2	C23H46NO6P	0	0	0	0	0	0	0	0	1672	0	0	0	0	0	0	0	0	21198	13324	0	0	0
493,35262 Da 375,52 s	6.26	492.345	LPE O-20:1	C25H52NO6P	8402	11520	9172	10238	9842	10776	12520	16328	12862	5018	14262	14882	7946	6916	10596	6970	10960	12776	11108	9552	16566	12696
491,33718 Da 324,37 s	5.41	490.33	LPE O-20:2	C25H50NO6P	4570	6636	4648	6638	12474	12502	7424	8338	8096	4600	14276	13304	7450	8548	7772	4616	10146	9886	7608	9154	7352	5918
513,32072 Da 266,76 s	4.45	512.313	LPE O-22:5	C27H48NO6P	3618	4074	3266	5314	4226	4658	4154	15682	3678	3052	6020	5510	5452	3994	5662	3722	3968	2310	4758	4174	5200	3206
484,27967 Da 180,31 s	3.01	483.272	LPG 16:0	C22H45O9P	13664	14994	14598	21998	15560	19638	19418	17134	11850	14864	10496	16696	17986	17208	18470	13688	16638	13980	14898	18376	12784	12602
482,26440 Da 145,74 s	2.43	481.257	LPG 16:1	C22H43O9P	2664	3254	2750	3200	6198	6322	2418	2264	1774	2620	2816	3270	1920	2528	2890	2418	3028	2250	1626	4262	1426	1558
512,31082 Da 230,35 s	3.84	511.304	LPG 18:0	C24H49O9P	1932	2146	1794	2094	2904	3344	2454	1694	1670	1936	2182	2504	2230	2250	2122	1518	2456	2048	1806	2584	2052	1814
512,31120 Da 242,97 s	4.05	511.304	LPG 18:0	C24H49O9P	28450	30450	26146	39174	28584	38838	45152	45460	26368	19840	30534	37038	28652	21614	28430	16224	24388	38154	29588	28144	25758	18304
510,29510 Da 189,10 s	3.15	509.288	LPG 18:1	C24H47O9P	47398	56666	46684	54662	74032	109532	43214	35792	28782	51406	34868	55870	35578	30822	40554	25362	45826	35614	24700	61512	20624	21780
508,27983 Da 153,86 s	2.56	507.273	LPG 18:2	C24H45O9P	9196	10048	8196	6668	10966	14308	6508	7532	4326	6574	4504	7798	3480	2572	3652	3192	5074	3132	1978	6634	2148	2808
532,27946 Da 149,83 s	2.5	531.272	LPG 20:4	C26H45O9P	42634	61734	44866	41384	49190	73890	24716	22774	16758	25400	14004	35706	13934	12098	20220	13928	21006	18400	13634	34486	12538	14902
560,31063 Da 185,35 s	3.09	559.303	LPG 22:4	C28H49O9P	11992	15774	11532	11094	10714	17850	7666	6434	5536	6088	4080	6788	3114	2876	4494	3558	3804	5188	3122	5952	3474	3376
558,29524 Da 169,24 s	2.82	557.288	LPG 22:5	C28H47O9P	8398	13680	8396	6048	6124	11026	6742	6848	4318	8024	5074	6886	3456	1536	3518	1654	3178	3854	2146	6554	2854	2980
556,27931 Da 143,72 s	2.4	555.272	LPG 22:6	C28H45O9P	149128	171908	141564	207062	234900	351468	87928	67348	51528	81840	79772	82822	42590	42632	53930	47122	43476	46686	31198	79590	34114	30742
522,33149 Da 255,65 s	4.26	521.324	LPG O-20:2	C26H51O8P	2754	2188	2304	3022	1792	1254	3288	3226	2500	1082	1468	1614	2492	2434	1562	1774	1926	1902	2990	1622	2560	1416
572,29527 Da 156,58 s	2.61	571.288	LPI 16:0	C25H49O12P	0	2028	8584	0	0	0	1940	0	7744	1226	5434	0	0	0	0	0	7654	4926	11090	0	7344	0
572,29533 Da 166,98 s	2.78	571.288	LPI 16:0	C25H49O12P	79418	54008	71838	98726	60626	57612	86744	117894	65072	39808	58482	51964	91936	64916	65542	58084	61456	59492	87522	54520	64162	52392
586,31102 Da 192,33 s	3.21	585.304	LPI 17:0	C26H51O12P	4144	2246	2796	3398	2746	2696	2478	5464	2520	1946	1774	2058	3594	2440	2302	2450	2172	2788	3068	2334	2236	1940
600,32700 Da 211,55 s	3.53	599.32	LPI 18:0	C27H53O12P	40472	34578	39710	51776	33062	32314	43140	56956	44008	24824	20456	25498	52872	31888	28574	28792	28496	31984	48006	23488	38424	32536
600,32660 Da 224,43 s	3.74	599.319	LPI 18:0	C27H53O12P	291812	231312	309778	314046	254250	249392	297856	307054	306578	204596	144358	180846	439244	266826	199478	253166	233766	233386	321798	190462	282378	262792
598,31090 Da 175,21 s	2.92	597.304	LPI 18:1	C27H51O12P	47138	33074	36588	39952	40386	43060	45120	64000	36672	32634	38742	32282	47448	33924	31706	33412	38756	39142	45618	37364	36484	35172
626,34202 Da 234,81 s	3.91	625.335	LPI 20:1	C29H55O12P	2202	1564	1482	1960	2312	2890	2048	2132	2094	1742	1850	1314	1826	2260	1692	1400	2088	2150	2428	1574	1618	1844
620,29514 Da 141,63 s	2.36	619.288	LPI 20:4	C29H49O12P	171894	137518	138006	206056	136616	147882	206516	201518	177468	87692	130368	156296	168660	127334	161188	109140	129492	163998	174792	137410	154854	110010
644,29529 Da 137,11 s	2.29	643.288	LPI 22:6	C31H49O12P	13232	6586	9110	15658	14440	12062	14274	13464	6616	4568	6080	7314	15652	14456	11966	8594	8830	9956	11106	11672	6752	5360
497,27481 Da 170,22 s	2.84	496.268	LPS 16:0	C22H44NO9P	12562	13364	14288	12758	6984	9432	14044	16548	12174	7722	12448	12970	12536	7530	14148	10702	10714	10990	11580	8394	16832	13034
525,30602 Da 219,21 s	3.65	524.299	LPS 18:0	C24H48NO9P	71498	0	82832	86804	54996	54670	0	113190	0	58652	0	0	0	51114	0	0	0	37598	0	62452	90420	0
525,30594 Da 232,09 s	3.87	524.299	LPS 18:0	C24H48NO9P	450552	497148	486898	486764	386592	398446	568540	520802	497144	359004	386568	450642	542590	426056	465768	451210	491790	524696	542994	403856	517972	456250
523,29028 Da 182,50 s	3.04	522.283	LPS 18:1	C24H46NO9P	85310	68808	86280	101688	96926	85552	92230	103100	71904	57164	66470	80032	112058	75748	104536	77540	99534	89356	91840	90916	72776	70872
551,32146 Da 240,60 s	4.01	550.314	LPS 20:1	C26H50NO9P	3528	3262	3022	4480	5314	4310	5094	6306	4792	2940	4218	4596	5466	3302	5164	2682	6192	6716	6836	4352	4272	3202
545,27463 Da 146,89 s	2.45	544.267	LPS 20:4	C26H44NO9P	9418	7840	8252	8882	9552	7564	9404	12908	10084	5442	10864	11242	9618	5866	10120	5314	9642	10082	9428	7788	10126	7542
577,33725 Da 244,28 s	4.07	576.33	LPS 22:2	C28H52NO9P	5630	5178	5420	5350	3382	3422	5888	10634	2926	3298	3668	4224	12200	3802	5274	4640	4574	2778	5356	3340	5936	4510
575,32167 Da 199,50 s	3.32	574.314	LPS 22:3	C28H50NO9P	1856	1710	2092	1892	1210	1218	1200	4716	1426	2120	1376	1256	2806	1536	1858	2110	1588	1058	1814	1250	2300	2358
571,28984 Da 162,91 s	2.72	570.283	LPS 22:5	C28H46NO9P	7382	6190	5078	6024	3270	3906	8210	12548	8356	5360	7872	8160	6732	2770	6408	2756	5868	6892	7678	7672	10130	6604
569,27443 Da 138,35 s	2.31	568.267	LPS 22:6	C28H44NO9P	224184	198714	208164	294958	176142	181708	296998	307818	242336	110926	210488	234576	260268	162848	267726	153526	170908	243136	259286	181408	267610	163248
1164,75578 Da 673,28 s	11.22	1163.75	MLCL 52:3; MLCL 16:1_18:1_18:1	C61H114O16P2	4492	5472	6948	5724	2964	2268	4216	6080	5108	3290	2588	2684	3192	4358	3638	3532	4114	3432	4938	2606	5512	5518
1192,78747 Da 764,72 s	12.75	1191.78	MLCL 54:3; MLCL 18:1_18:1_18:1	C63H118O16P2	5692	5582	10916	7112	3636	1866	5156	4878	5982	3214	1876	2498	4114	7438	4166	5866	5374	4758	6524	2072	6834	5812
1190,77243 Da 689,61 s	11.49	1189.77	MLCL 54:4; MLCL 18:1_18:1_18:2	C63H116O16P2	9100	6102	9304	10200	4116	3298	5724	6168	5712	3978	3288	2994	5850	5194	5052	6224	4250	3218	5592	4016	6670	5386
1188,75706 Da 662,87 s	11.05	1187.75	MLCL 54:5; MLCL 16:0_18:1_20:4	C63H114O16P2	2560	2340	3566	3206	1818	1288	2264	1892	2756	1728	1086	1278	2300	2706	2274	2730	2370	2282	3002	1426	2830	2526
1186,74180 Da 599,54 s	9.99	1185.73	MLCL 54:6; MLCL 16:1_18:1_20:4	C63H112O16P2	2270	1952	2410	3208	1042	1082	1690	1510	1362	1388	1016	896	1502	1448	1310	2070	1152	922	1290	846	1906	1934
1214,77160 Da 673,56 s	11.23	1213.76	MLCL 56:6; MLCL 18:1_18:1_20:4	C65H116O16P2	12496	13796	16030	13750	7846	5696	11760	10800	15124	8526	7316	7102	6630	8708	7902	10088	9810	9760	12820	5614	17280	13416
1236,75577 Da 596,18 s	9.94	1235.75	MLCL 58:9; MLCL 18:1_20:4_20:4	C67H114O16P2	4308	4316	4792	4386	2498	2540	3038	3566	2766	2320	2468	2388	2632	3398	2610	2884	2434	2160	3116	2130	3470	3318
411,24389 Da 148,65 s	2.48	410.237	N-arachidonoyl taurine	C22H37NO4S	13902	21778	12012	17534	17884	22576	21006	28742	24992	24028	24484	28670	17622	16082	22312	21006	13090	18110	26754	29756	14030	20624
389,25974 Da 185,05 s	3.08	388.252	N-oleoyl taurine	C20H39NO4S	12014	19140	11864	15938	16024	28446	22360	14972	14138	12790	12064	14504	8626	7650	8994	8098	10792	13030	9850	14370	7636	6838
363,24393 Da 170,94 s	2.85	362.237	N-palmitoyl taurine	C18H37NO4S	13468	32060	19808	19076	20988	38884	42272	30372	28990	22096	26716	33600	17796	15792	22854	17422	26046	28588	17822	31632	20024	16208
391,27519 Da 234,42 s	3.91	390.268	N-stearoyl taurine	C20H41NO4S	42052	65660	41008	54386	48036	80352	44420	22798	31686	23228	36220	49886	23764	25454	27016	18538	24822	28938	24494	29838	27272	17366
720,47219 Da 450,02 s	7.5	719.465	PA 16:0_22:6	C41H69O8P	5750	4390	3876	16152	2128	632	4384	9364	11514	910	1170	1218	1696	5968	2252	2892	1154	7086	5666	1224	4748	2976
702,51868 Da 647,77 s	10.8	701.511	PA 18:0_18:1	C39H75O8P	6972	3192	10268	7160	12422	3730	3782	3108	6572	6654	2304	2840	9052	14568	4754	5020	13180	8306	11234	5858	6746	6588
748,50343 Da 1405,77 s	23.43	747.496	PA 18:0_22:6	C43H73O8P	4186	3196	2912	8906	1194	698	4232	4354	4108	1012	942	496	1612	4632	1036	1548	1340	3920	5974	950	3148	1628
748,50337 Da 459,61 s	7.66	747.496	PA 18:0_22:6	C43H73O8P	13476	16478	11136	32950	15620	6062	28704	18848	40368	5100	9194	9072	10562	25762	10558	13056	7908	39680	34850	7388	16568	10928
752,53660 Da 647,13 s	10.79	751.529	PA 20:1_20:3	C43H77O8P	2990	3050	4852	2092	2130	692	1368	2058	2406	2410	0	1030	1732	1832	0	2104	2780	694	2854	1548	3866	3182
524,25321 Da 147,44 s	2.46	523.246	PA 24:6; PA 2:0_22:6	C27H41O8P	3536	3226	5046	4940	2658	1818	2822	3484	3126	3368	2870	2828	2150	2610	4656	4488	3468	2304	2540	4318	3330	4380
748,50471 Da 646,37 s	10.77	747.497	PA 40:6; PA 20:2_20:4	C43H73O8P	5772	3720	4516	4378	1502	2678	3420	4124	3240	2674	2102	2214	2970	2846	2854	2982	2228	2456	4628	1924	4880	4074
746,48877 Da 435,87 s	7.26	745.481	PA 40:7; PA 18:1_22:6	C43H71O8P	2362	2386	2200	2034	1554	2074	2118	1738	1760	0	2482	1994	2172	2008	2198	2298	2624	2664	2564	1676	3032	3008
779,56622 Da 534,51 s	8.91	778.559	PC 16:0/16:0	C40H80NO8P	17486	12426	14300	10526	19232	15732	11752	11920	11508	14178	11964	12188	21454	17078	11398	13928	17362	13094	13774	12456	11632	15816
779,56609 Da 556,18 s	9.27	778.559	PC 16:0/16:0	C40H80NO8P	4210	5128	4404	4342	3466	2944	4290	3982	4864	3280	3360	3930	5512	5328	3732	5216	3912	4926	5260	3208	5358	4682
779,56576 Da 572,61 s	9.54	778.558	PC 16:0/16:0	C40H80NO8P	8018	7434	11326	8620	6188	5634	6704	8038	9986	8178	5578	6220	10398	10894	8458	10614	8568	7748	10126	7086	8936	9510
807,59808 Da 770,99 s	12.85	806.591	PC 16:0_18:0	C42H84NO8P	1702	2150	3398	2330	1892	1626	2180	2636	2478	3408	2066	2350	2098	3234	3660	2766	2344	2850	2844	2260	2276	2726
807,59737 Da 611,70 s	10.2	806.59	PC 16:0_18:0	C42H84NO8P	22004	16430	23382	19836	11358	13248	19470	21804	20992	17532	14580	14736	30592	29502	17586	27222	18318	19806	20906	16732	24240	24016
807,59750 Da 621,27 s	10.35	806.59	PC 16:0_18:0	C42H84NO8P	12734	12780	0	12928	7412	8164	12852	16324	13890	10662	9132	10476	0	0	12040	16498	12338	0	15356	11716	15966	14096
807,59743 Da 639,54 s	10.66	806.59	PC 16:0_18:0	C42H84NO8P	23654	27384	32378	27232	19584	19638	28922	31090	28746	24274	25360	28570	32572	31106	30192	32560	25196	29202	32434	27030	29744	28598
805,58138 Da 555,90 s	9.27	804.574	PC 16:0_18:1	C42H82NO8P	29356	27042	23730	27394	27644	28214	23516	24272	24300	24618	25908	23496	33356	32252	24180	27938	28868	26486	25214	25556	27936	28180
805,58140 Da 572,41 s	9.54	804.574	PC 16:0_18:1	C42H82NO8P	25314	18424	19792	22512	21308	19080	16342	17440	16244	19770	16454	15538	25158	23556	18402	22088	23314	18616	20008	21374	18220	21862
805,58143 Da 585,11 s	9.75	804.574	PC 16:0_18:1	C42H82NO8P	0	0	0	6926	0	0	0	0	0	0	0	0	0	0	0	0	2222	0	0	0	0	0
805,58150 Da 594,70 s	9.91	804.574	PC 16:0_18:1	C42H82NO8P	10518	10946	9972	10044	10612	11592	8144	9460	7996	9668	8984	8710	11796	11430	9870	12260	9710	7868	9762	11170	8506	9724
805,58388 Da 723,83 s	12.06	804.577	PC 16:0_18:1	C42H82NO8P	5676	6644	5650	6250	4636	6276	6330	6590	5400	5584	5756	5748	4438	5320	7162	5274	4970	4796	4960	6152	5714	5766
803,56638 Da 504,34 s	8.41	802.559	PC 16:0_18:2	C42H80NO8P	0	9060	6796	9720	3170	8222	13474	14020	12610	0	0	0	24172	20778	14610	0	15506	0	0	0	0	0
803,56610 Da 509,72 s	8.5	802.559	PC 16:0_18:2	C42H80NO8P	13982	11768	8886	17558	18534	14318	13578	11348	14932	13254	12896	10810	19442	19876	10460	16884	17656	13226	15300	15818	12382	12094
827,56529 Da 485,69 s	8.09	826.558	PC 16:0_20:4	C44H80NO8P	3710	6532	4580	3872	4974	6792	4386	5156	4822	5784	8910	9796	238	0	5134	3164	0	3246	3046	4350	4488	3654
827,56641 Da 498,53 s	8.31	826.559	PC 16:0_20:4	C44H80NO8P	9060	7336	8328	13428	9060	5146	6882	4700	12166	5958	3738	5968	18352	15152	8384	7362	11028	9584	11640	8120	8926	8636
855,59716 Da 532,52 s	8.88	854.59	PC 16:0_22:4	C46H84NO8P	8066	8722	7124	5608	8538	8484	6370	7078	7986	7604	7158	9406	8990	5754	6414	6966	10526	6710	7112	9356	8320	8866
851,56639 Da 480,88 s	8.01	850.559	PC 16:0_22:6	C46H80NO8P	24176	27672	22004	24180	26596	23134	22582	25790	25730	23764	20554	25738	29104	27870	18350	22184	30044	26924	25796	21670	30492	27000
825,55107 Da 455,26 s	7.59	824.544	PC 16:1_20:4	C44H78NO8P	8160	14710	7394	10690	9712	19428	13326	18828	14604	10518	17620	22696	9336	6806	12832	5254	8704	14448	11896	11500	10802	7438
833,61271 Da 625,45 s	10.42	832.605	PC 18:0_18:1	C44H86NO8P	140568	133432	131686	134964	131540	144058	120536	124272	117410	127098	130930	116722	140546	128386	123726	126242	119946	115564	117852	123484	127196	130824
833,61307 Da 641,36 s	10.69	832.606	PC 18:0_18:1	C44H86NO8P	130974	140888	129778	139276	128914	138324	127200	134352	106784	125292	133550	126040	128388	112396	131304	130056	119344	103856	108508	122640	126634	122896
833,61329 Da 664,87 s	11.08	832.606	PC 18:0_18:1	C44H86NO8P	34902	39168	35254	40590	42414	45400	36080	34002	30400	34376	39490	35812	31496	33222	38240	34700	36420	31924	32444	37522	34214	32750
855,59724 Da 555,54 s	9.26	854.59	PC 18:0_20:4	C46H84NO8P	9626	8048	8406	7486	7994	7696	7430	6734	9478	9096	9962	9116	8530	7752	6868	7886	9240	8976	7274	7892	10670	10690
883,62828 Da 607,88 s	10.13	882.621	PC 18:0_22:4	C48H88NO8P	13764	13422	14060	12452	4324	6334	8010	6144	6774	7984	8378	9706	10824	5848	5572	12728	4824	5288	4062	7364	10064	12280
879,59717 Da 530,53 s	8.84	878.59	PC 18:0_22:6	C48H84NO8P	36866	32634	31212	37470	45244	34246	29920	32606	34174	31004	26396	27720	50894	52708	29110	37610	47886	41656	38344	34466	35288	38740
831,59723 Da 556,47 s	9.27	830.59	PC 18:1/18:1	C44H84NO8P	14636	14530	11408	15776	15952	14954	14774	15806	15250	15346	16642	14190	17660	15078	12104	13748	15332	13564	15350	15680	13778	15896
853,58168 Da 499,33 s	8.32	852.574	PC 18:1_20:4	C46H82NO8P	15616	12728	12764	21940	19338	11626	11540	9894	20090	13102	8580	10938	28528	22084	15024	11976	17534	17194	23044	14208	18924	15808
877,58219 Da 483,42 s	8.06	876.575	PC 18:1_22:6	C48H82NO8P	19738	24088	16072	21170	22236	24440	20832	26824	20212	23216	27784	26066	21574	19756	23132	18934	22402	23584	24342	23340	20580	21030
917,70722 Da 1054,50 s	17.57	916.7	PC 18:1_24:0	C50H98NO8P	2302	1154	2240	3714	6754	4106	2394	2096	2440	3304	4414	2952	2800	3098	3404	0	6428	3600	4028	4930	1392	2074
915,69152 Da 872,04 s	14.53	914.684	PC 18:1_24:1	C50H96NO8P	2550	1178	2236	4110	10318	5944	3804	2304	2764	5070	6644	3596	3220	5850	4806	2230	7404	4836	4672	6692	1730	2450
777,55031 Da 502,44 s	8.37	776.543	PC 32:1	C40H78NO8P	6512	8646	8538	10914	8556	8716	9104	9292	12398	10878	1644	10352	12184	10058	10378	7084	10124	8478	12202	9910	9300	9366
851,56854 Da 458,94 s	7.65	850.561	PC 38:6	C46H80NO8P	1534	1934	0	0	2176	4680	0	2996	2258	2224	9342	4954	1564	1010	1584	0	2582	2090	0	2878	2042	1564
763,57105 Da 594,79 s	9.91	762.564	PC O-32:1	C40H80NO7P	3266	3508	4402	3908	3096	2860	3704	3734	4544	4126	3718	3968	6340	5796	3502	5978	4922	4472	4330	4036	5286	5830
691,51523 Da 555,04 s	9.25	690.508	PE 16:0/16:0	C37H74NO8P	4350	6384	5178	5008	2676	3888	7330	8772	6228	4106	4612	6286	6260	5724	5122	7070	5068	8630	8484	4014	8158	6568
719,54507 Da 623,99 s	10.4	718.538	PE 16:0_18:0	C39H78NO8P	24076	30420	36068	31422	11652	13886	39936	42244	40964	21392	19822	29440	34740	28018	32024	33220	23678	40840	48688	22024	42118	31542
717,52978 Da 446,77 s	7.45	716.523	PE 16:0_18:1	C39H76NO8P	2636	4456	2476	5286	5630	6198	5126	4990	4656	2606	2796	5884	7478	4560	3434	2530	3710	6126	4236	3174	4144	2980
717,52964 Da 557,90 s	9.3	716.522	PE 16:0_18:1	C39H76NO8P	53002	58372	54980	64440	51240	53546	58936	65074	53902	47472	39240	50624	69390	60874	57614	61206	55180	61454	66448	57474	62150	51876
739,51405 Da 414,70 s	6.91	738.507	PE 16:0_20:4	C41H74NO8P	4290	5512	3158	6726	5902	4718	12812	12578	11652	3308	6158	11262	11076	5016	7754	3900	6134	15540	10808	4812	9578	4912
739,51426 Da 503,61 s	8.39	738.507	PE 16:0_20:4	C41H74NO8P	42420	68078	42606	56126	48066	50516	97138	89216	96442	75736	81498	92374	124636	101794	99636	95520	90464	93662	108424	76262	106844	102978
763,51407 Da 486,26 s	8.1	762.507	PE 16:0_22:6	C43H74NO8P	59358	61584	59378	67474	60632	49212	60490	55724	67224	48536	30980	40448	68354	67608	40998	60140	68864	70600	68838	48734	68184	58594
715,51624 Da 511,97 s	8.53	714.509	PE 16:1_18:1	C39H74NO8P	7762	9126	5832	11006	10906	10366	10698	9300	8126	6866	5970	7224	10922	11780	8250	10384	8614	8866	9478	7782	7224	5844
745,56074 Da 632,18 s	10.54	744.553	PE 18:0_18:1	C41H80NO8P	389248	425666	437048	408704	346912	385682	446432	440386	399446	362940	444964	423996	418278	409408	411686	430604	346472	393474	407020	374092	433764	387104
773,59205 Da 716,63 s	11.94	772.585	PE 18:0_20:1	C43H84NO8P	20498	25572	26824	31428	53440	38820	35590	42114	51804	40358	34990	44448	34722	45224	28842	25030	73550	66734	54166	46558	30156	26760
769,56040 Da 592,89 s	9.88	768.553	PE 18:0_20:3	C43H80NO8P	57550	77112	72194	101114	82712	98824	67606	63144	69294	63668	70488	63022	91204	95224	77192	93880	66316	69464	72462	62202	82274	67938
769,56049 Da 615,30 s	10.25	768.553	PE 18:0_20:3	C43H80NO8P	6114	11844	8636	10300	9894	12250	9022	8510	11444	9826	14042	10650	7626	9310	7916	10810	7850	8294	10812	7654	18700	13228
767,54507 Da 453,13 s	7.55	766.538	PE 18:0_20:4	C43H78NO8P	8920	19518	7220	13566	6282	10190	20458	23140	22352	6736	14352	16310	8462	4218	9370	5638	7192	23752	15820	5518	20510	8972
767,54491 Da 562,80 s	9.38	766.538	PE 18:0_20:4	C43H78NO8P	121764	133450	118996	122696	119670	128622	126714	121376	129114	122714	134324	131058	130984	121778	122550	125388	113838	113808	128578	126086	131376	121284
767,54518 Da 571,42 s	9.52	766.538	PE 18:0_20:4	C43H78NO8P	0	139314	103008	0	0	102298	117728	122930	154052	112654	141968	150578	0	0	91160	0	0	120188	114470	0	148352	125500
795,57618 Da 611,26 s	10.19	794.569	PE 18:0_22:4	C45H82NO8P	197104	176528	161590	148806	98052	140230	139308	128258	127664	113588	118918	113986	137294	119362	124342	143126	110564	123346	122412	108704	148974	142146
793,56058 Da 588,66 s	9.81	792.553	PE 18:0_22:5	C45H80NO8P	147062	155512	135906	117958	57902	70430	125454	148500	101694	108262	119638	101336	148916	53720	95776	85054	99284	106174	117468	120276	151288	141762
791,54731 Da 538,52 s	8.98	790.54	PE 18:0_22:6	C45H78NO8P	4032	0	2284	0	9900	0	3252	0	0	2886	3490	2772	5156	0	2000	0	0	0	2858	0	2574	4350
791,54529 Da 544,75 s	9.08	790.538	PE 18:0_22:6	C45H78NO8P	42286	50200	0	41862	38874	40272	40044	39250	41878	0	39040	40272	0	44180	37020	41156	45474	42100	0	41542	0	0
823,60740 Da 675,97 s	11.27	822.6	PE 18:0_24:4	C47H86NO8P	66062	106388	80538	74510	43250	56838	73356	63196	88248	53876	73794	83492	37972	29734	55764	42342	45800	63756	65996	47740	90470	64106
741,52995 Da 529,62 s	8.83	740.523	PE 18:1_18:2	C41H76NO8P	4292	3544	3328	3794	5966	7052	3262	3316	3520	4010	4254	3036	5776	4232	2758	4800	4340	4712	3466	3716	4080	4022
771,57637 Da 633,60 s	10.56	770.569	PE 18:1_20:1	C43H82NO8P	13092	17272	17498	18548	25846	24912	19660	25094	15926	22364	29122	24164	23690	24082	20692	21932	24488	20832	19210	26960	14504	15818
765,52925 Da 509,36 s	8.49	764.522	PE 18:1_20:4	C43H76NO8P	121552	146030	90846	155404	143590	144282	156686	142482	136974	115612	124360	136774	185054	176094	144252	142464	139128	149946	149048	127750	133884	120352
791,54778 Da 528,82 s	8.81	790.541	PE 18:1_22:5	C45H78NO8P	1150	2926	578	1868	1180	2664	812	3680	2260	0	0	0	0	978	0	1096	4122	2988	0	3742	3540	1234
717,52968 Da 572,90 s	9.55	716.522	PE 34:1; PE 16:0_18:1	C39H76NO8P	6596	8246	6730	8110	7190	7642	7720	10348	6658	6226	6152	6600	9332	7872	7602	7350	8252	8260	8710	7254	8302	6686
743,54490 Da 570,66 s	9.51	742.538	PE 36:2	C41H78NO8P	144908	146082	155180	167466	144564	152734	152442	149076	113038	112894	124894	115850	176176	152838	147118	168290	132840	131632	145884	139946	127438	126192
771,57677 Da 649,15 s	10.82	770.569	PE 38:2; PE 18:0_20:2	C43H82NO8P	8640	15428	11960	14512	22314	19376	16576	17122	18946	16880	18410	21076	11592	17330	12290	11066	21714	24118	20156	17110	14104	12866
813,54997 Da 525,65 s	8.76	812.543	PE 38:4	C43H78NO8P	3380	3808	3926	4646	12098	5702	3934	2988	5090	4612	3726	3226	6556	9650	4400	5130	9336	6550	5662	4254	3956	4238
813,54950 Da 555,18 s	9.25	812.542	PE 38:4	C43H78NO8P	1888	2030	1806	2480	2342	3268	2760	2420	2518	2162	2928	2786	2252	2432	2260	2520	1754	1964	2288	2236	2808	1912
767,54515 Da 697,89 s	11.63	766.538	PE 38:4; PE 18:0_20:4	C43H78NO8P	1832	3038	2788	2676	2364	2326	2366	2384	3068	3558	4028	3016	1296	1694	3446	2368	1972	2130	2058	2406	2872	2328
831,52480 Da 339,62 s	5.66	830.518	PE 38:4; PE 18:0_20:4;4O	C43H78NO12P	2594	4590	4278	3724	2956	3536	1998	5296	2514	4698	4134	5086	5474	1854	3026	3892	3660	2486	2282	4188	5028	4212
831,52433 Da 355,02 s	5.92	830.517	PE 38:4; PE 18:0_20:4;4O	C43H78NO12P	3024	5682	4990	4268	4390	4608	3562	10560	4012	4508	6204	5936	4016	3578	5732	3634	4004	2418	3788	4514	5206	4630
831,52556 Da 369,39 s	6.16	830.518	PE 38:4; PE 18:0_20:4;4O	C43H78NO12P	3608	6456	4492	3414	3484	2738	3928	12626	4256	3406	6030	4682	3236	2312	5526	2824	3296	2490	4724	4154	5814	3942
831,52463 Da 378,55 s	6.31	830.517	PE 38:4; PE 18:0_20:4;4O	C43H78NO12P	788	3692	2356	2446	1776	0	3648	14064	4578	2206	4482	6098	6574	1956	5048	2960	3100	1962	4712	3100	5940	3804
815,52985 Da 444,63 s	7.41	814.523	PE 38:4; PE 18:1_20:3;3O	C43H78NO11P	6718	7428	6974	7462	5360	4134	4758	6646	6864	5062	3182	3360	7082	7140	5926	8796	6352	3542	5634	2872	8084	6770
765,52950 Da 527,50 s	8.79	764.522	PE 38:5; PE 16:0_22:5	C43H76NO8P	10508	11776	7278	7778	8482	7702	11450	17716	8412	8854	13184	13518	12800	7196	9474	5130	14880	12970	9586	11296	12688	11066
765,52919 Da 418,97 s	6.98	764.522	PE 38:5; PE 18:1_20:4	C43H76NO8P	3470	4088	2042	3160	3074	2748	5482	7432	6232	1906	3786	5164	7612	3442	4872	1784	3470	5294	5036	3012	4752	2558
763,51391 Da 406,08 s	6.77	762.507	PE 38:6; PE 16:0_22:6	C43H74NO8P	26300	26308	22220	21094	21806	21406	48362	48032	32728	12296	24788	31344	60428	30614	36618	19090	21184	27086	45526	18686	36030	18966
779,50900 Da 438,96 s	7.32	778.502	PE 38:6; PE 16:0_22:6;O	C43H74NO9P	1508	1810	844	3268	1218	966	4700	5528	7326	958	1948	1544	1816	3790	1982	2244	1342	8034	5476	1214	2406	1312
761,49869 Da 458,06 s	7.63	760.491	PE 38:7; PE 16:1_22:6	C43H72NO8P	0	88	0	6092	18106	7142	11392	6296	12428	3472	8894	9194	3252	17074	3866	0	0	0	0	4498	0	4066
777,53084 Da 514,55 s	8.58	776.524	PE 39:6; PE 17:0_22:6	C44H76NO8P	8624	6024	4118	9296	8212	5610	7470	11520	5990	3596	3388	4076	11750	9154	6128	6578	6590	7506	7196	6352	4612	5092
797,59215 Da 673,35 s	11.22	796.585	PE 40:3; PE 18:0_22:3	C45H84NO8P	6820	15864	8914	10604	17704	16608	10818	11826	17608	15118	19002	18516	6704	12304	8854	8802	15232	14654	15674	12082	18788	13338
791,54498 Da 1399,39 s	23.32	790.538	PE 40:6; PE 18:0_22:6	C45H78NO8P	1784	1766	2090	1808	1394	1226	1630	1390	0	3084	1352	1230	1606	1664	1954	2710	2024	1556	1320	2178	1864	1810
791,54528 Da 552,88 s	9.21	790.538	PE 40:6; PE 18:0_22:6	C45H78NO8P	68348	70528	73650	77238	60064	62368	69842	73020	54606	59492	64318	60786	75862	72760	68148	69110	62376	64622	67944	61966	69822	65348
855,52375 Da 345,61 s	5.76	854.516	PE 40:6; PE 18:0_22:6;4O	C45H78NO12P	5972	7308	8474	9646	7802	7218	3948	15906	4622	6458	7830	7880	16632	5418	11714	8622	6508	2584	5814	8606	0	6634
855,52429 Da 371,24 s	6.19	854.517	PE 40:6; PE 18:0_22:6;4O	C45H78NO12P	5998	7802	8928	8790	7498	5800	6946	21488	6294	5832	8472	8110	7840	5750	16002	7896	5268	2742	4818	8242	7370	6698
789,52985 Da 493,63 s	8.23	788.523	PE 40:7; PE 18:1_22:6	C45H76NO8P	112398	124976	92246	134816	115238	97348	105064	124882	111522	81734	89406	101880	170938	130156	96966	93992	103660	132478	134422	100538	119396	99724
787,51376 Da 456,82 s	7.61	786.506	PE 40:8; PE 18:2_22:6	C45H74NO8P	32490	30880	12542	35472	40854	37228	31434	51600	26084	18494	44486	41954	49080	34724	32952	23422	29590	32158	33990	33668	26190	20044
811,51443 Da 445,65 s	7.43	810.507	PE 42:10; PE 20:4_22:6	C47H74NO8P	50320	47706	30342	57018	73398	52194	67112	77582	64216	28038	70720	61434	75118	66682	50838	28124	58300	87038	91190	61794	43168	31988
823,60783 Da 730,58 s	12.18	822.601	PE 42:4; PE 22:0_20:4	C47H86NO8P	3200	4138	4670	4126	3340	2342	4450	5074	3580	3320	2758	3072	2708	3380	3036	3232	3572	4564	4178	2802	3522	2540
821,59203 Da 633,00 s	10.55	820.585	PE 42:5; PE 18:0_24:5	C47H84NO8P	9812	21048	12194	8454	4798	9732	10832	11254	15212	12094	18806	14456	5764	3552	7358	7352	6734	9164	9330	8318	14618	12258
839,54527 Da 478,20 s	7.97	838.538	PE 44:10; PE 22:4_22:6	C49H78NO8P	6074	7308	5210	5056	7136	9264	5632	8776	6634	7732	10648	10016	6254	4752	5940	4722	6830	6726	6730	9144	6192	5874
837,52945 Da 448,28 s	7.47	836.522	PE 44:11; PE 22:5_22:6	C49H76NO8P	8292	9050	7044	12830	17134	18364	12742	16798	9744	4940	14362	12514	13732	17268	8728	8110	9492	12744	11430	12106	7604	4868
939,76397 Da 1003,76 s	16.73	938.757	PE 50:2; PE 18:1_32:1	C55H106NO8P	2044	1774	2446	3264	11798	6820	4618	4642	3966	9910	7892	5648	4186	4972	4432	2530	9726	5700	5662	8040	2738	2986
967,79505 Da 1160,82 s	19.35	966.788	PE 52:2; PE 18:1_34:1	C57H110NO8P	2870	2290	2982	4524	11910	6878	5444	5010	5834	9996	7154	5596	6708	7914	5978	4686	11780	8282	7576	8926	3658	4492
965,77932 Da 1010,43 s	16.84	964.772	PE 52:3; PE 18:1_34:2	C57H108NO8P	7436	4372	5646	9674	24668	16978	7726	6190	6004	13626	10200	9296	8624	11602	9426	7384	15558	8886	8038	16288	3884	4986
961,74814 Da 862,45 s	14.37	960.741	PE 52:5; PE 32:1_20:4	C57H104NO8P	2650	4612	3858	2818	2696	4536	4396	5838	4746	4808	5720	4832	2142	1568	4400	3346	3650	4124	3222	3394	5078	2578
991,79483 Da 1027,08 s	17.12	990.788	PE 54:4; PE 18:1_36:3	C59H110NO8P	2848	1804	2216	2874	6800	5906	2842	2418	2244	4452	3142	3066	2856	3266	4032	2502	4792	3008	2956	5168	1574	1732
989,77990 Da 956,51 s	15.94	988.773	PE 54:5; PE 32:1_22:4	C59H108NO8P	3348	4638	2824	2994	3972	5378	4868	4920	5056	5080	6042	6448	2930	1774	3672	2596	3876	3200	3248	3474	4370	3570
989,77948 Da 999,85 s	16.66	988.772	PE 54:5; PE 34:1_20:4	C59H108NO8P	13418	11674	12628	13026	16950	15086	18018	18378	13890	17392	17290	15656	13188	8578	17032	12210	16804	13522	15412	17254	15652	10624
987,76411 Da 869,39 s	14.49	986.757	PE 54:6; PE 34:2_20:4	C59H106NO8P	7700	6888	5788	6520	10910	11496	7610	7678	5906	11070	9570	8114	5264	4210	8156	5908	7900	6924	5774	9378	4822	4412
985,74797 Da 818,29 s	13.64	984.741	PE 54:7; PE 32:1_22:6	C59H104NO8P	26452	19798	29144	34624	43578	58366	48830	49258	30382	56458	52158	50588	17788	28506	65122	40982	42254	39464	39462	41218	24740	26496
1017,81062 Da 1108,20 s	18.47	1016.8	PE 56:5; PE 34:1_22:4	C61H112NO8P	5164	5840	5066	5582	7412	5502	10024	6764	9038	8004	7294	8034	6198	4908	7668	6212	7432	7014	7982	7698	7542	5926
1017,81062 Da 1156,07 s	19.27	1016.8	PE 56:5; PE 36:1_20:4	C61H112NO8P	3870	4984	4034	4352	3520	3282	7398	6394	5446	4982	5652	5734	4014	2992	5338	4696	5058	4526	5542	5104	5728	4578
1015,79525 Da 1017,24 s	16.95	1014.79	PE 56:6; PE 36:2_20:4	C61H110NO8P	6268	5284	5174	5354	6158	6412	8564	8908	5516	6420	6186	6648	6140	3326	8132	5066	7734	4594	6164	6156	5766	4268
1013,77920 Da 948,58 s	15.81	1012.77	PE 56:7; PE 34:1_22:6	C61H108NO8P	25304	23398	22400	26106	30484	36824	44284	49140	25872	33100	36614	46674	36888	21090	40762	31206	35242	35304	33568	34094	30770	20414
1013,77951 Da 882,76 s	14.71	1012.77	PE 56:7; PE 36:3_20:4	C61H108NO8P	4092	3856	3014	3344	3756	5248	4792	4332	2800	4848	4922	4088	2652	2446	5756	3334	3996	3684	3036	4262	2996	2646
1011,76406 Da 823,32 s	13.72	1010.76	PE 56:8; PE 34:2_22:6	C61H106NO8P	10768	7670	9866	12694	23392	23086	17046	13592	8238	19184	19428	17632	6392	11572	20686	12132	14590	11744	11096	18100	6766	8364
1011,76285 Da 835,01 s	13.92	1010.76	PE 56:8; PE 34:2_22:6	C61H106NO8P	0	9178	7986	8540	7180	0	13662	12904	7478	12208	12310	11150	6196	4570	15800	9032	6542	7814	7848	9794	7870	5564
1009,74831 Da 769,64 s	12.83	1008.74	PE 56:9; PE 20:4_36:5	C61H104NO8P	1692	4546	2314	1770	1412	3274	3270	5318	3750	3746	4674	5610	1226	708	3490	2110	1672	2764	2284	1816	4062	2240
1035,76365 Da 776,45 s	12.94	1034.76	PE 58:10; PE 20:4_38:6	C63H106NO8P	2118	2802	1886	1814	1726	4702	2854	3762	2238	3366	4598	4848	1640	998	3134	1532	1818	2046	1894	2580	2734	1654
1033,74785 Da 734,90 s	12.25	1032.74	PE 58:11; PE 36:5_22:6	C63H104NO8P	9808	20710	13012	13430	7554	20434	28934	30820	19546	16874	22392	26648	8858	5050	24760	9922	9066	15918	13422	12422	19240	12008
1045,84146 Da 1276,23 s	21.27	1044.83	PE 58:5; PE 36:1_22:4	C63H116NO8P	1342	1842	1402	1454	1398	1406	3320	2036	3124	2422	1848	2368	1590	1070	2126	1754	2088	1926	2808	1792	2988	2278
1043,82594 Da 1127,51 s	18.79	1042.82	PE 58:6; PE 36:2_22:4	C63H114NO8P	2520	2824	2178	2492	2820	2378	4076	4146	3990	3580	3970	3750	2114	1652	3840	2512	3390	2860	3650	2954	3600	2794
1041,81027 Da 1098,24 s	18.3	1040.8	PE 58:7; PE 36:1_22:6	C63H112NO8P	10460	7840	10206	13448	6002	7474	23432	18072	10698	12578	10668	10502	13586	6530	15152	13984	8524	9006	12598	10270	14488	9738
1039,79469 Da 966,17 s	16.1	1038.79	PE 58:8; PE 36:2_22:6	C63H110NO8P	11204	8276	8374	11262	8452	11762	17048	15896	7584	15936	13570	12006	14940	4586	19312	13170	8710	6820	9516	10900	10314	8872
1037,77956 Da 889,69 s	14.83	1036.77	PE 58:9; PE 20:4_38:5	C63H108NO8P	4072	6706	4116	3772	2420	5760	8150	9926	5944	6788	8696	8402	4062	1416	7760	4860	3742	4356	4688	4270	7432	4782
1037,78068 Da 854,63 s	14.24	1036.77	PE 58:9; PE 22:4_36:5	C63H108NO8P	2606	4102	3150	2426	3254	6494	5036	6644	2516	6012	7326	9444	3194	1710	4804	4220	2440	2854	2408	4304	3808	3484
1061,77928 Da 815,20 s	13.59	1060.77	PE 60:11; PE 22:4_38:7	C65H108NO8P	9164	10368	7736	10274	12120	29814	19030	17814	13454	30022	31486	39376	3886	4064	24766	9618	11752	11674	11084	16534	12126	12482
1061,77935 Da 848,52 s	14.14	1060.77	PE 60:11; PE 38:5_22:6	C65H108NO8P	16408	19040	17148	17820	8102	25688	33956	40834	17570	25622	29810	37806	18038	6156	35942	25472	11508	14472	18630	18994	22114	19642
1057,74779 Da 703,00 s	11.72	1056.74	PE 60:13; PE 22:6_38:7	C65H104NO8P	60440	79102	83288	89584	56312	162194	150118	115510	62894	99210	177860	148586	76824	29492	183286	80420	44738	57700	48120	98548	73028	46788
1087,79644 Da 842,38 s	14.04	1086.79	PE 62:12; PE 22:6_40:6	C67H110NO8P	1474	1464	1464	1744	1024	1942	3026	2608	1550	1484	1978	1978	1294	728	2632	1460	882	1274	1434	1134	1350	1108
1085,77884 Da 810,86 s	13.51	1084.77	PE 62:13; PE 22:6_40:7	C67H108NO8P	37016	32882	29726	50148	62904	136958	109502	119488	53854	130228	129350	127322	50814	40400	161256	55908	72768	65880	73420	125052	44408	54248
1083,76377 Da 708,63 s	11.81	1082.76	PE 62:14; PE 22:6_40:8	C67H106NO8P	10514	9990	9036	11446	6702	20786	21312	17994	6626	9450	19082	19058	9134	4226	18048	8676	5218	8036	8258	11940	8336	6372
675,51919 Da 595,96 s	9.93	674.512	PE O-32:1	C37H74NO7P	7092	14322	12980	12390	6902	7460	15108	17388	19218	12476	8384	14556	18750	13442	13546	15652	15256	20150	21420	11886	22268	18774
703,55021 Da 676,73 s	11.28	702.543	PE O-34:1	C39H78NO7P	28434	42602	51198	44518	17620	17618	75414	88330	85958	45436	27206	63560	72878	47130	66952	70252	52948	84254	90316	46232	101254	73008
701,53450 Da 597,76 s	9.96	700.527	PE O-34:2; PE O-18:2_16:0	C39H76NO7P	75754	66470	68668	87762	105928	94150	79452	75930	69010	90780	67674	70836	112318	104828	76952	81544	97808	83524	83932	88338	77572	76532
701,53455 Da 606,06 s	10.1	700.527	PE O-34:2; PE O-18:2_16:0	C39H76NO7P	40294	34816	40074	54278	0	0	38920	34336	28878	0	32036	29572	0	0	35216	0	0	31166	27326	0	33166	37756
699,51943 Da 698,27 s	11.64	698.512	PE O-34:3; PE O-18:3_16:0	C39H74NO7P	390	954	1110	2704	2674	1318	3688	2012	4662	422	1228	1628	370	2216	1646	766	590	4276	1460	1560	726	432
715,55033 Da 639,42 s	10.66	714.543	PE O-35:2; PE O-17:1_18:1	C40H78NO7P	26864	14352	22022	31676	53662	35800	26418	38540	18820	24608	25584	24522	39748	48904	36750	28066	44046	39754	39182	35514	16790	20034
713,53418 Da 572,27 s	9.54	712.527	PE O-35:3; PE O-17:2_18:1	C40H76NO7P	1880	982	1022	2002	5036	3656	1494	2662	1162	2486	3102	2600	2870	3266	2820	1488	3682	3312	2400	3754	950	1528
731,58205 Da 784,43 s	13.07	730.575	PE O-36:1; PE O-20:1_16:0	C41H82NO7P	942	1230	1752	1312	1078	754	1992	2312	3020	2258	1528	2634	1392	1794	2066	1692	2394	3010	2678	1916	2756	2402
729,56599 Da 682,35 s	11.37	728.559	PE O-36:2; PE O-18:1_18:1	C41H80NO7P	402832	323052	408224	474180	381698	379740	384284	377788	351296	336594	384632	337928	457752	355280	410168	366678	369030	377680	418618	380282	385792	348508
727,55002 Da 607,17 s	10.12	726.543	PE O-36:3	C41H78NO7P	145802	90736	118464	158376	187174	189426	111898	91838	82054	143438	142680	96248	209920	186298	118976	156116	157702	126520	86552	165834	71594	111490
727,55043 Da 618,35 s	10.31	726.543	PE O-36:3; PE O-18:2_18:1	C41H78NO7P	18192	15380	17118	20666	36784	31050	22008	23366	16704	22622	27590	22618	27866	0	22964	18726	0	27482	22322	28648	16092	16246
725,53474 Da 700,28 s	11.67	724.527	PE O-36:4	C41H76NO7P	0	0	592	2492	4694	1934	3180	1390	3054	378	1770	1466	362	3714	1798	1042	786	4152	1428	2196	66	0
725,53462 Da 553,97 s	9.23	724.527	PE O-36:4; PE O-16:0_20:4	C41H76NO7P	5912	5032	3880	5226	9482	9720	4936	6186	4550	6576	10180	6554	7006	6490	5312	3974	7266	4970	3980	7792	3616	3946
725,53501 Da 584,30 s	9.74	724.528	PE O-36:4; PE O-16:1_20:3	C41H76NO7P	860	2154	1266	1258	1738	2330	988	1382	1542	1470	1906	1598	720	1256	952	242	1590	1306	1296	1246	2626	1736
723,51915 Da 535,68 s	8.93	722.512	PE O-36:5	C41H74NO7P	29120	33666	26364	28932	9686	29266	27376	28878	30294	18636	22066	23482	32284	9418	18738	23710	16578	34722	30414	26428	34468	30868
743,58186 Da 729,32 s	12.16	742.575	PE O-37:2; PE O-17:1_20:1	C42H82NO7P	3900	2232	3454	5322	16088	7596	6734	7290	6440	6564	6232	6936	7356	15424	7064	4958	16388	14534	11704	10516	2768	3940
741,56601 Da 642,03 s	10.7	740.559	PE O-37:3; PE O-19:2_18:1	C42H80NO7P	5130	2334	3652	6500	22120	14818	6912	9438	5398	9378	11706	10568	9000	15736	10298	7482	17716	13312	9592	14738	3248	5102
737,53429 Da 570,44 s	9.51	736.527	PE O-37:5; PE O-17:1_20:4	C42H76NO7P	6826	4354	4996	5054	5482	4558	4588	8428	4794	3952	5032	5036	4842	4032	5302	4052	5242	5106	5838	5406	5164	4158
757,59729 Da 783,47 s	13.06	756.59	PE O-38:2	C43H84NO7P	49566	27154	49254	83312	265402	128134	88250	73646	102562	125606	94640	103648	112602	234840	105210	63578	289756	238616	163468	171926	47644	72058
755,58167 Da 680,85 s	11.35	754.574	PE O-38:3	C43H82NO7P	90936	56504	67608	127678	269518	250370	138408	132750	127124	185730	186216	177078	174072	249108	169276	128696	242132	196092	148826	229672	63454	109344
755,58171 Da 696,02 s	11.6	754.574	PE O-38:3	C43H82NO7P	33246	0	0	56114	211786	144230	71608	0	0	0	131912	0	0	99334	85504	0	169360	0	0	150270	32580	0
755,58205 Da 648,68 s	10.81	754.575	PE O-38:3; PE O-18:0_20:3	C43H82NO7P	3668	6044	5392	6348	6924	6616	5890	6014	8188	5742	6422	7602	4168	4750	5314	5560	5628	5700	6176	4292	7398	4750
753,56525 Da 593,86 s	9.9	752.558	PE O-38:4	C43H80NO7P	80964	130604	93784	90980	71206	100630	88240	95564	101468	95894	103618	110822	64654	44600	81294	69554	69486	82880	82614	70512	104362	89786
753,56558 Da 635,70 s	10.59	752.558	PE O-38:4	C43H80NO7P	42572	51002	45904	54510	57932	74844	52558	54306	64582	57022	89622	71212	52680	49482	63562	57300	59414	62322	61882	58390	74206	53360
753,56572 Da 661,14 s	11.02	752.558	PE O-38:4	C43H80NO7P	14656	20348	17580	22042	44364	39392	23642	24478	26974	26846	42442	31250	19812	27536	21860	22860	34500	30628	33534	32026	32666	25680
753,56538 Da 617,60 s	10.29	752.558	PE O-38:4; PE O-18:0_20:4	C43H80NO7P	28192	35036	32950	33054	41568	39182	34414	41028	34082	27576	35110	35540	28128	28026	30478	26484	34236	35690	33404	35366	34628	27792
751,54995 Da 585,44 s	9.76	750.543	PE O-38:5	C43H78NO7P	56432	103452	73280	64914	56774	72870	48852	52564	73628	61208	64968	63438	40096	33310	40794	50488	52232	47726	50832	42264	78264	68048
751,55009 Da 598,88 s	9.98	750.543	PE O-38:5	C43H78NO7P	323510	337214	335956	316112	217112	291454	300288	304916	267570	251852	289746	278190	315760	251048	286616	321642	252168	264804	278850	262438	332134	303402
751,55031 Da 570,66 s	9.51	750.543	PE O-38:5; PE O-18:2_20:3	C43H78NO7P	7608	0	0	8512	12246	14086	8038	9572	0	10618	14642	12580	10058	8010	8252	6568	11694	8920	7586	11480	9536	8052
749,53438 Da 529,27 s	8.82	748.527	PE O-38:6; PE O-16:0_22:6	C43H76NO7P	51562	63098	51238	57406	49492	69934	54450	50980	43868	44216	56740	53694	54252	42052	40930	50386	39912	43440	46594	49176	50368	44562
749,53434 Da 555,86 s	9.26	748.527	PE O-38:6; PE O-16:1_22:5	C43H76NO7P	13572	20798	10408	11506	10442	14636	15312	23858	21362	19682	31736	22776	14142	7302	12850	9048	12470	17744	15032	17164	26024	18998
749,53519 Da 696,43 s	11.61	748.528	PE O-38:6; PE O-18:2_20:4	C43H76NO7P	2872	6260	5060	11532	7550	4502	21284	13166	31820	1802	6748	8888	2474	7594	8580	4066	2582	20818	7860	5302	3708	2490
747,51882 Da 514,69 s	8.58	746.512	PE O-38:7; PE O-16:1_22:6	C43H74NO7P	150196	171118	119630	206382	197548	177116	192648	177084	198282	134974	149498	162956	221742	225590	167216	158854	176258	209660	189344	157552	161314	150840
769,59730 Da 730,70 s	12.18	768.59	PE O-39:3; PE O-18:2_21:1	C44H84NO7P	1176	714	906	1666	8080	4432	2106	3970	2492	3374	3230	3934	2398	6682	2292	2302	7042	5936	3820	5538	954	1614
765,56627 Da 617,17 s	10.29	764.559	PE O-39:5; PE O-17:1_22:4	C44H80NO7P	13796	13520	12346	11364	9990	9768	12454	17584	11860	7926	10314	11936	13760	10848	13798	12362	10776	11988	12970	10362	13586	11532
765,56595 Da 639,37 s	10.66	764.559	PE O-39:5; PE O-19:1_20:4	C44H80NO7P	11012	11302	12352	10230	7774	8368	13014	16464	11016	7682	10168	10844	10498	9230	13088	13808	10424	12840	13538	9722	15206	11760
785,62839 Da 921,87 s	15.36	784.621	PE O-40:2; PE O-18:1_22:1	C45H88NO7P	3150	1740	3416	4866	8948	4392	4198	3662	4648	4608	3790	4420	4336	7726	4538	2870	11170	9944	8284	7244	2638	2982
783,61295 Da 788,73 s	13.15	782.606	PE O-40:3; PE O-18:2_22:1	C45H86NO7P	7750	3966	5160	9938	35598	18514	9724	13044	15700	18408	19552	19388	9474	23760	10668	6616	46570	31620	18590	25896	4480	7384
781,59691 Da 673,51 s	11.23	780.59	PE O-40:4	C45H84NO7P	159390	255090	193338	188758	156000	163412	204072	227616	273326	179902	207420	251246	104076	95454	166270	142946	185566	197910	210294	138862	248478	171700
781,59725 Da 730,73 s	12.18	780.59	PE O-40:4	C45H84NO7P	6998	10882	8740	11554	29464	19636	16242	15122	23088	16880	22588	23540	9668	21794	11886	10680	27206	27562	24440	17992	20952	15888
781,59681 Da 700,99 s	11.68	780.59	PE O-40:4; PE O-18:2_22:2	C45H84NO7P	14498	14856	16086	16378	44424	27010	15196	17560	16816	17960	35584	24962	11800	19366	15224	11376	34908	22766	16654	31308	13522	9956
779,58134 Da 640,34 s	10.67	778.574	PE O-40:5	C45H82NO7P	106074	198946	133412	120474	93482	124030	143874	128918	169960	107500	169860	176808	63972	63456	106792	80692	95024	132806	119002	93460	164208	125724
779,58174 Da 657,03 s	10.95	778.574	PE O-40:5	C45H82NO7P	615128	669030	620858	644292	602244	631634	622252	631844	596494	587708	646610	635650	666630	599990	607634	623118	589904	588616	592878	620600	624214	618600
777,56583 Da 626,63 s	10.44	776.559	PE O-40:6; PE O-18:1_22:5	C45H80NO7P	75686	87100	66156	49624	32288	46164	98086	116378	97890	77128	120982	110110	75396	31344	74374	46096	62426	82560	76914	86652	117300	101438
777,56566 Da 590,69 s	9.84	776.558	PE O-40:6; PE O-18:2_22:4	C45H80NO7P	214266	204896	215284	226268	205980	210888	215172	202498	193154	175782	213938	197040	221674	188614	203366	207440	198086	193850	213880	192090	201936	186612
775,54955 Da 553,58 s	9.23	774.542	PE O-40:7; PE O-16:1_24:6	C45H78NO7P	5106	7046	4822	5882	5184	7414	5768	5576	5478	6128	9452	7472	4994	4640	70	4726	5224	5410	4698	5314	7160	5708
775,54952 Da 531,73 s	8.86	774.542	PE O-40:7; PE O-18:1_22:6	C45H78NO7P	25802	13322	11484	15052	22050	22626	13280	10668	10848	9812	13106	9344	19772	12260	8760	10876	16220	11172	12998	15426	12682	12450
775,55019 Da 574,97 s	9.58	774.543	PE O-40:7; PE O-18:1_22:6	C45H78NO7P	310270	334948	305506	350894	297614	311694	333356	335396	319680	294002	305056	303328	349308	322462	312272	339784	309834	337312	328590	323910	343526	321592
775,55023 Da 585,37 s	9.76	774.543	PE O-40:7; PE O-18:3_22:4	C45H78NO7P	163380	0	0	172432	0	0	0	0	0	0	0	0	173782	0	0	168556	0	0	0	0	0	0
775,54967 Da 697,84 s	11.63	774.542	PE O-40:7; PE O-22:6_18:1	C45H78NO7P	3516	2890	4036	3634	2760	3372	4240	3152	4206	4264	5092	4386	3270	2728	7160	4216	4326	2820	3036	4464	3694	2984
773,53523 Da 665,83 s	11.1	772.528	PE O-40:8; PE O-18:2_22:6	C45H76NO7P	2350	4334	2816	9928	5458	3226	19482	10176	18502	1290	3766	5042	2362	8912	5912	4054	2094	18938	7586	3904	2494	2264
773,53377 Da 998,49 s	16.64	772.527	PE O-40:8; PE O-18:2_22:6	C45H76NO7P	718	962	1016	1974	1284	560	3544	1196	3192	568	1058	908	0	2830	1468	1480	504	2848	1202	868	376	714
773,53478 Da 497,07 s	8.28	772.528	PE O-40:8; PE O-18:2_22:6	C45H76NO7P	1458	1496	1410	4752	3222	1354	3358	2890	6618	1452	1934	2150	1768	4736	3054	1856	1468	2612	2278	2632	1506	1588
773,53450 Da 523,60 s	8.73	772.527	PE O-40:8; PE O-18:2_22:6	C45H76NO7P	140372	119338	79732	128778	137150	109074	98342	91048	102560	76078	72296	75716	168772	149602	67630	92392	123880	129390	107530	102208	113444	111276
793,59945 Da 702,73 s	11.71	792.592	PE O-41:5; PE O-19:1_22:4	C46H84NO7P	3382	4232	4194	3562	6228	4392	4142	5316	6630	4306	6796	6244	3640	4928	5642	4868	6420	6236	5748	5556	6224	4282
811,64334 Da 920,34 s	15.34	810.636	PE O-42:3; PE O-18:2_24:1	C47H90NO7P	1556	790	1144	1616	4366	2938	1674	1628	2182	2410	2522	2358	1434	3484	1516	1202	5592	4610	3402	3440	1104	1600
809,62922 Da 797,51 s	13.29	808.622	PE O-42:4; PE O-18:2_24:2	C47H88NO7P	1156	0	674	1380	4172	2270	1440	1586	1544	1688	2424	2104	1324	2014	1492	1008	3304	2360	2460	2352	1090	1118
807,61224 Da 734,70 s	12.25	806.605	PE O-42:5	C47H86NO7P	71866	91536	77604	78388	64784	56082	93182	79146	133616	66248	80116	103308	42860	49910	69104	50800	78252	108080	95496	57122	110992	76002
803,58112 Da 621,40 s	10.36	802.574	PE O-42:7; PE O-18:1_24:6	C47H82NO7P	37858	45122	38226	48522	37936	43776	44504	50122	43266	28754	46744	45044	35074	35768	39922	43254	31128	39590	42190	32732	45692	36036
803,58129 Da 652,66 s	10.88	802.574	PE O-42:7; PE O-20:1_22:6	C47H82NO7P	55214	64848	64262	66930	57958	54322	80224	81366	65394	50452	77448	64148	58658	63282	70542	73508	61134	72382	76266	58766	80010	79232
799,55027 Da 526,99 s	8.78	798.543	PE O-42:9; PE O-20:3_22:6	C47H78NO7P	1238	346	228	1274	972	132	1642	1406	986	164	176	988	2072	1102	1060	48	1144	1254	1390	142	292	1078
829,59679 Da 650,47 s	10.84	828.59	PE O-44:8; PE O-26:7_18:1	C49H84NO7P	6464	8230	9412	8036	8110	9868	9808	11752	11750	8936	15084	11816	6798	7974	11570	9832	10886	13962	12660	11330	12622	9858
676,50300 Da 509,22 s	8.49	675.496	PEtOH 16:0_16:0	C37H73O8P	1984	1490	2218	826	596	1154	2254	2052	592	432	7250	3666	1922	7568	1982	6250	4964	2174	612	394	1896	14512
704,53414 Da 572,15 s	9.54	703.527	PEtOH 16:0_18:0	C39H77O8P	2210	1916	2260	522	436	866	1676	2136	152	268	7980	3460	1032	4812	1000	4926	3334	1918	436	338	1638	13698
702,51871 Da 513,37 s	8.56	701.511	PEtOH 16:0_18:1	C39H75O8P	29186	29402	20964	12350	17030	21596	33946	24872	11746	4724	72928	36800	21864	68552	26956	63392	56744	29216	10294	9760	23700	98286
702,51909 Da 698,12 s	11.64	701.512	PEtOH 16:0_18:1	C39H75O8P	5582	3446	9056	7252	8504	3520	3838	3428	5284	5012	2674	3066	7078	10520	4046	5188	11092	6024	8576	4656	5472	5282
702,51857 Da 667,81 s	11.13	701.511	PEtOH 16:0_18:1	C39H75O8P	6058	3082	9754	7412	11248	3906	4502	3720	5974	6422	3096	3384	8022	12770	5190	5280	12614	7206	10006	6486	6304	6028
748,50323 Da 453,90 s	7.57	747.496	PEtOH 16:0_22:6	C43H73O8P	23878	35354	22794	12420	10466	23272	37366	49800	16490	5922	108776	59172	14074	39220	35924	44206	30642	29736	8536	10608	25520	91158
730,54965 Da 573,24 s	9.55	729.542	PEtOH 18:0_18:1	C41H79O8P	3782	4234	5522	1354	2196	2820	3312	3712	1102	794	16428	6250	2368	7930	3890	8336	7346	3182	1422	1412	3178	23606
752,53403 Da 512,66 s	8.54	751.527	PEtOH 18:0_20:4	C43H77O8P	5020	6364	6086	4118	2382	4472	6516	6268	5072	1372	13164	6250	4952	8492	4514	12658	6312	5114	2914	2676	5734	18710
728,53452 Da 518,07 s	8.63	727.527	PEtOH 18:1_18:1	C41H77O8P	792	1418	1718	1328	680	1368	2118	2536	1676	846	3256	1668	466	1116	2330	2256	1030	662	636	1194	1166	3154
720,49330 Da 436,52 s	7.28	719.486	PG 16:0_16:1	C38H73O10P	6228	8070	5278	9092	7778	8274	12068	13556	9406	7104	9624	10046	11690	9472	9098	6604	7748	12182	11280	12196	8418	5750
770,50798 Da 424,51 s	7.08	769.501	PG 16:0_20:4	C42H75O10P	11310	25956	15732	24608	20928	20320	6534	5270	5428	4168	1862	4772	18816	5430	4224	2758	2156	5168	3656	2300	4028	1878
770,50872 Da 437,86 s	7.3	769.501	PG 16:0_20:4	C42H75O10P	203834	277024	173518	343590	230660	260306	411918	407248	372366	221914	268186	382450	419490	327620	355480	266276	287452	427322	383160	293460	338874	260146
794,50843 Da 416,13 s	6.94	793.501	PG 16:0_22:6	C44H75O10P	71366	127680	80866	155934	129920	134080	70188	64096	47182	33302	55844	61434	49964	34066	32478	23178	23206	53514	39620	29748	30616	22948
718,47826 Da 397,62 s	6.63	717.471	PG 16:1/16:1	C38H71O10P	1106	1644	1472	2878	3682	3592	1328	1186	842	1214	1822	2024	2478	2642	2164	1112	1298	1088	1232	1514	998	1044
746,50848 Da 426,29 s	7.1	745.501	PG 16:1_18:1	C40H75O10P	5912	8108	6236	12742	19842	19052	6478	5770	3628	4174	4200	6088	15734	9668	6248	3606	2892	5294	3760	4236	2032	2008
744,49279 Da 403,90 s	6.73	743.486	PG 16:1_18:2	C40H73O10P	7208	7858	6786	12464	11770	9656	14296	16492	8378	2606	3578	13868	8834	11050	5156	3464	3272	8746	3138	3310	3366	1538
768,49282 Da 398,76 s	6.65	767.486	PG 16:1_20:4	C42H73O10P	13590	29718	20894	25600	27850	33064	9456	8508	6630	6886	6006	10546	11380	11520	11090	7236	7214	8358	5772	9002	5424	5048
768,49281 Da 410,03 s	6.83	767.486	PG 16:1_20:4	C42H73O10P	18290	25742	15894	25608	23904	32730	49928	49190	38022	20944	54048	46354	40272	19826	33852	23428	18494	49318	39802	29448	30278	28782
766,47842 Da 373,86 s	6.23	765.471	PG 16:1_20:5	C42H71O10P	1080	1366	1390	1336	2244	2732	728	3128	642	654	896	998	706	1086	788	1196	1122	432	314	534	718	718
792,49284 Da 386,70 s	6.44	791.486	PG 16:1_22:6	C44H73O10P	17998	33634	21378	28938	27778	38612	0	13880	8948	11858	24094	18420	17804	0	13398	11854	9088	0	0	12812	10940	0
798,53961 Da 476,11 s	7.94	797.532	PG 18:0_20:4	C44H79O10P	28718	22868	15086	22732	35552	24554	16710	22140	25444	24704	25568	25536	32578	29780	15416	19862	43014	31164	23702	28064	26142	27844
796,52412 Da 441,39 s	7.36	795.517	PG 18:1_20:4	C44H77O10P	42122	50750	26152	54758	32828	39962	120966	140310	98686	38118	87608	102506	112796	67028	83798	59270	64416	118790	97214	72312	81510	62164
770,50802 Da 410,88 s	6.85	769.501	PG 18:2/18:2	C42H75O10P	53858	49856	44074	37510	40480	36398	56158	39446	33994	16732	17764	45436	12660	5358	8786	5734	7356	11984	7848	9512	7448	6062
794,50831 Da 404,12 s	6.74	793.501	PG 18:2_20:4	C44H75O10P	70202	75038	49664	87424	84520	85782	54568	80960	51164	18982	19540	64970	38604	31380	20454	13520	20186	56314	15072	20092	20862	14598
748,52367 Da 471,33 s	7.86	747.516	PG 34:1	C40H77O10P	5736	8740	3118	5626	11826	9896	5246	16394	4370	9998	14090	15726	12026	12424	12280	9662	13030	7090	5560	12236	7714	5536
776,55478 Da 495,56 s	8.26	775.548	PG 36:1	C42H81O10P	1440	1486	1858	3792	4692	2346	738	0	0	1700	0	684	1192	1340	370	436	988	1284	662	852	568	446
776,55456 Da 506,50 s	8.44	775.547	PG 36:1	C42H81O10P	4000	4286	3518	5938	6056	5118	2758	1692	1734	1870	1594	1886	2188	2540	1802	1632	1338	1930	1288	1310	904	0
810,51849 Da 455,00 s	7.58	809.511	PG 36:2	C42H79O10P	11558	15564	15722	16930	87868	43978	27374	22214	33716	38992	51476	44446	31842	39412	19134	15666	72008	70952	33094	55002	14974	17388
774,53967 Da 458,89 s	7.65	773.532	PG 36:2	C42H79O10P	37340	46198	38310	46900	86782	90744	21736	20738	12322	20498	21638	31398	30026	30408	20022	4894	20466	19502	15140	16910	9938	2612
774,53991 Da 476,50 s	7.94	773.533	PG 36:2	C42H79O10P	5424	4444	3662	4040	6056	4842	3340	5134	4060	4692	5060	3524	6364	5944	3368	4042	6460	4670	3852	4440	4186	4498
764,46162 Da 365,47 s	6.09	763.454	PG 36:7; PG 16:3_20:4	C42H69O10P	4350	7088	6688	3956	4946	9272	2648	3046	2670	2350	1410	5198	2152	3212	2588	2318	2128	3680	960	3382	1446	1378
800,55555 Da 495,56 s	8.26	799.548	PG 38:3; PG 18:0_20:3	C44H81O10P	2594	1434	1710	3720	4944	2876	2452	2290	2870	2832	1664	2070	5278	5270	2694	3660	3008	2372	3524	3132	2160	2070
798,53961 Da 457,29 s	7.62	797.532	PG 38:4; PG 18:0_20:4	C44H79O10P	10070	12770	9108	12754	12032	11850	4672	4760	5602	3940	5144	6224	4666	5036	4724	3834	4732	5250	4448	4078	4826	4600
788,46179 Da 356,84 s	5.95	787.455	PG 38:9; PG 16:3_22:6	C44H69O10P	8474	11838	10360	7428	15026	20056	4542	3994	4054	5312	5124	11162	4640	3974	4280	3656	3518	5608	1492	3850	1962	2048
826,57115 Da 511,29 s	8.52	825.564	PG 40:4; PG 20:0_20:4	C46H83O10P	3000	3796	2588	5008	3580	1858	2786	2908	7408	2050	2080	2994	2540	4164	1446	2020	2994	5484	4920	2136	3498	1882
822,53935 Da 441,81 s	7.36	821.532	PG 40:6; PG 18:0_22:6	C46H79O10P	10146	20116	8638	12562	10752	12260	9014	10928	7010	3952	4776	6652	4472	4046	3868	2380	3096	4472	4422	2800	4114	3044
820,52363 Da 418,75 s	6.98	819.516	PG 40:7	C46H77O10P	170908	337450	155072	277816	283052	352082	98894	97448	82928	74604	149194	149250	56524	44306	48028	30340	30816	61542	44808	41362	51766	32738
818,50852 Da 398,55 s	6.64	817.501	PG 40:8; PG 20:4_20:4	C46H75O10P	386906	547222	383690	405886	434812	501582	203762	191390	161650	158292	158932	263310	201502	106218	128652	85026	103654	150220	92152	148280	112626	89090
816,49298 Da 378,78 s	6.31	815.486	PG 40:9; PG 20:4_20:5	C46H73O10P	18604	23328	22834	28956	38682	53716	12376	13236	11810	14288	10646	18336	9446	7916	15928	19492	14768	10892	13386	14716	16348	12916
842,50847 Da 388,30 s	6.47	841.501	PG 42:10; PG 20:4_22:6	C48H75O10P	559868	739266	644050	699320	717064	705732	368636	286720	335874	359806	286362	509416	551736	200086	298550	194774	243816	254972	205588	281304	226314	206856
842,50873 Da 392,03 s	6.53	841.501	PG 42:10; PG 20:4_22:6	C48H75O10P	602464	0	618772	708146	663112	625978	383282	366952	418690	392578	271110	507096	457334	246296	297764	223178	256476	380868	272200	284608	300706	240172
840,49358 Da 367,79 s	6.13	839.486	PG 42:11; PG 20:5_22:6	C48H73O10P	28254	52036	0	71282	0	163104	8666	12506	9116	19362	0	17860	0	10802	9610	0	0	8026	6454	0	0	6404
840,49299 Da 371,03 s	6.18	839.486	PG 42:11; PG 20:5_22:6	C48H73O10P	77078	78904	79678	108420	224364	333426	15740	17758	18914	38670	72764	42228	15532	23302	19120	35226	16032	11438	11930	29948	16198	17336
848,55575 Da 452,81 s	7.55	847.548	PG 42:7; PG 20:1_22:6	C48H81O10P	6692	6252	5388	7630	5580	5754	6452	6990	7702	2598	3460	3452	3894	5272	4924	4690	4090	6364	5898	4318	6004	4762
846,53874 Da 417,50 s	6.96	845.531	PG 42:8; PG 20:4_22:4	C48H79O10P	33852	53590	25996	33448	26870	37294	15116	18866	15940	7444	8888	19316	7940	8256	8812	5166	5560	12880	8030	8560	0	6760
844,52383 Da 402,94 s	6.72	843.517	PG 42:9; PG 20:3_22:6	C48H77O10P	85530	118114	71076	230384	142960	143880	53696	53140	55082	29980	30888	83378	36600	48724	29960	23902	14574	46844	19682	19470	32964	12746
844,52382 Da 411,53 s	6.86	843.517	PG 42:9; PG 20:4_22:5	C48H77O10P	73204	148870	59702	64300	68114	84438	45914	42792	41800	33782	25076	54300	30896	10104	20680	8026	14880	44904	20122	26890	19028	19374
870,53958 Da 413,29 s	6.89	869.532	PG 44:10; PG 22:4_22:6	C50H79O10P	182204	257384	128934	277714	236648	250566	107322	75676	97564	88486	83490	140984	68310	41958	49856	32934	36516	85834	56574	44292	46478	37796
868,52410 Da 394,25 s	6.57	867.517	PG 44:11; PG 22:5_22:6	C50H77O10P	42612	74804	61150	112850	129256	145146	35754	45992	30882	31160	35970	46284	55388	30654	23422	29346	19930	22822	23290	24742	23154	18386
868,52387 Da 403,31 s	6.72	867.517	PG 44:11; PG 22:5_22:6	C50H77O10P	624882	721896	427486	746416	575004	555110	518694	619522	509000	255996	287492	732438	386776	197774	230836	79328	133942	484638	183078	188064	336698	107166
866,50904 Da 391,37 s	6.52	865.502	PG 44:12	C50H75O10P	6150	5536	6336	747780	744910	749550	11378	9940	8692	5846	8462	10244	24556	14036	9970	9732	7248	10806	10980	7782	9228	7674
912,51273 Da 405,77 s	6.76	911.505	PG 44:12	C50H75O10P	2142	4132	2364	4580	3652	4738	1230	1334	1544	1052	1254	1926	1592	0	552	0	0	1514	1078	794	0	830
766,51555 Da 497,01 s	8.28	765.508	PG NA:37; PG O-17:2_20:4	C43H75O9P	3678	3294	3946	4894	3256	2174	4178	2376	7150	1782	2390	3122	2664	5264	2076	2888	4054	5352	5300	2182	4320	3680
882,52452 Da 419,92 s	7	881.517	PI 16:0_22:6	C47H79O13P	403614	336708	355668	524670	449874	288214	563578	560138	501718	260106	277466	318152	642178	579848	412198	414178	445142	625720	580354	389072	435026	393990
914,58669 Da 505,90 s	8.43	913.579	PI 18:0_22:4	C49H87O13P	14628	8254	15210	17274	15274	8424	13816	10116	15288	8436	3936	8320	17572	18406	10030	13032	18404	15526	19714	10292	10302	11158
884,54001 Da 433,44 s	7.22	883.533	PI 18:1_20:4	C47H81O13P	310382	355128	301246	397054	391592	359590	410690	399792	462370	285462	331260	375486	438900	421434	331272	303258	370676	477482	414796	312462	359304	318970
908,53969 Da 423,44 s	7.06	907.532	PI 18:1_22:6	C49H81O13P	104958	49250	72982	119980	104802	63154	119992	89524	65308	37632	51648	49074	287470	180984	79616	81658	72214	114574	103266	58892	50752	57248
830,49331 Da 397,58 s	6.63	829.486	PI 34:4; PI 14:0_20:4	C43H75O13P	5312	4756	4850	5674	6250	5526	10346	7424	7894	3912	7736	5862	8686	8318	6698	5954	7334	8382	9304	7850	5354	7034
864,57057 Da 510,38 s	8.51	863.563	PI 36:1	C45H85O13P	1792	1846	2220	3610	6576	3816	3210	2172	2946	3434	4360	0	3920	4102	3270	0	5276	4732	3404	3416	1802	2198
864,57122 Da 521,95 s	8.7	863.564	PI 36:1	C45H85O13P	7708	4268	9108	11334	23078	13080	10490	5726	9586	6674	2326	5060	14026	24954	5804	10318	20152	17454	17348	8416	4554	11364
872,53983 Da 446,16 s	7.44	871.533	PI 37:4; PI 17:0_20:4	C46H81O13P	65356	41400	40706	79320	66720	29284	76756	77806	82390	22140	15052	29996	104646	78300	36086	43024	61028	82458	83658	32530	46396	44582
888,57089 Da 484,78 s	8.08	887.564	PI 38:3	C47H85O13P	0	0	1280	0	1274	0	0	0	542	0	144	0	0	1580	0	0	0	1902	1470	352	0	0
886,55543 Da 453,50 s	7.56	885.548	PI 38:4	C47H83O13P	22838	23518	20176	25612	22736	21162	31498	27866	36854	14198	13898	23052	28424	20026	16288	16650	24270	35528	32428	16526	26780	21622
886,55586 Da 471,80 s	7.86	885.549	PI 38:4	C47H83O13P	209380	198716	194726	213798	223830	195658	185788	193556	225758	180090	166504	179664	239496	241814	160504	183918	223458	246770	213580	190540	216618	218748
902,55085 Da 386,13 s	6.44	901.544	PI 38:4; PI 18:0_20:4;O	C47H83O14P	10104	9340	10348	7456	4264	3910	9338	55182	11544	12454	7200	10272	13720	8012	17778	18200	12256	4648	20156	10164	31990	19442
902,55059 Da 402,60 s	6.71	901.543	PI 38:4; PI 18:0_20:4;O	C47H83O14P	7118	5258	8354	17488	6618	3624	16472	34076	27346	5010	4000	7612	11626	12106	9694	10492	4872	23000	15218	4512	14676	7162
900,53402 Da 382,64 s	6.38	899.527	PI 38:5; PI 18:0_20:5;O	C47H81O14P	1642	1280	1658	2638	1388	852	4582	23368	8472	2216	1962	2124	7002	3430	6128	6242	5178	5922	10160	2860	9860	6378
900,53536 Da 413,49 s	6.89	899.528	PI 38:5; PI 18:0_20:5;O	C47H81O14P	1546	1510	1698	3304	1782	1004	3606	18576	5044	1624	1552	2514	5960	2562	3504	2516	2228	2502	5030	1594	4170	2462
898,51992 Da 386,80 s	6.45	897.513	PI 38:6; PI 18:1_20:5;O	C47H79O14P	1208	746	1204	1516	546	730	1642	8950	1822	810	1458	1408	1982	1422	1992	2064	1458	1142	2066	1422	2098	1134
900,57134 Da 494,03 s	8.23	899.564	PI 39:4; PI 19:0_20:4	C48H85O13P	3740	294	222	1762	5978	964	1054	52	2136	1132	474	276	6460	7130	266	208	5356	2764	2388	1930	1382	2558
896,54056 Da 436,41 s	7.27	895.533	PI 39:6; PI 17:0_22:6	C48H81O13P	7244	2760	4640	6648	7776	3672	5872	8194	4746	2834	1878	2280	14412	12484	4704	6178	6718	7918	8842	4670	3610	3976
910,55601 Da 436,80 s	7.28	909.549	PI 40:6	C49H83O13P	14014	11508	9156	16186	13872	11272	18386	15040	17468	7394	14338	11380	19222	10640	8018	10680	12480	18672	13462	8860	11026	9200
910,55571 Da 454,37 s	7.57	909.548	PI 40:6	C49H83O13P	261016	142246	223542	318690	282090	132284	330430	184690	231364	111504	64966	94940	422738	424434	191808	256054	243524	339290	314798	176764	158332	190652
908,53975 Da 415,37 s	6.92	907.532	PI 40:7; PI 20:3_20:4	C49H81O13P	45042	36784	31334	56980	52496	55884	89352	67300	93264	29096	92292	72662	76406	65246	59206	49776	53596	96756	68476	39474	63940	47390
904,50845 Da 380,11 s	6.34	903.501	PI 40:9; PI 20:4_20:5	C49H77O13P	2756	2318	1580	3292	4386	3870	5692	5836	7454	3530	15916	4824	2836	7572	6048	12298	7666	7284	12382	6136	10698	7456
930,52402 Da 393,23 s	6.55	929.517	PI 42:10; PI 20:4_22:6	C51H79O13P	59178	31298	47232	52372	49884	37776	96274	72554	74884	39362	130938	64714	140868	89232	76026	67848	75838	97518	86038	63312	68904	70746
844,54466 Da 450,57 s	7.51	843.537	PI O-36:4; PI O-16:0_20:4	C45H81O12P	21642	19946	16874	24240	16576	12396	34072	17924	23896	8674	6586	11918	17934	18652	10686	10676	16790	24000	19140	10038	16678	14848
872,57652 Da 505,42 s	8.42	871.569	PI O-38:4; PI O-18:0_20:4	C47H85O12P	6612	5054	7012	7850	4498	3060	7288	5164	6534	3370	1868	3256	4782	5000	3760	4056	4406	4620	6818	3530	4364	3674
870,56358 Da 495,18 s	8.25	869.556	PI O-38:5; PI O-18:1_20:4	C47H83O12P	2118	1370	1486	2160	1790	1718	2176	1358	2402	1272	1074	1430	4712	1952	1654	1498	2026	2252	3348	2158	2054	1872
868,54489 Da 439,13 s	7.32	867.538	PI O-38:6; PI O-16:0_22:6	C47H81O12P	7506	7018	9630	14894	13288	8326	18168	11294	10334	5230	4914	6334	18842	18544	9408	12066	10346	14618	14972	7708	9146	9518
868,54524 Da 445,58 s	7.43	867.538	PI O-38:6; PI O-18:2_20:4	C47H81O12P	2214	1882	1462	3280	8718	3276	4448	0	3408	2140	1946	3486	6712	10306	3118	2544	7464	5960	5722	4792	2368	2704
894,56086 Da 441,40 s	7.36	893.554	PI O-40:7; PI O-18:1_22:6	C49H83O12P	4904	3444	3878	6978	5946	4256	6866	5326	3716	2254	2872	2818	6006	6056	4678	4434	3616	5186	5136	2722	3380	3696
634,45616 Da 453,24 s	7.55	633.449	PMeOH 14:0_16:0	C34H67O8P	9208	18678	9592	8862	4948	14548	19870	24524	8994	7764	14970	17820	4482	4516	8612	9376	7504	19702	11578	5638	15316	9016
706,45669 Da 412,04 s	6.87	705.449	PMeOH 14:0_22:6	C40H67O8P	2926	2962	1270	1932	1204	3076	6468	11050	2586	1682	3812	5048	2948	1252	2540	4710	1566	5682	4084	1874	3932	2948
662,48731 Da 496,85 s	8.28	661.48	PMeOH 16:0_16:0	C36H71O8P	94220	120582	92698	68760	62388	89212	139040	147218	83974	65218	94244	120000	83964	120046	67566	127694	103228	158408	127314	54968	144146	121606
660,47164 Da 457,42 s	7.62	659.464	PMeOH 16:0_16:1	C36H69O8P	52838	76472	49410	37848	29486	68984	82492	109916	43740	35196	69840	70690	26610	42496	40606	48672	48740	88848	56598	34866	72516	52816
690,51867 Da 556,10 s	9.27	689.511	PMeOH 16:0_18:0	C38H75O8P	5772	7172	5920	2950	2788	5736	9506	9780	4822	3910	7262	7688	2656	7052	4056	10100	5070	10220	8390	3056	9306	8782
688,50310 Da 499,85 s	8.33	687.496	PMeOH 16:0_18:1	C38H73O8P	197050	234654	232314	182442	113374	190162	269796	227652	158736	141286	167048	236056	161068	176368	184340	242826	175430	225252	214230	129274	232036	217062
712,50342 Da 476,10 s	7.94	711.496	PMeOH 16:0_20:3	C40H73O8P	770	674	64	372	652	1028	476	798	552	690	636	498	574	614	176	722	1450	1024	408	416	822	620
710,48742 Da 456,92 s	7.62	709.48	PMeOH 16:0_20:4	C40H71O8P	359922	438400	322426	205418	165446	358150	478412	494246	308026	184820	299324	440002	152284	205328	240002	327440	240536	521402	311214	162332	449640	350142
738,51887 Da 490,12 s	8.17	737.512	PMeOH 16:0_22:4	C42H75O8P	1506	2970	3076	930	0	1244	3636	2360	1282	1020	0	1008	0	550	980	2134	926	1906	1600	644	1794	2482
734,48746 Da 445,93 s	7.43	733.48	PMeOH 16:0_22:6	C42H71O8P	326272	270998	269738	216172	151972	253424	424950	417480	172230	112242	152218	204834	126464	276318	178418	325684	190766	456584	282448	138968	265674	257626
658,45584 Da 425,55 s	7.09	657.449	PMeOH 16:1_16:1	C36H67O8P	820	2050	884	668	790	2158	2692	4256	986	454	1530	1672	1334	780	670	990	730	3000	1446	1002	1268	1178
686,48769 Da 459,77 s	7.66	685.48	PMeOH 16:1_18:1	C38H71O8P	10712	16618	10558	4314	7082	18838	11430	27552	3904	9222	17386	18746	6610	5710	8684	11418	10778	12326	7504	9882	14158	12046
708,47159 Da 425,50 s	7.09	707.464	PMeOH 16:1_20:4	C40H69O8P	6932	12718	7952	5566	3408	9978	20284	28902	8690	4352	7526	14268	9930	5414	4464	7050	5786	23810	9680	4666	12080	7676
732,47162 Da 416,45 s	6.94	731.464	PMeOH 16:1_22:6	C42H69O8P	16346	15954	7512	9460	6052	11206	24874	57588	9558	6108	17898	18088	15314	9264	12032	18326	11192	28836	13868	8360	18514	15498
748,50376 Da 572,78 s	9.55	747.496	PMeOH 17:2_22:4	C43H73O8P	6692	4420	5550	5524	2252	2728	3490	3468	3452	3450	2336	2930	4846	3732	2828	4996	3674	2776	4962	3148	5306	5498
740,53388 Da 529,69 s	8.83	739.527	PMeOH 18:0_20:3	C42H77O8P	1186	918	820	700	1196	1682	776	880	820	770	576	672	1122	1026	74	1558	1214	1908	362	1136	1266	1240
738,51873 Da 501,72 s	8.36	737.511	PMeOH 18:0_20:4	C42H75O8P	21074	31980	35692	14786	7474	20532	38814	30462	17186	20360	24478	33516	9900	13752	24540	35776	15950	29008	23784	13170	34078	34896
762,52067 Da 487,87 s	8.13	761.513	PMeOH 18:0_22:6	C44H75O8P	15034	20948	25942	16250	11738	15632	34350	21396	15326	12192	12258	15696	15402	12040	16440	24728	0	17540	14810	10628	18442	17432
714,51860 Da 505,65 s	8.43	713.511	PMeOH 18:1_18:1	C40H75O8P	9068	9814	8422	5412	5232	8358	15104	17336	6242	8184	7690	8538	7344	10700	8924	15542	9892	15008	8554	6936	11832	13594
714,51883 Da 512,15 s	8.54	713.512	PMeOH 18:1_18:1	C40H75O8P	10190	8180	5316	8468	7818	9622	10582	8792	6720	5810	5022	4932	7048	6606	5006	10580	7356	11574	7308	6112	7588	6380
736,50290 Da 459,37 s	7.66	735.496	PMeOH 18:1_20:4	C42H73O8P	102438	149300	85398	31980	48102	146092	103164	187492	40928	74852	134244	188826	43160	40306	69272	105042	81248	108758	65472	50912	157516	133016
710,48712 Da 438,48 s	7.31	709.48	PMeOH 18:2_18:2	C40H71O8P	5450	5246	2012	6494	5644	7840	10936	8974	7534	5324	7332	8734	9698	7506	10710	7406	10070	8110	6612	6682	10340	3580
758,48738 Da 422,76 s	7.05	757.48	PMeOH 18:2_22:6	C44H71O8P	10126	13450	7456	8114	6874	11014	16136	21264	8296	5422	8284	9540	12284	7098	6150	11910	7328	17202	8500	6574	12270	7860
748,50275 Da 595,33 s	9.92	747.495	PMeOH 19:2_20:4	C43H73O8P	5400	3428	4008	3926	1734	2428	2818	3998	2674	2606	2132	2142	3624	2876	2542	3464	3120	1778	4118	2538	3432	4744
782,48716 Da 414,97 s	6.92	781.48	PMeOH 20:4_22:6	C46H71O8P	32504	26276	15864	20956	13708	18608	58642	105466	24942	15694	53686	56254	41084	15646	33702	43634	25496	61728	32824	16788	67466	39134
761,51927 Da 409,39 s	6.82	760.512	PS 16:0_18:1	C40H76NO10P	3008	1366	2078	2862	10642	4664	4364	2206	4144	3512	3280	3950	7602	10018	5006	2686	8824	7156	4590	5804	2110	2924
783,50398 Da 443,02 s	7.38	782.497	PS 16:0_20:4	C42H74NO10P	7544	10706	6930	10850	10128	6450	24552	26160	29732	7206	19704	22420	23254	15828	19650	14094	14662	28600	21352	10926	24892	17030
807,50381 Da 427,05 s	7.12	806.497	PS 16:0_22:6	C44H74NO10P	7446	6610	4648	4784	4652	6940	11222	10128	8608	5216	14860	12462	6768	5642	11740	6188	0	8172	7220	4940	11388	12584
807,50386 Da 436,08 s	7.27	806.497	PS 16:0_22:6	C44H74NO10P	19318	27608	20358	28498	17078	16656	29918	24324	26718	11128	24906	22702	28554	19618	21178	22070	15040	35752	27802	14268	30730	20992
789,55017 Da 555,63 s	9.26	788.543	PS 18:0_18:1	C42H80NO10P	72452	48250	72512	82966	121338	89424	97638	60642	89386	57832	45520	70098	113212	140156	80356	75654	101400	112728	97344	79214	49734	67312
789,55040 Da 572,44 s	9.54	788.543	PS 18:0_18:1	C42H80NO10P	78758	56970	91278	102742	177084	92896	97050	61616	86694	70170	50060	62042	135564	166554	87154	83774	141128	129118	108988	97674	56546	77264
789,55023 Da 584,91 s	9.75	788.543	PS 18:0_18:1	C42H80NO10P	0	0	0	0	0	0	0	0	0	0	0	0	0	0	0	0	0	0	0	0	0	0
789,55033 Da 595,34 s	9.92	788.543	PS 18:0_18:1	C42H80NO10P	59944	51894	90062	86182	145382	90570	87836	57660	76850	61498	47548	59078	125562	170910	92216	83994	121790	117790	98720	92682	49250	64690
789,55077 Da 624,42 s	10.41	788.543	PS 18:0_18:1	C42H80NO10P	15672	13160	18296	17960	23984	18558	21774	15558	20316	14508	11492	14768	20788	32368	18362	17956	22936	25072	22388	17198	14090	15908
789,55082 Da 642,35 s	10.71	788.544	PS 18:0_18:1	C42H80NO10P	21462	20868	26450	24914	30188	25460	29358	23026	26702	20720	18770	22080	25398	35268	26104	25614	26090	33910	30570	24054	21698	22176
789,55040 Da 661,81 s	11.03	788.543	PS 18:0_18:1	C42H80NO10P	16694	17456	21554	19112	21384	19096	24246	19338	19538	16408	16550	17850	20640	24294	21634	18386	20110	22416	20650	19836	16948	16322
811,53494 Da 483,94 s	8.07	810.528	PS 18:0_20:4	C44H78NO10P	32248	33782	30758	29966	63938	38640	37800	29484	54126	31926	27974	38244	44660	47366	31006	28402	51692	52662	46122	33504	37388	41166
811,53608 Da 509,89 s	8.5	810.529	PS 18:0_20:4	C44H78NO10P	10942	22046	12312	19972	20036	22172	19732	24820	23632	23972	32088	35124	19804	20664	36976	18452	15066	19328	23660	18288	21194	18072
811,53449 Da 521,73 s	8.7	810.527	PS 18:0_20:4	C44H78NO10P	4430	4102	1944	3798	5534	4676	0	0	3606	2560	0	2576	4424	5636	0	1996	3614	4786	3152	3266	3194	2140
839,56586 Da 527,98 s	8.8	838.559	PS 18:0_22:4	C46H82NO10P	57962	64348	71880	53250	113990	56332	70768	56202	126646	57510	49758	66290	89722	105848	58712	52380	135766	121844	88126	50916	76606	87350
839,56557 Da 555,84 s	9.26	838.558	PS 18:0_22:4	C46H82NO10P	23042	32756	26906	25312	16028	22306	29824	29996	44974	22004	25734	32254	21532	17788	24548	20240	19814	25094	27038	19786	34322	31590
839,56568 Da 572,69 s	9.54	838.558	PS 18:0_22:4	C46H82NO10P	29406	46138	34530	33952	16416	26986	35572	38048	42816	26348	28828	35628	28734	17152	28446	25862	19844	29870	35350	24314	48232	38828
835,53505 Da 460,92 s	7.68	834.528	PS 18:0_22:6	C46H78NO10P	139228	156228	123356	161628	171346	159952	189092	183282	168122	128108	154948	191906	235692	187680	142732	122894	162208	195362	202100	146616	179892	151596
835,53505 Da 478,79 s	7.98	834.528	PS 18:0_22:6	C46H78NO10P	98680	136420	78742	126868	115902	130142	125216	157836	115880	105736	154200	155264	131610	121388	108956	93412	119684	130826	128804	105182	129200	99374
835,53489 Da 494,90 s	8.25	834.528	PS 18:0_22:6	C46H78NO10P	86398	65346	47858	84940	74474	61060	75884	82090	105328	56596	55046	82940	119728	97998	63598	49278	72910	96156	110772	67356	84604	70350
835,53478 Da 511,69 s	8.53	834.528	PS 18:0_22:6	C46H78NO10P	25652	25582	13548	32210	19272	20242	33560	24540	28306	14750	14144	22476	29592	29764	22164	23088	18788	27068	31266	18028	23072	17432
835,53499 Da 524,48 s	8.74	834.528	PS 18:0_22:6	C46H78NO10P	10462	7904	5936	7550	6164	3384	9010	5426	6794	4586	2766	4004	8552	8726	6392	6462	6596	7446	7960	3734	6998	3284
787,53521 Da 483,65 s	8.06	786.528	PS 18:1/18:1	C42H78NO10P	67590	55244	76794	65028	79988	56460	61810	41986	57538	37642	30696	34892	84074	86448	51566	63686	71772	71470	70024	49174	51848	62388
787,53457 Da 506,10 s	8.43	786.527	PS 18:1/18:1	C42H78NO10P	0	0	0	0	0	0	33490	29712	0	19770	0	0	47388	0	0	0	0	26812	34110	25218	26302	0
787,53456 Da 511,64 s	8.53	786.527	PS 18:1/18:1	C42H78NO10P	35898	37074	24638	52274	37412	38252	38344	32028	30732	19736	21880	26604	49580	46720	43314	40300	27548	34018	40274	27238	25692	20946
787,53508 Da 525,91 s	8.77	786.528	PS 18:1/18:1	C42H78NO10P	11326	8892	6262	10622	11756	10004	7378	9776	5940	4338	8632	7264	12412	12874	8796	10278	7430	7684	6976	6328	6368	5814
809,51923 Da 446,03 s	7.43	808.512	PS 18:1_20:4	C44H76NO10P	33720	35566	30556	34520	37826	30100	58234	48652	53306	21398	49800	34772	59392	41798	47130	27358	41036	65874	53256	31994	41088	39254
761,51945 Da 482,45 s	8.04	760.512	PS 34:1	C40H76NO10P	24626	29034	29498	33888	25622	31180	34284	35214	32438	22540	22262	30774	36402	27638	31114	26094	24686	30354	27762	21736	30760	26772
761,51955 Da 494,80 s	8.25	760.512	PS 34:1	C40H76NO10P	26316	22348	23552	31534	27104	23736	23818	27946	32768	18428	15284	24012	43344	33680	23560	19184	24186	28150	28128	20872	27804	23144
761,52011 Da 521,68 s	8.69	760.513	PS 34:1; PS 16:0_18:1	C40H76NO10P	6210	8204	10590	3968	0	0	7870	6818	0	0	14002	12630	9792	0	16006	18418	13466	0	17748	0	8738	10992
759,50360 Da 443,45 s	7.39	758.496	PS 34:2; PS 16:1_18:1	C40H74NO10P	4168	4576	3972	6478	5936	5000	8294	9372	7466	2544	7276	5184	8122	7372	7446	5836	5406	8618	6600	5660	5896	5516
789,55024 Da 537,99 s	8.97	788.543	PS 36:1	C42H80NO10P	6482	4532	12460	10332	71180	6284	9202	4372	9218	512	0	0	19038	73878	11038	10678	50732	19524	14684	12202	4942	7648
789,55051 Da 607,51 s	10.13	788.543	PS 36:1; PS 18:0_18:1	C42H80NO10P	17642	14842	23812	20880	18746	15896	20540	10684	14504	12014	8986	11050	25162	26798	13832	22442	18162	19576	15344	14104	11734	17938
789,55028 Da 694,20 s	11.57	788.543	PS 36:1; PS 18:0_18:1	C42H80NO10P	11754	13998	14838	15982	14582	14718	17984	14238	13964	10552	11612	14046	13968	17198	15758	15480	12896	15222	15484	12120	14300	11930
785,51931 Da 459,51 s	7.66	784.512	PS 36:3; PS 18:1_18:2	C42H76NO10P	9416	10800	8392	9304	12444	12686	8920	12776	8600	7594	14876	10760	16552	9890	10280	8750	9648	9244	8486	9068	9574	8018
817,58177 Da 663,68 s	11.06	816.574	PS 38:1; PS 18:0_20:1	C44H84NO10P	4132	3032	5416	6614	15848	7354	6428	4538	6662	6288	6326	5510	8008	11552	6608	5204	14832	12956	9810	9162	3928	4626
817,58266 Da 707,50 s	11.79	816.575	PS 38:1; PS 20:0_18:1	C44H84NO10P	1482	1494	2194	2462	16426	3330	3132	1930	2992	5058	3548	2734	3818	6386	2670	2552	15764	13286	4094	0	1422	2278
821,52037 Da 454,50 s	7.58	820.513	PS 39:6; PS 17:0_22:6	C45H76NO10P	7452	7112	5746	6990	7088	5808	9932	14370	9162	3854	5078	6840	11002	6608	6466	6234	7232	11294	7654	5774	6242	5364
845,61322 Da 704,07 s	11.73	844.606	PS 40:1; PS 22:0_18:1	C46H88NO10P	2216	0	756	2774	12566	910	1582	790	2794	0	0	0	2370	11312	946	0	10628	10100	7344	1812	0	1564
845,61328 Da 735,61 s	12.26	844.606	PS 40:1; PS 22:0_18:1	C46H88NO10P	2634	0	3572	4486	7958	3236	4302	1508	4140	3302	1620	2094	3950	0	3700	2116	8302	5436	4918	4586	1728	2452
843,59837 Da 643,72 s	10.73	842.591	PS 40:2; PS 18:1_22:1	C46H86NO10P	2900	0	3038	4068	11962	6504	4060	3372	4882	5138	4018	4194	4996	8042	5300	3460	10490	7662	6490	5790	2398	3216
839,56535 Da 583,91 s	9.73	838.558	PS 40:4; PS 18:0_22:4	C46H82NO10P	0	0	0	4600	7742	0	0	0	0	0	0	0	0	0	0	0	0	0	0	0	0	0
839,56585 Da 594,23 s	9.9	838.559	PS 40:4; PS 18:0_22:4	C46H82NO10P	16458	23672	14120	14582	9000	15838	24360	23098	28034	11828	17832	20974	13146	9826	14696	13286	10340	18046	20178	12636	24664	19380
851,52908 Da 388,35 s	6.47	850.522	PS 40:5; PS 18:0_22:5;O	C46H78NO11P	10052	8372	10868	10440	8032	7126	12632	41658	10088	10790	15714	13020	15152	10132	20578	19870	11646	7352	16454	12302	19132	15904
835,53411 Da 571,61 s	9.53	834.527	PS 40:6; PS 18:0_22:6	C46H78NO10P	8594	8216	7258	7726	5852	6044	8308	6976	7004	5580	5206	7044	8530	6124	7386	6622	6050	7238	7800	6688	7218	7634
835,53419 Da 594,68 s	9.91	834.527	PS 40:6; PS 18:0_22:6	C46H78NO10P	8994	6844	8040	7670	6352	6614	8848	8110	7500	5690	5978	6714	7368	7016	7552	7684	6384	7176	7062	5748	7200	7128
835,53541 Da 649,77 s	10.83	834.528	PS 40:6; PS 18:0_22:6	C46H78NO10P	7912	7982	9064	9072	6390	7002	9258	7622	8302	6770	6420	8080	6360	7066	9272	8498	6996	7924	8452	6822	8490	7940
835,53503 Da 673,48 s	11.22	834.528	PS 40:6; PS 18:0_22:6	C46H78NO10P	8302	7938	8474	7888	6754	6616	8934	8282	9110	7538	6462	7450	7010	7352	9860	8456	7054	7790	8306	7596	7962	8054
835,53479 Da 695,07 s	11.58	834.528	PS 40:6; PS 18:0_22:6	C46H78NO10P	8870	8114	10128	9050	7634	7510	10868	8726	10004	6878	6646	8038	7084	9460	9392	7844	8678	8628	9334	7552	10154	8794
883,51921 Da 364,05 s	6.07	882.512	PS 40:6; PS 18:0_22:6;3O	C46H78NO13P	4966	7606	4636	3408	3660	3404	3490	17282	4292	4892	4718	4046	7856	7958	7258	5840	4560	2248	5292	5318	5752	5118
899,51468 Da 331,95 s	5.53	898.507	PS 40:6; PS 18:0_22:6;4O	C46H78NO14P	5570	9352	9032	9568	8008	7316	9794	37010	9982	6758	10256	10036	10432	7238	12144	8872	5696	5876	10518	8778	8196	7986
833,51924 Da 444,72 s	7.41	832.512	PS 40:7; PS 18:1_22:6	C46H76NO10P	34968	37256	26202	46634	46654	29238	0	0	0	22552	15536	0	0	0	0	17254	0	42580	29148	18332	0	0
833,51908 Da 456,11 s	7.6	832.512	PS 40:7; PS 18:1_22:6	C46H76NO10P	13784	0	11700	25062	19386	0	0	32486	31514	11582	12842	25066	32296	21086	20774	12882	20010	26922	23804	15276	27698	15222
831,50386 Da 412,31 s	6.87	830.497	PS 40:8; PS 18:2_22:6	C46H74NO10P	5942	5138	2384	6488	3984	5958	14180	17306	8486	3170	10514	9264	10238	3302	8426	4480	4168	12068	9720	5258	6882	5136
849,55076 Da 508,11 s	8.47	848.543	PS 41:6; PS 19:0_22:6	C47H80NO10P	2676	2686	2660	4440	3896	3076	4448	3784	3504	2254	1720	2306	5020	4776	4046	4224	3046	3356	4506	2914	3406	2918
855,50360 Da 401,62 s	6.69	854.496	PS 42:10; PS 20:4_22:6	C48H74NO10P	91016	81698	70312	94848	105354	100840	181536	198090	134488	50364	149908	133494	150164	167434	122508	77348	107414	220268	158430	115082	114480	95008
867,59668 Da 595,76 s	9.93	866.589	PS 42:4; PS 18:0_24:4	C48H86NO10P	2502	1654	3102	2386	5982	2688	3410	1708	4070	2572	2500	2614	3934	4560	2626	2422	5008	5048	3808	4432	2228	3308
857,51878 Da 422,50 s	7.04	856.511	PS 42:9; PS 20:3_22:6	C48H76NO10P	3906	7062	3926	8008	6848	7286	8602	7338	7312	3614	11606	7330	7470	6860	5922	5858	5544	8614	7618	5332	7814	4684
883,53429 Da 424,58 s	7.08	882.527	PS 44:10; PS 22:4_22:6	C50H78NO10P	223166	266266	193918	285008	261770	254792	364856	346550	348428	158004	291014	301578	367300	316070	241092	230650	247556	391920	345646	213962	272036	226574
883,53393 Da 444,25 s	7.4	882.527	PS 44:10; PS 22:4_22:6	C50H78NO10P	6526	6182	3766	6004	6928	5174	4418	4614	5860	3942	2676	0	4406	3698	3758	1860	3214	5582	3856	2138	3774	2272
881,51901 Da 415,00 s	6.92	880.512	PS 44:11; PS 22:5_22:6	C50H76NO10P	12656	12628	6154	14090	16340	10972	0	44434	0	8012	35068	0	29202	14362	0	0	16908	0	0	0	20598	15268
879,50373 Da 391,60 s	6.53	878.496	PS 44:12; PS 22:6_22:6	C50H74NO10P	256956	226042	225610	268832	299814	275194	484922	472412	365728	200212	424572	352642	500390	470710	411428	366534	376024	475346	473908	388710	369116	355252
879,50362 Da 401,67 s	6.69	878.496	PS 44:12; PS 22:6_22:6	C50H74NO10P	0	0	0	0	0	278072	0	0	96570	0	0	0	0	169002	0	0	0	150838	0	0	0	0
771,54036 Da 475,99 s	7.93	770.533	PS O-36:3	C42H78NO9P	2472	1840	2250	2590	2050	2020	770	2012	1660	2224	1106	1142	1804	2828	1218	2390	2602	1700	1560	1668	2234	2192
791,51205 Da 447,37 s	7.46	790.505	PS O-38:7; PS O-16:1_22:6	C44H74NO9P	1888	3826	2252	3562	2754	2426	5500	4378	6494	2000	2802	4248	4128	3704	2906	2392	3288	6058	5668	2806	4842	3598
819,54046 Da 495,49 s	8.26	818.533	PS O-40:7; PS O-18:1_22:6	C46H78NO9P	7078	4548	5902	7536	9886	5854	7720	4796	11752	5070	3852	5204	15124	13168	5802	6432	12962	11116	11988	6490	8950	8968
805,53580 Da 422,08 s	7.03	804.529	SHexCer 36:2;2O	C42H79NO11S	123224	183914	122282	250438	306666	254996	336260	191848	254552	259470	214774	254598	490890	214762	250168	171200	330256	368172	326880	366150	187608	183024
903,64474 Da 565,39 s	9.42	902.637	SHexCer 43:2;2O	C49H93NO11S	3710	1454	3862	5640	18512	10016	5572	3322	5232	6604	3324	5418	16510	38660	8584	13336	13886	9590	7472	9886	2684	6736
591,45251 Da 384,37 s	6.41	590.445	SL 16:0;O/16:0;O	C32H65NO6S	1944	2958	2674	3442	1890	1692	8446	13156	0	2210	1858	5416	13574	8758	13524	7412	6060	6444	6786	4656	12370	13228
575,45744 Da 402,93 s	6.72	574.45	SL 17:0;O/15:0	C32H65NO5S	12430	11218	10752	25430	14440	13460	61884	57090	31872	8926	8854	22628	47916	32764	34822	15566	13702	27610	26144	15236	23616	17762
591,45219 Da 378,66 s	6.31	590.445	SL 17:0;O/15:0;O	C32H65NO6S	2318	3632	4068	2684	2402	3134	13312	15108	10136	3430	2284	8304	6772	8688	10562	6570	5588	7098	8168	5444	11502	8918
589,47323 Da 422,22 s	7.04	588.466	SL 17:0;O/16:0	C33H67NO5S	1266	784	1318	2306	1330	1308	3506	3398	2428	838	706	1696	11058	4662	3126	2390	1490	2646	2768	972	3088	3132
605,46800 Da 396,41 s	6.61	604.461	SL 17:0;O/16:0;O	C33H67NO6S	10998	10350	19408	17868	12084	15720	37814	32464	25192	12954	9252	23216	158782	38438	46916	27580	20330	12626	19522	17076	31992	36038
619,48359 Da 408,24 s	6.8	618.476	SL 17:0;O/17:0;O	C34H69NO6S	3790	2278	2940	3756	4138	3578	18084	11488	11522	2076	2336	6610	15670	12028	12166	8528	7854	7944	9628	4248	12836	12966
776,60259 Da 538,76 s	8.98	775.595	SM 36:1	C41H83N2O6P	194	300	190	216	562	0	124	254	452	206	114	210	484	268	158	208	182	182	182	164	304	430
774,58854 Da 497,66 s	8.29	773.581	SM 36:2	C41H81N2O6P	778	1032	1332	2454	1506	918	1172	568	2654	1266	876	1608	2574	1784	1662	1260	1448	1592	1694	1174	1992	2092
466,31117 Da 325,29 s	5.42	465.304	ST 27:1;O;S	C27H46O4S	323898	297342	372816	279994	447216	279572	378130	600848	343378	220338	445684	398936	490994	541276	348018	489228	394734	406748	531614	430884	308746	379940
480,32670 Da 340,88 s	5.68	479.319	ST 28:1;O;S	C28H48O4S	5296	4674	5810	3548	4302	3746	5804	6410	4006	4092	4788	4792	13076	12092	6400	18042	4794	5628	5854	5218	3906	7344
494,34193 Da 358,24 s	5.97	493.335	ST 29:1;O;S	C29H50O4S	1756	2268	2026	1542	1490	2148	2122	1812	1718	1816	1818	2134	5462	3464	2352	4046	2278	2182	1622	1914	1568	2424
485,31214 Da 304,68 s	5.08	484.305	zzz-484.31	C19H45N6O6S	71476	62610	49926	39256	40878	40192	31060	28354	31362	29652	33316	34490	19888	61352	36128	48408	37756	30276	39442	32726	37994	34230
536,31443 Da 118,52 s	1.98	535.307		C29H47NO6P	3130	1942	1790	3772	2458	3280	1450	4322	3582	1184	1908	1774	4112	2050	1988	1314	2356	4232	2348	1860	2726	1620
295,14167 Da 118,60 s	1.98	294.134		C15H21NO5	2450	1312	1638	1066	1976	788	1802	3488	4152	392	1748	1328	2916	2734	2080	850	1438	7776	5370	1750	1976	1052
258,18282 Da 119,05 s	1.98	257.176		C14H26O4	2886	1744	1240	1348	5718	2004	2236	8116	7568	1012	1366	5232	4908	17912	2834	3934	1908	9758	5724	1046	3246	3046
426,14682 Da 119,32 s	1.99	425.14		C12H28NO15	1656	2034	1932	1574	1718	2144	626	512	896	1418	2052	2100	0	1474	2230	1624	2274	392	996	2280	1948	1912
259,05908 Da 119,49 s	1.99	258.052		C7H16O8P	1246	1298	888	1502	916	1414	2284	21316	5352	200	894	6064	5090	3202	1012	2288	886	5056	5950	718	1148	790
415,14199 Da 119,88 s	2	414.135			0	906	2012	0	2474	1782	0	786	702	394	1870	3002	0	3000	1740	1294	474	2818	2476	0	1450	1154
345,12396 Da 119,97 s	2	344.117			2622	846	984	454	1466	758	1054	1884	1284	306	856	1612	2452	2682	1066	1194	804	3124	3866	726	898	1418
492,19631 Da 120,12 s	2	491.189		C20H32N2O12	1994	1976	2396	2430	2250	2536	3158	1920	2822	1558	1666	3272	1906	2910	2118	2612	2390	2308	2400	1928	1724	1720
270,18259 Da 120,41 s	2.01	269.175		C15H26O4	1512	878	834	814	2224	802	670	2822	1416	404	796	2210	1666	5296	614	1426	508	1464	1020	386	768	1212
264,14011 Da 120,56 s	2.01	263.133			980	1582	528	1050	522	760	2016	1032	1438	748	1782	3426	4172	2608	856	1040	716	1250	1418	452	640	1122
595,31052 Da 121,09 s	2.02	594.303		C31H47O11	1342	0	1354	658	1422	0	0	2428	944	0	842	594	2304	1204	850	0	1342	6120	2738	796	1326	0
354,25054 Da 121,35 s	2.02	353.243		C16H36NO7	0	2438	0	2772	0	1340	4802	4302	4818	0	0	1918	3334	3226	1434	0	0	5504	3568	0	0	0
502,17724 Da 121,37 s	2.02	501.17		C18H32NO15	3164	3098	3792	1558	4010	3324	972	760	1058	1368	3194	3204	0	2618	2670	3062	3422	604	1378	2878	2854	2560
550,32668 Da 121,40 s	2.02	549.319		C27H51O9P	4778	4036	2882	8290	3872	4076	4082	10458	8114	1024	2110	1932	9098	4738	2794	1386	3216	17274	8836	1870	4232	1710
400,14906 Da 121,48 s	2.02	399.142		C15H29O10P	2578	2222	1270	3286	0	0	2346	3746	3014	0	0	0	2826	1532	1226	0	0	3708	2870	0	1770	0
516,19324 Da 121,69 s	2.03	515.186		C19H34NO15	4884	4734	6316	2584	6594	5744	1012	1838	1728	2698	4626	6086	288	4536	5420	5176	5618	976	1738	5158	4848	4958
284,19848 Da 121,70 s	2.03	283.191		C16H28O4	998	880	888	974	1724	1042	1254	2352	1362	428	1218	2052	2062	2608	0	1492	808	1308	1198	722	956	1118
447,97521 Da 121,78 s	2.03	446.968			1338	1066	964	1530	1880	1070	3336	2534	1972	558	668	1668	2122	2842	986	1050	836	1850	2090	764	1240	566
264,30217 Da 122,23 s	2.04	263.295		C16H40O2	794	1274	412	5036	1898	1064	3206	8476	6928	0	602	454	4748	2256	808	0	796	13894	6556	0	606	0
264,28728 Da 122,25 s	2.04	263.28			0	878	0	3896	1258	0	1952	5968	4124	54	0	0	3570	1608	0	0	0	10310	3946	0	0	0
329,12978 Da 122,46 s	2.04	328.123			3856	532	1242	722	1212	460	1424	1702	3184	0	694	1056	2324	1592	2396	364	494	4420	5912	3094	0	726
349,14984 Da 122,49 s	2.04	348.143		C15H25O9	1872	1804	1476	3682	2204	1476	2610	4698	4992	0	828	1512	4478	3348	1438	598	1312	8012	6096	698	2226	754
634,23443 Da 123,10 s	2.05	633.227		C27H40NO16	1834	1586	1808	1124	2348	1968	438	398	582	1742	1972	1908	344	1466	1538	2224	1934	368	684	2592	1924	1710
686,36127 Da 123,23 s	2.05	685.354		C41H53NO6P	1366	1824	1900	4260	1806	1334	2842	7138	4230	0	1510	1458	2282	2700	2216	1542	1182	7842	5304	1026	5008	1520
326,15452 Da 123,96 s	2.07	325.147			1314	1290	1426	1218	2978	1770	940	920	1438	858	2010	1964	1310	2204	1400	2520	2240	1438	2168	1786	2248	1498
339,16790 Da 123,99 s	2.07	338.161		C17H25NO6	1326	1274	1052	872	1714	924	630	1082	2148	536	1526	1232	2224	1744	1916	1226	1392	2008	2006	1420	1102	908
636,24945 Da 124,03 s	2.07	635.242		C27H42NO16	1520	1396	2014	1376	1946	2244	0	390	544	1376	1916	2106	0	1218	1828	1896	1886	288	580	1892	1844	1828
396,19492 Da 124,15 s	2.07	395.188			2104	2396	1550	2062	1520	2050	1114	1616	2734	1064	1576	1356	1530	1770	2108	1412	1484	2160	1652	1462	1534	1432
528,19394 Da 124,23 s	2.07	527.187		C23H32N2O12	1984	2490	2456	2026	2450	2462	380	0	1072	1678	2722	2488	0	1682	2534	2410	3052	516	0	2896	2630	2528
309,15725 Da 124,24 s	2.07	308.15		C16H23NO5	78870	11594	85612	12528	113554	19368	14748	116672	37736	10426	72492	61028	134004	100658	43438	35222	102030	280850	170444	45386	97068	47898
405,16377 Da 124,24 s	2.07	404.156		C17H27NO10	4898	17452	5562	15328	12194	13834	13202	9834	32552	7094	7834	8974	13642	6722	16904	8146	9378	19646	11018	8732	20240	9266
323,17323 Da 124,58 s	2.08	322.166		C17H25NO5	9698	2304	13608	4400	13922	3770	3022	11382	4630	1208	10342	6068	14266	9762	6474	3460	13558	30862	17098	5528	13140	4836
266,17585 Da 126,01 s	2.1	265.169		C15H24NO3	2582	3406	2880	7406	4382	4358	14902	9152	8026	1796	4768	8838	15238	8864	3438	1846	3600	12036	9998	2262	3976	2242
477,31167 Da 126,36 s	2.11	476.304		C30H41N2O3	5362	4996	5336	3036	6628	4912	1564	1252	1802	9082	4848	5326	3540	3438	6858	8786	6394	1344	2162	7752	4374	5632
377,14697 Da 126,58 s	2.11	376.14		C15H26N2O7P	18082	1366	18490	1534	23714	1960	3180	27956	3340	2356	9994	14284	23144	12794	6634	11312	18108	32516	17096	7684	18322	14296
586,29544 Da 126,62 s	2.11	585.288		C24H46N2O14	836	2030	1416	1704	1430	1180	2254	1228	1068	948	2052	1392	7116	1876	1398	1334	844	1432	2350	1150	1544	1144
386,17975 Da 126,66 s	2.11	385.172		C15H30O11	1098	1428	0	1434	816	1186	41424	796	1196	800	0	1386	1180	1008	1196	1116	1590	746	1370	3804	1160	1306
413,18980 Da 126,71 s	2.11	412.183		C16H31NO11	2460	1676	0	2890	1340	2542	1616	3790	2696	392	3244	0	2506	2208	2032	1190	0	2470	2626	1568	1746	1154
450,14894 Da 127,06 s	2.12	449.142		C17H26N2O12	2844	2050	4122	1506	3338	0	692	3272	3098	1102	3590	2520	5172	2958	4554	2120	2724	4046	4922	3366	3892	2398
392,21964 Da 127,10 s	2.12	391.212		C22H32O6	1426	2736	1166	1852	1634	2546	1394	2144	2400	1406	1358	1448	1620	1650	2196	1808	1584	2434	1918	2072	1878	1602
433,19176 Da 127,11 s	2.12	432.184		C16H33O13	2828	4990	7350	2454	10094	5310	2356	2002	3606	3560	5196	5928	3048	5082	12748	7270	2772	2764	3460	3942	5550	6922
558,33127 Da 127,18 s	2.12	557.324		C31H46N2O7	1642	1564	838	884	1370	1642	0	0	0	1398	1228	1376	346	0	1362	2046	2076	0	0	2448	1410	1370
314,10424 Da 127,19 s	2.12	313.097			694	1000	908	5078	918	842	3174	548	708	610	690	620	6682	774	572	884	1004	614	514	978	774	884
399,24073 Da 127,43 s	2.12	398.233		C24H33NO4	988	1058	0	16206	0	394	9862	57948	7744	372	766	412	7842	582	302	0	454	6634	12154	374	1850	426
540,24830 Da 127,87 s	2.13	539.241		C27H41O9P	1668	1324	1614	2642	1658	1442	1334	1730	1394	2176	2850	1526	994	1190	2118	2206	1174	1462	2344	1470	2278	1536
266,26717 Da 128,08 s	2.13	265.26			112	0	0	0	0	0	4722	0	0	0	0	2176	5352	1990	160	0	0	0	2698	0	0	102
324,22988 Da 128,10 s	2.13	323.223		C19H32O4	1202	1222	1104	1878	1670	1472	1288	2982	1648	588	880	1462	2092	2462	1020	1112	1524	1978	1600	964	930	1098
511,20476 Da 128,34 s	2.14	510.197		C24H33NO11	0	4256	0	3284	448	4848	3254	0	4620	1082	956	0	1372	820	2552	1084	1572	948	1046	4126	0	0
266,28444 Da 128,42 s	2.14	265.277		C18H36N	132	512	0	0	200	0	6232	408	592	0	746	2984	6624	2140	0	120	302	746	3348	0	0	208
300,15736 Da 128,75 s	2.15	299.15		C15H24O6	894	4044	3278	3282	3074	4940	6510	3328	3232	888	4878	2182	20034	4948	2962	1428	1544	3768	6438	1404	5918	2148
409,19333 Da 128,92 s	2.15	408.186		C14H33O13	7498	5550	4310	5566	5104	5232	2982	7460	5636	1522	5690	1734	5598	4588	5436	2028	5398	12308	9254	4068	6716	2552
666,39356 Da 129,02 s	2.15	665.386		C31H58N2O13	1604	2410	1910	5212	1082	1020	2550	6964	4838	988	1348	1786	3912	1922	2128	1558	1080	3548	3880	0	3252	1740
438,27650 Da 129,17 s	2.15	437.269		C28H38O4	4718	4492	3102	4274	4668	5848	602	1692	1782	4862	5590	5190	1056	1888	4632	6016	8878	0	1686	7716	4332	4386
648,24972 Da 129,30 s	2.16	647.242		C28H42NO16	1872	1776	2258	1304	2140	2416	582	574	728	1942	1706	1960	0	1254	1704	2062	2168	354	808	2520	1892	1822
504,28643 Da 129,84 s	2.16	503.279		C32H40O5	2874	2902	2268	2056	3948	3720	0	0	1526	2112	2960	3528	1298	2360	3000	3318	4000	0	1320	3880	2872	3484
388,29285 Da 129,88 s	2.16	387.286		C20H40N2O5	350	1770	574	1238	0	570	1564	1580	1552	284	884	2614	2522	2398	396	0	0	1206	5246	0	0	522
298,21421 Da 130,01 s	2.17	297.207		C17H30O4	2412	2326	2872	1832	3016	2596	1246	2800	2446	886	1676	2776	2064	2760	1940	2292	2492	2384	2312	1878	2360	2004
377,18331 Da 130,02 s	2.17	376.176		C20H27NO6	1326	634	1294	1014	2636	0	822	1452	1022	176	922	932	6182	1168	1348	836	1610	4162	1982	1600	1272	568
461,31674 Da 130,07 s	2.17	460.309		C30H41N2O2	3486	2582	3252	1950	3976	3384	1474	908	1190	5120	3074	3704	12400	2094	4152	5264	4366	644	1702	4674	2834	3840
674,26642 Da 130,08 s	2.17	673.259		C30H44NO16	1494	1560	1932	1472	1666	2004	0	494	744	2088	1876	1974	0	1128	1856	2018	2276	0	704	2244	1908	2110
662,26565 Da 130,22 s	2.17	661.258		C29H44NO16	1838	1892	2292	1554	1632	1806	0	772	704	2296	1778	2152	0	1232	1874	1986	2350	478	738	2878	2206	1980
496,39302 Da 130,25 s	2.17	495.386		C33H52O3	1932	2538	1708	2888	1608	1844	1010	3796	2776	1516	2576	1792	2752	2224	2048	3240	1848	1576	1076	1890	1476	1976
433,13771 Da 130,44 s	2.17	432.13		C17H26N2O9P	3552	5572	4050	4682	4030	2582	12584	4432	5536	2252	3940	3582	11994	6982	5372	4216	3594	3084	6954	3242	4394	3516
874,58407 Da 130,48 s	2.17	873.577		C49H83N2O9P	866	2322	1148	2012	1410	1020	3546	3614	2500	746	1314	2402	4902	2724	1022	1270	460	1838	2904	680	526	816
426,20673 Da 130,49 s	2.17	425.199			2376	1906	2060	3072	1616	2866	1138	2454	2222	1068	1844	1060	1614	1456	1604	1550	1494	1982	1770	1686	1838	1490
552,27190 Da 130,55 s	2.18	551.265		C32H40O8	1598	2006	1334	2388	1336	1730	630	2178	1130	942	1692	1212	1138	742	1236	1238	1132	1066	1296	1418	1212	1498
650,03637 Da 130,84 s	2.18	649.029			1814	1662	1720	1856	2470	1856	2360	2072	1664	896	1270	1804	2256	2270	1664	1588	1566	1494	2342	1392	1836	1238
658,26954 Da 131,32 s	2.19	657.262		C30H44NO15	1990	1546	1778	1230	1512	1682	268	0	584	1828	1948	2362	0	1218	1780	2058	2478	0	530	2504	2116	1802
257,10560 Da 131,39 s	2.19	256.098			606	550	778	192	1346	486	264	1272	902	0	1160	960	576	1098	1196	822	308	3614	1328	412	722	310
385,19530 Da 131,96 s	2.2	384.188		C15H31NO10	3438	2650	1710	3876	1738	2584	4476	4478	2872	968	2228	1308	2262	2460	2658	1358	1474	2132	3618	2344	1532	1418
487,23090 Da 132,12 s	2.2	486.224		C20H40O11P	1444	2204	1462	2590	1554	1618	1504	2430	2340	2016	1768	1936	2196	1604	3486	1804	2814	2168	1820	1458	2248	1670
700,03334 Da 132,31 s	2.21	699.026			5998	7268	6260	7592	8372	5794	7842	6874	6766	2902	4422	6444	10244	6952	5842	4832	4782	5948	6602	3998	6388	4246
515,21760 Da 133,11 s	2.22	514.21		C17H39O17	1788	1716	2064	1382	1736	1952	0	590	574	2106	2022	1632	0	1150	2008	2128	2920	548	958	3010	1710	2170
887,44511 Da 133,27 s	2.22	886.438		C35H71N2O23	1132	2384	1168	1480	2460	3590	0	0	0	0	0	400	0	0	0	0	0	0	0	0	0	430
698,01748 Da 133,27 s	2.22	697.01			1908	1746	1708	2048	1870	1448	2332	1872	2160	714	974	1584	2862	1496	1448	1268	1288	1978	2024	1168	1822	1054
671,42395 Da 133,56 s	2.23	670.417		C35H61NO11	650	1172	652	804	918	800	996	2342	1332	0	0	698	1234	918	678	836	640	1308	1072	836	570	774
938,44253 Da 133,64 s	2.23	937.435		C43H74NO17P2	1332	3052	1766	1922	2246	2996	0	0	0	0	0	0	0	0	0	0	0	0	0	0	0	0
610,30104 Da 134,52 s	2.24	609.294		C34H44NO9	1332	1250	1034	3536	1020	856	2044	1542	4830	886	1176	902	0	1280	1134	0	950	4324	2048	1090	912	972
888,59906 Da 134,63 s	2.24	887.592		C50H85N2O9P	208	2886	492	782	700	952	1398	1488	894	868	1710	3936	7072	1916	752	928	260	1062	792	584	300	994
449,13246 Da 134,77 s	2.25	448.125		C17H26N2O10P	2302	5704	2666	5202	2748	4486	5728	4008	6824	4528	2774	3722	3908	3528	4968	3212	3166	1722	4396	7044	3830	3472
286,12370 Da 135,41 s	2.26	285.116			314	418	1056	384	998	5096	0	0	0	1346	1536	1382	0	324	2200	1210	1200	362	168	2950	622	1498
269,10488 Da 136,10 s	2.27	268.098			1422	472	1874	762	2984	992	322	2720	1332	0	2416	2402	1672	2644	1924	1378	690	7330	2968	976	1972	1240
727,23202 Da 136,11 s	2.27	726.225		C28H44N2O18P	1724	1204	1544	2172	1292	708	1442	2448	2176	504	864	974	1854	992	1308	790	1228	2264	1968	944	1474	1250
750,02949 Da 136,42 s	2.27	749.022			6696	7176	6236	7008	8318	5976	8016	7172	6536	3168	4998	7752	8826	8366	5728	6280	6246	6368	6146	4746	6224	4592
1117,56019 Da 136,81 s	2.28	1116.55		C61H83NO18	6158	20302	9054	8716	15392	29034	532	340	0	1156	1148	770	0	324	0	280	310	0	0	0	0	0
920,60438 Da 136,97 s	2.28	919.597		C54H85N2O8P	396	2988	1288	1502	1384	1584	6012	5650	3064	764	2926	1140	1380	1728	1590	1242	668	4456	3464	862	1248	1092
569,38642 Da 137,04 s	2.28	568.379		C23H57N2O13	1532	1198	1556	2854	1380	954	2548	2608	2146	0	1660	1844	1936	806	2852	752	1056	1750	2254	948	2562	772
607,23116 Da 137,30 s	2.29	606.224		C30H40O11P	2470	2668	2716	2868	2474	2348	3796	3246	2724	1590	3142	2860	3274	1992	2824	1804	2222	3378	2530	2562	2572	1818
569,30310 Da 137,60 s	2.29	568.296		C33H46O6P	6614	5786	6280	10544	5038	5024	9162	10456	6612	0	6150	6920	8004	4352	8780	4064	4566	7260	7802	5344	8574	4298
659,24361 Da 137,87 s	2.3	658.236		C29H41NO16	3432	2844	3190	5164	3050	1964	4134	5176	5764	1614	2258	3314	4246	2718	3540	2624	3046	4484	4100	3294	3566	2670
569,43041 Da 137,94 s	2.3	568.423		C28H62N2O7P	4158	3594	3788	6666	2942	2502	6028	6022	4434	876	0	4406	5178	1994	5398	1784	2718	4796	5350	3014	5508	1906
591,25627 Da 137,95 s	2.3	590.249		C29H39N2O11	15442	12144	13808	19782	10978	8426	17268	20886	17208	6024	9402	13558	16328	9894	13262	8460	10636	18092	16692	9652	14984	9868
285,23007 Da 138,08 s	2.3	284.223		C16H31NO3	1120	1566	1166	1790	1952	1970	3760	2608	2308	792	1530	2604	2014	1528	1700	966	1794	2168	1746	1628	1352	1144
569,46295 Da 138,36 s	2.31	568.456		C30H65O9	3956	3546	3998	7516	3124	3054	6504	7044	4514	822	4606	4698	6040	2416	5614	1916	3260	5322	5546	3468	6464	2030
569,44161 Da 138,46 s	2.31	568.434		C33H61O7	3240	3096	3422	6114	2710	0	4216	0	3366	0	3624	4372	0	0	5390	0	0	3670	5206	0	0	1648
1160,53053 Da 138,85 s	2.31	1159.52		C52H90O24P2	5028	3612	4344	8148	3380	3144	8846	8348	6208	2214	4782	5000	6858	3176	5924	2702	3406	7474	7632	3938	6778	3394
1182,51171 Da 138,87 s	2.31	1181.5		C56H83N2O23P	2240	1758	2016	3706	1492	1180	3284	3584	2694	1218	1692	2120	2562	1402	2442	1480	1924	3038	2818	1880	2838	1602
572,28399 Da 138,92 s	2.32	571.277		C20H50N2O12P2	3060	2696	3018	3470	2558	2572	3640	3764	3482	2382	3160	3082	3498	2210	3630	2238	2788	2828	3492	3030	3794	2694
1138,54880 Da 139,08 s	2.32	1137.54		C53H90NO21P2	6070	5576	5942	9824	4920	4742	11966	10532	7498	3748	7410	7520	7964	4426	8276	3402	4654	8136	9148	5784	10196	4378
381,16674 Da 139,33 s	2.32	380.159		C18H25N2O7	298	2418	2624	1370	1978	2108	2008	1106	1096	942	2758	1410	1448	2344	2054	902	1056	1750	2456	894	2806	1378
380,16284 Da 139,40 s	2.32	379.156			3140	10666	10024	5020	5448	7996	7972	4700	5052	2882	13260	4906	5394	11078	6634	3124	4012	7062	10790	2884	12536	5952
396,13696 Da 139,43 s	2.32	395.13		C14H24N2O11	1166	2562	2896	1666	1814	2928	2134	1222	1066	1454	3620	1966	1208	2530	2480	1414	1402	1746	2048	1906	2882	1690
903,43157 Da 139,61 s	2.33	902.424		C39H69NO22	698	2612	2494	1454	1434	2174	3760	1904	1370	900	3848	1806	1574	3166	1842	1012	1566	2952	3730	1294	4364	1366
312,29832 Da 139,80 s	2.33	311.291			0	4170	3556	0	1518	3326	3388	0	0	0	8318	224	82	3900	1556	0	0	1542	4976	0	6706	514
312,31644 Da 139,81 s	2.33	311.309			50	5064	5082	662	1400	4428	4746	676	282	0	10794	746	744	5810	1794	0	0	2162	5822	0	10622	424
653,22723 Da 140,21 s	2.34	652.22		C20H46O21P	664	840	618	874	874	654	1062	1156	1044	346	716	1030	1130	768	910	858	1094	1150	864	782	634	906
1190,57199 Da 140,72 s	2.35	1189.56			3028	2410	2894	3726	2118	2160	4128	3494	2810	1602	2888	3148	2824	2154	3206	1436	1902	2992	3154	2304	3354	2038
620,49286 Da 140,82 s	2.35	619.486		C40H64N2O3	3024	2062	1800	4116	2014	2062	4204	4426	2892	0	1942	2394	2600	1214	2782	1328	1616	2484	3048	1576	2562	1106
315,17503 Da 141,04 s	2.35	314.168			444	2802	3028	1710	1894	2602	2694	1698	1360	884	3812	1482	1644	3346	1898	1244	1466	1944	3546	1072	4028	1446
620,47094 Da 141,35 s	2.36	619.464		C30H68O12	2398	1980	2098	4016	0	1748	3672	3084	2764	0	1750	2042	2490	1208	2566	1402	1646	2182	2664	1542	2364	1068
1240,59149 Da 141,82 s	2.36	1239.58		C58H98O24P2	2412	1682	1704	2618	1534	1850	3180	2530	2448	1502	1864	2290	1992	1740	2030	1174	1348	1946	2278	1492	2236	1462
556,46684 Da 142,94 s	2.38	555.46		C28H64N2O8	1664	2810	1752	3956	4826	8480	0	0	0	0	278	404	0	0	0	158	0	0	0	348	102	0
1112,55804 Da 143,26 s	2.39	1111.55		C58H85N2O17P	3012	3742	2272	5378	5116	12698	1574	800	630	1452	1238	1208	294	478	720	516	0	522	0	1240	504	0
689,28661 Da 143,36 s	2.39	688.279		C24H52NO19P	2782	2276	2448	2992	2070	1740	2584	3348	2498	1318	1848	2246	2346	1914	2282	1800	2150	2436	2774	2100	2190	1738
940,57340 Da 143,52 s	2.39	939.566		C39H92NO19P2	538	3642	2508	2148	1702	2246	3968	5590	3194	1362	3290	1620	3054	2256	1768	2092	1082	4738	3976	1178	1638	1776
868,45486 Da 143,53 s	2.39	867.448		C36H73N2O19P	1180	3160	1854	2240	2090	4982	3238	1292	734	1260	2868	1178	422	1026	914	0	610	1190	1038	910	1344	806
435,24377 Da 143,64 s	2.39	434.236		C17H39O12	10328	11148	8820	11170	10466	15958	19496	10972	9968	4930	8648	8734	7518	4014	6238	3976	6382	9406	5060	9950	4436	3214
1120,54784 Da 144,04 s	2.4	1119.54		C60H82NO19	1350	2362	1706	3056	2272	3024	840	678	0	924	1164	1104	0	750	0	0	0	500	268	376	0	520
589,97882 Da 145,13 s	2.42	588.972			1472	494	1352	1192	2550	892	542	4230	942	300	1332	2802	2556	2058	660	1626	788	1626	848	456	1328	1524
624,32274 Da 145,31 s	2.42	623.315		C28H50NO14	2390	3002	3228	3774	3360	2816	1602	2454	2012	1714	2286	2326	1406	1488	2066	1510	1274	1748	1280	1550	1250	1534
583,27978 Da 145,44 s	2.42	582.273		C22H47O17	2016	3624	2792	4586	3646	2806	1990	2878	2186	1512	2030	1972	1520	1406	1860	1252	1250	2048	1610	1600	1606	1160
401,25632 Da 146,48 s	2.44	400.249		C24H35NO4	2464	2390	2572	2904	2582	1816	4170	4514	3914	1068	1974	3230	3724	3048	3504	2138	2404	2532	3282	2330	2390	2114
889,46195 Da 149,02 s	2.48	888.455		C33H78O24P	4038	6606	3946	7404	6422	6834	290	0	0	0	0	0	0	0	0	0	0	0	0	0	0	408
424,23198 Da 149,54 s	2.49	423.225		C19H36O10	1398	2078	1972	2312	2488	2432	5022	2052	1616	1670	1890	2966	3284	2260	2404	4404	2440	1914	2094	2878	1728	2090
1382,74475 Da 149,73 s	2.5	1381.74		C74H114NO19P2	2406	5342	3256	3984	5774	12994	0	82	0	0	324	0	0	0	0	0	0	0	0	0	0	0
480,26370 Da 149,85 s	2.5	479.256		C26H41O6P	1508	1856	1938	1650	1894	1652	1600	1922	1838	1108	1248	2142	2680	1892	2166	1868	2042	1924	1636	2406	1584	1814
357,20317 Da 149,90 s	2.5	356.196		C17H29N2O6	2102	1866	1964	2236	1796	2206	1374	2862	2296	1458	2116	1780	2818	1904	1584	1508	1824	2420	2050	1882	2306	1324
516,22925 Da 149,90 s	2.5	515.222		C20H38NO14	6544	4804	7382	3176	4922	6404	774	1540	1216	11002	6016	6394	654	2728	5376	8778	13034	430	1186	14824	5216	8738
940,45948 Da 150,02 s	2.5	939.452		C39H74NO24	3560	5534	3444	4458	3844	4912	0	0	0	0	0	0	0	0	0	376	0	0	0	766	0	0
898,46970 Da 150,46 s	2.51	897.462		C38H78NO18P2	1316	2890	2034	2318	1810	1572	0	0	0	0	0	0	0	0	0	560	0	0	0	0	0	0
258,21918 Da 150,64 s	2.51	257.212		C15H30O3	3644	4056	4146	2830	4822	4192	1888	3260	3140	3364	3504	4666	4690	4144	3612	5254	4812	2094	2484	4790	3554	4340
541,30118 Da 151,69 s	2.53	540.294		C28H45O10	3168	4498	3054	3554	4780	6196	1812	1616	1536	1286	1296	1484	1252	1190	1134	1200	1198	1472	1214	1166	1152	1188
494,30157 Da 151,89 s	2.53	493.294		C31H42O5	1820	1282	1482	1356	1684	1868	0	0	0	2216	1700	1704	0	1162	1744	2558	2492	0	0	3132	1606	1736
515,32218 Da 152,17 s	2.54	514.315		C27H47O9	2712	2394	2760	2698	2998	2200	1884	2512	2422	1650	1986	2756	3056	2708	2676	2854	2598	2250	1984	2276	2514	2282
800,02656 Da 152,43 s	2.54	799.019			3320	3218	3388	3298	4574	3056	4372	3918	3768	2006	2108	3580	4536	3756	3108	3284	2966	3412	3754	2932	2980	2518
659,42506 Da 153,38 s	2.56	658.418		C30H64N2O11P	1342	2012	1512	2072	1926	3062	2688	2754	2132	1376	1878	3072	1476	1100	2288	1424	1436	2294	1254	2162	1876	1364
744,05921 Da 154,43 s	2.57	743.052			2334	1828	2110	2218	2102	1498	2834	2208	2160	912	1032	1708	2406	2418	1574	1606	1794	2276	2058	1198	2156	1358
479,23345 Da 155,23 s	2.59	478.226		C18H39O14	2430	18106	1646	5856	2858	11918	10084	2362	19448	22494	4952	2236	6552	2024	11772	7490	12466	12852	4750	24446	5920	8404
379,16315 Da 155,48 s	2.59	378.156		C15H28N2O7P	954	886	822	1612	916	436	1488	1466	1812	488	542	1498	3578	2282	1004	674	1200	1956	2444	666	786	612
435,22551 Da 155,73 s	2.6	434.218		C23H33NO7	2830	2666	3436	2862	3714	2970	1384	1814	2700	1866	2390	3566	3566	3234	3366	3026	3402	3060	2324	2640	2862	2454
480,23782 Da 156,41 s	2.61	479.231			808	5502	0	1822	1064	3672	3906	1096	5938	6846	1800	1050	3564	828	3246	2780	3818	4090	1482	7202	2148	2518
667,06678 Da 157,09 s	2.62	666.06		C20H29O21P2	408	3310	806	1168	8470	1190	2164	6118	444	828	2228	1492	1212	1696	888	374	658	1188	7522	0	1682	1534
642,35765 Da 157,57 s	2.63	641.35		C28H54N2O14	946	1746	1928	1076	1238	1128	1108	642	738	1014	2178	1912	2002	2412	1552	1078	1158	1040	2496	1048	1610	1118
648,28589 Da 158,18 s	2.64	647.279		C29H46NO15	2126	1458	2152	0	1550	1590	338	0	674	2704	1326	1530	454	572	1566	2620	2960	702	452	2834	1424	2432
508,31763 Da 158,30 s	2.64	507.31		C25H49O8P	2258	1904	1814	1306	1952	2522	0	0	0	2604	1734	1600	976	1022	1978	2778	2622	0	0	3478	1408	2158
410,15274 Da 158,45 s	2.64	409.145		C15H26N2O11	1132	2758	3578	2038	1924	2594	2552	1276	1226	1476	5692	2010	1648	3130	2332	1776	1528	1852	2812	1524	5016	1886
384,29793 Da 158,46 s	2.64	383.291		C21H40N2O4	2260	3174	2340	3216	2988	5018	3670	7464	3880	1846	4500	4252	2182	2320	3700	2324	2366	2756	2650	3944	2474	1744
985,61544 Da 158,88 s	2.65	984.608		C58H85N2O11	644	2794	2434	1718	2106	3652	2648	1856	1268	1822	7028	3142	1004	1848	3176	1430	988	1532	1748	1316	4182	1950
394,17879 Da 158,91 s	2.65	393.172			4376	13114	16528	8190	8904	11914	13132	7398	6610	3804	20422	8026	9284	15460	10592	4186	5838	11436	16906	4720	22484	6720
326,30708 Da 159,16 s	2.65	325.3		C20H40NO2	0	6282	7952	1120	2758	6204	4898	730	502	0	14882	1870	1828	8404	4164	368	1214	2220	7030	380	12206	1160
326,33457 Da 159,38 s	2.66	325.327			0	7650	9506	1636	2648	8160	5530	960	496	338	18950	2200	2856	10710	4394	632	1238	2744	8660	784	18086	1154
566,32091 Da 159,40 s	2.66	565.314		C29H46N2O9	3008	2694	3136	3458	2808	2576	2044	2422	2076	2034	1856	2640	4054	2718	2940	2720	2746	2122	2002	2250	2752	2520
326,31944 Da 159,51 s	2.66	325.312		C21H42O2	0	5834	7488	966	2822	0	4300	0	0	0	14960	1290	0	0	3902	0	0	0	6838	0	14040	912
411,16856 Da 159,58 s	2.66	410.161		C19H28N2O6P	568	2554	2024	1700	1716	2050	4334	1778	2152	568	2356	1612	2010	4472	1672	784	1182	3118	4424	858	3524	1230
326,27485 Da 159,66 s	2.66	325.268			138	1936	2912	544	996	1556	1632	0	0	0	8016	808	596	2818	1210	438	520	638	2184	0	6942	576
329,19113 Da 159,66 s	2.66	328.184			1038	3656	4524	2200	2898	4168	3492	1934	1724	1432	8288	2548	2418	4706	3762	1682	2092	2912	4332	1870	7734	2272
674,36437 Da 159,66 s	2.66	673.357		C30H59O14P	678	2952	3256	1146	1502	2210	3542	910	1066	1058	8540	1520	1458	4324	1956	1092	1356	2140	3464	1206	9426	1566
326,36183 Da 159,86 s	2.66	325.355			0	1890	2482	0	990	0	1434	0	0	318	10274	0	590	2024	964	0	0	0	2230	78	7646	0
284,00747 Da 160,12 s	2.67	283			1894	3296	3084	1700	2846	2248	850	756	830	4480	2732	2640	1012	1152	3280	3188	3694	540	722	4362	1846	2578
632,25559 Da 160,47 s	2.67	631.248		C28H42NO15	1434	1326	2138	806	1652	1774	0	484	464	3132	1736	1712	0	774	1644	2012	2152	200	516	2518	1376	1946
1152,65686 Da 160,48 s	2.67	1151.65		C53H104NO21P2	808	3328	1490	1012	3830	7690	0	0	0	0	894	278	0	236	0	0	0	0	0	0	0	0
326,24606 Da 160,93 s	2.68	325.239		C19H34O4	1506	1716	2124	1436	2230	2068	1504	1550	1540	1362	2470	1888	1856	1860	1898	2040	1802	1322	1398	1754	2024	1460
544,31770 Da 161,16 s	2.69	543.31		C20H50NO15	1918	1666	2030	1338	2520	2168	0	698	0	1918	1478	1862	0	994	1442	2260	2124	0	636	2602	1188	1708
793,49057 Da 161,31 s	2.69	792.483		C35H73N2O17	318	1610	1182	852	1148	1144	2322	1732	1020	444	3280	1152	912	1396	1170	358	400	2368	2498	0	2926	776
439,16284 Da 161,72 s	2.7	438.156		C20H28N2O7P	2348	424	1146	1518	1336	1096	388	3030	432	372	1772	592	938	942	924	480	764	2254	1236	1474	810	1064
660,28619 Da 161,80 s	2.7	659.279		C30H46NO15	1504	938	1404	790	0	1544	318	306	342	2490	0	1450	0	556	1418	2068	1886	0	392	2342	1106	1622
532,30253 Da 162,31 s	2.71	531.295		C23H49O11P	1444	2342	1180	816	950	1710	0	948	1928	1912	906	838	1362	1492	2134	2162	1324	938	812	1578	1172	1344
487,26045 Da 162,38 s	2.71	486.253		C17H43O15	358	1470	392	0	558	0	1120	300	1722	1532	0	0	2804	1538	2484	2196	1780	0	1464	0	0	0
493,24946 Da 162,77 s	2.71	492.242		C19H41O14	0	2010	0	1716	730	1638	1602	802	2022	3078	778	486	1256	458	1344	1178	1334	1890	544	2530	694	1616
684,03836 Da 162,89 s	2.71	683.031			4564	3906	3670	4654	4312	3270	5566	4528	3914	1632	1590	3422	5668	3864	2710	2652	3942	4136	4064	2238	3680	2476
453,28460 Da 163,07 s	2.72	452.277		C25H41O7	1706	1766	1890	2082	2236	2368	1618	2496	1692	1538	1670	3476	2772	1322	2412	1432	2016	2066	2034	1924	1660	1612
794,05631 Da 163,13 s	2.72	793.049		C24H30NO25P2	1788	1474	1768	2014	1652	1530	1700	2222	1784	1016	728	1582	2188	1608	1388	1304	1474	1722	1634	1228	1704	1240
615,31578 Da 163,16 s	2.72	614.308		C27H52O13P	6264	5916	7764	6676	6516	4838	5842	6510	6228	4452	4578	7408	7606	5984	6754	7560	5818	5840	6148	5800	6236	5684
558,33281 Da 163,17 s	2.72	557.326		C29H51O8P	1678	1556	1744	1168	1762	1852	0	0	0	2472	1568	1688	0	994	1660	1854	2136	0	872	2868	1356	1986
850,02307 Da 163,25 s	2.72	849.016			1198	1398	1472	1458	1788	0	0	1522	1292	818	748	1500	1752	1406	1290	1316	1002	0	0	1354	1286	976
258,14673 Da 163,36 s	2.72	257.139		C13H22O5	4970	2680	3800	834	6028	2010	1058	5330	3768	2206	1606	6542	5166	9946	4010	10756	3690	3738	2312	2342	2450	5820
823,57351 Da 163,75 s	2.73	822.566		C46H82NO9P	1854	7236	8320	5194	4970	10688	2848	2202	1284	1602	2876	2560	676	1906	2000	834	942	1788	2050	1162	2620	1140
306,22209 Da 164,54 s	2.74	305.215		C22H28N	998	1012	1440	1702	1528	1598	3208	4024	1410	2958	1374	1800	2268	1288	1034	1534	1780	706	3896	1470	1188	1520
452,25829 Da 165,28 s	2.75	451.251		C16H40N2O12	1628	1610	2016	1640	2530	1626	818	1982	1468	1628	1614	2298	1656	1498	1074	1564	1438	1198	1002	1072	1736	1808
440,25914 Da 165,57 s	2.76	439.252			3096	2364	2098	1660	1658	3516	1010	2092	1560	2092	1530	1396	2298	1020	1562	1828	2696	2080	1326	2656	2172	2076
426,24344 Da 165,62 s	2.76	425.236			7102	4606	1150	6900	0	4350	0	4634	6178	1876	3244	438	1624	656	4676	1734	1762	5128	3614	8702	1722	3108
492,22114 Da 165,80 s	2.76	491.214		C22H36O12	6790	16846	1912	20706	1118	11392	6358	4376	7572	2648	5660	1926	1954	882	5580	1806	2162	2148	3986	4936	1842	4016
354,16135 Da 165,88 s	2.76	353.154			1136	1002	1940	0	1912	1564	268	296	440	1600	1330	1404	0	978	1808	2484	1626	206	416	1826	1122	1740
663,29747 Da 166,16 s	2.77	662.29		C29H47N2O15	4422	4632	5494	4882	4576	3788	3968	4316	4458	2850	2882	5596	4570	4228	4676	4488	4082	5094	4362	3434	4702	4258
873,45847 Da 166,47 s	2.77	872.451		C50H68NO10P	0	0	0	670	0	0	2678	1128	1010	0	1960	1136	972	2698	1124	0	776	1540	1706	880	2178	736
635,09574 Da 166,54 s	2.78	634.088		C19H28N2O20P	418	0	0	600	0	0	0	228	254	96	138	358	648	958	486	482	482	130	0	84	486	434
851,47584 Da 166,67 s	2.78	850.469		C51H68N2O7P	784	1820	2108	952	1434	1720	2844	810	930	1000	4034	1180	1084	3208	1774	0	992	1554	1950	814	3118	970
298,06273 Da 166,73 s	2.78	297.055			1466	1196	2936	410	2470	3866	112	0	544	2358	3670	3266	0	1066	2610	3800	1894	266	630	3152	1150	3414
344,27429 Da 166,88 s	2.78	343.267			1074	2324	1822	2036	2584	2280	1604	1656	2366	1304	2194	2896	1776	2100	2752	2310	2286	1602	4938	1972	2388	2028
893,52235 Da 167,30 s	2.79	892.515		C43H77N2O17	1590	4180	4018	2146	3422	4794	6240	1960	2302	1054	13770	3068	2352	7814	3016	1634	1646	4156	6256	1410	8892	2004
497,38228 Da 167,61 s	2.79	496.375			5110	4536	5010	6828	5172	8172	2122	2408	1584	1386	778	3214	1136	902	1458	990	1364	1560	940	2102	806	994
665,31108 Da 167,74 s	2.8	664.304		C22H54N2O18P	2612	3254	3168	3230	2980	2228	2800	3306	2728	2296	2274	2892	3302	2738	2928	3206	2880	3292	2604	2580	2698	2314
343,27212 Da 168,06 s	2.8	342.265		C19H37NO4	3466	3036	2578	3854	5864	6514	5204	4880	3984	3020	6210	7994	4538	4482	4214	4212	5954	5122	5540	6328	3062	2772
443,21222 Da 168,96 s	2.82	442.205		C18H35O12	3288	6342	10414	5316	6644	8336	4880	3318	3314	1956	2296	2014	9232	6706	4324	6780	2728	2556	4030	2838	2670	7258
604,31246 Da 169,18 s	2.82	603.305		C28H49N2O10P	2282	2566	1970	2474	2806	2604	2656	2256	1936	1784	2562	2150	2278	1852	2788	1622	1740	2090	1788	1766	2756	1414
681,32412 Da 169,38 s	2.82	680.317		C33H49N2O13	5394	4502	5428	6536	4498	3354	5538	6006	5424	1908	3682	4356	6182	4012	4486	3126	4166	6272	5786	3520	4620	3084
1351,75093 Da 169,48 s	2.82	1350.74		C73H113N2O17P2	2736	3394	5634	3068	4870	6106	148	0	90	0	0	0	0	0	0	0	84	0	0	0	216	0
653,34389 Da 169,58 s	2.83	652.337		C36H49N2O9	3458	3200	3240	3742	3130	2752	4456	4336	3510	1808	3774	3104	4520	3308	3614	2598	2880	3960	3884	3252	3142	2688
616,34679 Da 169,92 s	2.83	615.34		C23H58N2O12P2	1934	1740	2016	2566	1822	1864	1978	2018	1640	1212	1838	1714	1896	1662	1960	1432	1706	2340	2204	1748	1832	1434
1180,66785 Da 169,99 s	2.83	1179.66		C58H104NO19P2	3594	2590	3194	4864	2610	2178	3624	4222	2594	1274	3308	2900	3408	2324	4198	1832	1680	4606	3304	2408	2680	2058
379,23909 Da 171,05 s	2.85	378.232		C24H31N2O2	436	802	1038	1016	896	728	2390	788	3378	534	892	648	396	1650	722	954	906	3352	856	936	554	832
661,25963 Da 172,13 s	2.87	660.252		C23H51O17P2	1530	1766	1862	1846	1576	1466	1684	1708	1618	1034	1242	1296	1732	1824	1578	1490	1550	1504	1388	1246	1452	1416
1160,60250 Da 172,45 s	2.87	1159.6		C54H98O22P2	2066	1754	1812	2318	1944	1584	1970	1850	1658	1004	1338	1816	2920	1568	1968	1842	1492	1952	2318	1500	1832	1572
1092,61545 Da 172,49 s	2.87	1091.61		C58H93O17P	43280	42352	40820	54502	43096	41276	53322	40802	36076	24346	47258	40718	54064	39254	53134	35250	35528	52326	45370	42784	39240	29366
525,82390 Da 173,21 s	2.89	524.817			1382	1808	1842	1668	2064	1894	1982	1674	1598	1082	1614	1544	2060	2308	2166	1922	1678	2198	1684	2016	2020	1444
1018,60052 Da 173,66 s	2.89	1017.59		C48H94NO17P2	6654	8398	7166	9022	7510	8376	9186	12132	9058	5386	13080	10392	6734	5398	7892	5284	7086	10848	9226	8828	8428	6488
1134,51985 Da 173,94 s	2.9	1133.51		C52H82N2O25	412	890	610	378	828	918	586	640	858	0	760	720	990	910	628	980	750	604	610	752	696	454
525,57717 Da 173,98 s	2.9	524.57			2398	2186	2670	4138	5562	4236	5534	3042	4362	2114	3268	4414	5556	5582	5194	4504	4700	4880	3756	4872	3268	2260
774,14786 Da 174,01 s	2.9	773.141		C23H40N2O23P2	1622	2192	2476	1638	2910	1580	2142	1728	2186	1230	1400	1842	3080	2392	1534	1846	2114	1632	1834	1440	2040	1962
526,02113 Da 174,07 s	2.9	525.014			1252	1810	1810	1462	1962	1260	1822	1492	1850	1304	1694	1600	2046	2194	1916	1884	1824	1814	1588	2284	1578	1468
623,26516 Da 174,12 s	2.9	622.258		C26H43N2O15	540	1210	1492	1990	1244	866	1524	2562	2356	742	1432	1572	1358	1342	1472	988	1046	2030	2118	704	1548	1232
525,46736 Da 174,15 s	2.9	524.46		C36H61O2	12626	14212	14462	14334	16108	14218	15306	12252	13822	10074	13858	14736	15668	16720	14696	15242	13716	16014	14602	14878	12750	12406
655,24264 Da 174,15 s	2.9	654.235		C20H48O21P	872	1342	1066	846	1156	876	1012	814	1088	760	908	868	1090	1342	976	1238	1182	974	1162	914	942	984
1072,55129 Da 174,26 s	2.9	1071.54		C59H80N2O16	12226	15014	16686	14958	18226	15416	17892	13434	15288	9288	11584	13832	20676	22130	14242	15992	13924	15710	15780	15256	13656	10614
525,42955 Da 174,31 s	2.91	524.422		C28H62O6P	10538	8636	5254	3402	13004	11952	12468	10274	11388	8896	1398	11738	12946	13108	12204	12468	11994	12982	11450	12256	10586	9898
525,68582 Da 174,31 s	2.91	524.679			1564	2340	2490	2712	2862	2590	2692	2304	2178	1200	2018	2382	3052	3346	2642	2706	2274	2692	2082	2546	2144	1780
609,24610 Da 174,32 s	2.91	608.239		C30H42O11P	2944	3674	3912	3580	3898	3660	2778	3224	2610	2744	3084	3476	3784	3884	3410	2952	3318	3662	2860	3042	2632	2816
525,31375 Da 174,36 s	2.91	524.306		C20H50N2O11P	24334	30702	30840	31562	37862	34818	36152	26260	30810	19538	27956	30840	40182	41232	32258	32548	32402	38776	30332	34668	28240	23816
1058,55692 Da 174,38 s	2.91	1057.55		C53H87O19P	1246	2798	2830	3558	2194	1198	2594	3946	3664	1768	2802	2374	2672	2842	3764	2776	1326	4394	4788	1464	3454	1872
1088,52521 Da 174,41 s	2.91	1087.52		C60H81O16P	1476	1932	1938	1962	3212	3620	3198	2196	2106	2016	2860	2602	2724	3098	2574	2404	2204	2720	1882	2708	1600	1942
525,44540 Da 174,46 s	2.91	524.438		C39H57	10294	10594	12052	10698	12770	12442	12788	10862	11530	8900	11198	11372	13864	13776	11350	11864	12208	12916	11282	13256	11322	10000
525,39252 Da 174,47 s	2.91	524.385		C27H58O7P	6234	8262	8390	8736	9222	8966	8978	6978	7712	4840	8814	7746	9534	9862	8526	8566	7942	9048	7840	9468	7896	6430
525,59513 Da 174,56 s	2.91	524.588		C31H77N2O3	3912	6222	5922	6726	6656	6032	6858	4794	5044	2552	5520	5500	7500	7656	5616	6314	5804	6742	5360	6338	5010	3116
1050,56906 Da 174,59 s	2.91	1049.56		C51H90NO17P2	31302	44370	43482	64146	55662	52716	77676	49550	46224	29098	45374	44806	67520	59302	62994	45906	33092	67472	50040	51264	39998	28598
625,21024 Da 174,63 s	2.91	624.203		C24H37N2O17	1512	1978	1492	3670	2560	1772	6082	4924	4310	1310	1698	2500	3770	4336	1856	1596	2014	6078	4818	2358	2216	1354
525,50122 Da 174,79 s	2.91	524.494		C32H65N2O3	6536	8080	8042	8070	9638	8650	9112	7874	8390	5292	8024	8228	10078	10072	8390	8362	8630	9360	8202	10118	7692	5820
1091,59619 Da 174,84 s	2.91	1090.59		C49H91N2O24	1396	1178	1098	6564	1164	0	3846	2120	6880	0	1012	396	270	1916	996	1010	274	8702	2932	0	1274	368
525,36506 Da 174,85 s	2.91	524.358		C22H56NO10P	1240	1706	2294	1710	1840	1752	2040	1270	1438	1294	1752	1804	2008	2196	1972	1962	1718	1666	1484	1910	1416	1030
525,95184 Da 174,90 s	2.91	524.945			1408	2056	2094	2138	2706	2156	2416	1650	2420	1428	1952	1684	2458	2634	2292	2302	1842	2262	1904	2182	1806	1520
525,85533 Da 174,94 s	2.92	524.848			1410	1816	1882	1812	2032	1896	1840	1478	1578	1228	1682	1578	2016	2142	1900	1778	1724	1970	1672	1918	1766	1656
1068,61610 Da 177,81 s	2.96	1067.61		C52H96NO17P2	51294	55938	50102	63610	49360	49352	64118	59052	55780	35006	56404	62128	56180	35308	63668	37262	40424	65080	54052	49046	52158	40556
338,21232 Da 178,12 s	2.97	337.205		C22H28NO2	6230	9708	11226	10754	11588	7480	12726	6562	6752	15408	13986	15130	16172	15708	7594	11386	14518	7860	21086	8154	7234	6944
865,49093 Da 178,92 s	2.98	864.484		C41H73N2O17	866	2772	2666	1484	2550	3102	4058	1112	1402	1420	10124	1460	1842	8276	2460	1736	2222	2678	3620	1556	5982	1370
575,30891 Da 178,97 s	2.98	574.302		C31H45NO9	1962	1978	2156	1734	1532	1628	1890	2948	2604	1504	1956	2236	1834	1532	1862	1606	2004	2232	2134	2180	1954	1842
887,47352 Da 179,31 s	2.99	886.466		C36H76N2O20P	764	1090	1426	682	1110	1538	1330	862	638	676	2126	632	780	3660	886	882	1174	1076	1458	796	2022	896
1136,60292 Da 179,49 s	2.99	1135.6		C52H98O22P2	2074	2114	1898	2190	1584	1920	1954	2118	2146	1276	1752	2060	2032	1586	1736	1532	1710	2046	1812	1858	1806	1566
629,34302 Da 180,35 s	3.01	628.336		C25H59O13P2	3214	3076	2532	2984	2522	2478	2528	3110	3428	1760	2550	3500	2772	2022	2782	2340	2424	3484	3106	2262	3018	3056
1132,66864 Da 180,39 s	3.01	1131.66		C54H104NO19P2	3058	2892	2670	3120	1460	1844	2820	3584	3586	1540	2254	3538	1942	988	2794	998	1588	3488	2556	1520	3020	2288
657,32416 Da 180,42 s	3.01	656.317		C29H54O14P	3806	3382	3906	3764	2624	2396	2586	3222	3862	1970	2358	3136	3006	1972	2740	1970	2320	3404	3256	2364	3600	3112
1026,56896 Da 180,90 s	3.01	1025.56		C45H88NO24	6250	7750	5878	9512	8204	9338	13986	9056	10230	5422	9600	9508	9428	6902	9808	7034	5404	12424	8542	8330	7326	5846
1048,55162 Da 181,46 s	3.02	1047.54		C55H85O17P	2982	3262	2802	3408	3782	3662	4566	3224	4356	2448	2718	3686	5944	4484	4252	3956	3482	4910	3824	3616	3324	3018
883,53793 Da 181,75 s	3.03	882.531		C42H79N2O17	2104	6870	7410	2444	4508	6004	6496	1938	2672	2388	22744	4760	3046	8610	5404	1996	3722	4796	7136	2170	17940	3056
460,20363 Da 181,88 s	3.03	459.196		C17H34NO13	1370	1012	2054	160	2404	1772	0	0	0	2654	1610	1290	0	760	1686	3498	2420	0	0	2692	512	2208
1049,55479 Da 181,96 s	3.03	1048.55		C58H85NO12P2	1766	2336	2066	2212	2570	2376	3074	2146	2378	1430	1894	2118	3458	2988	2434	2570	1996	2996	2322	2162	1506	2072
369,28777 Da 182,44 s	3.04	368.28		C21H39NO4	1090	1574	1024	1032	1802	2338	1840	1340	914	1554	1358	2136	1658	1206	1208	1854	2256	1334	1338	2000	926	1064
1044,61593 Da 182,53 s	3.04	1043.61		C50H96NO17P2	24264	35040	25354	34330	23704	27066	39470	37966	43026	17796	37840	46032	26348	14094	33346	15906	22402	40724	35522	25476	31466	24028
631,24236 Da 183,25 s	3.05	630.235		C31H40N2O10P	1282	1714	1352	1448	1518	1632	1422	1418	1972	962	1402	1498	1386	1500	1324	1322	1572	1816	1426	1420	1168	1070
601,21050 Da 184,03 s	3.07	600.203		C20H42O18P	1078	1796	1426	2318	1790	1328	5056	4360	4276	486	1506	1934	2634	1734	1606	1422	1750	5336	3036	1502	1484	1160
734,03472 Da 184,65 s	3.08	733.027			1616	1480	1254	1330	1370	1106	1576	1068	1246	664	710	1016	1340	1572	856	978	1070	1302	1066	1148	1020	946
1046,55733 Da 184,84 s	3.08	1045.55		C48H90NO19P2	2788	2820	2934	3208	3504	3576	3994	3272	2834	1798	1938	2802	4660	2494	3650	2488	3708	3906	3444	3430	2264	2318
1002,56973 Da 185,26 s	3.09	1001.56		C43H88NO24	9702	20144	12572	17784	15302	17694	25914	24670	27280	10238	23076	33776	15836	11018	20926	9014	13062	28562	19690	16054	16422	10806
501,44100 Da 185,54 s	3.09	500.434		C29H59NO5	5866	9896	7478	8810	8504	8286	9538	8584	10356	4268	8942	10814	7518	5520	9534	6380	7070	9002	8296	7454	7356	6250
863,47316 Da 185,63 s	3.09	862.466		C49H70NO10P	894	3040	3648	1434	2476	3076	3590	1152	1742	1142	7574	2046	1226	5052	2110	1288	1762	2928	4370	1346	7066	1362
501,38992 Da 185,69 s	3.09	500.383		C27H53N2O6	2798	5142	3172	4636	5204	5034	6448	5742	6518	1876	5084	7508	4390	2212	6294	3104	4078	6612	4798	4810	4118	2996
671,26336 Da 185,71 s	3.1	670.256		C27H45NO18	1452	1802	2146	3026	2350	1556	1888	1624	1752	1208	986	1146	2238	2042	1860	2140	1456	1700	1864	1478	1464	1542
569,27228 Da 185,77 s	3.1	568.265		C25H46O12P	17244	17050	15672	19288	13298	14700	15690	16324	20330	8844	12808	17194	17620	12136	15220	10778	14410	20636	16496	12498	14998	12598
504,29403 Da 185,81 s	3.1	503.287		C21H47NO10P	2944	3834	2784	3872	3744	3946	4158	3442	4460	2622	3484	4612	3936	2642	3892	3260	3202	3824	3544	3640	3394	2744
841,49134 Da 185,85 s	3.1	840.484		C39H73N2O17	1290	5072	5732	1656	3912	5882	6854	1960	2964	2100	21084	4030	2304	8186	4164	1822	3078	4504	6590	1870	16432	2066
501,58831 Da 185,87 s	3.1	500.581			1450	2434	1614	2492	2594	2704	3924	2976	3930	1070	2936	4814	2110	1676	3196	1196	1946	3768	2486	2204	1912	1346
565,33696 Da 186,00 s	3.1	564.33		C31H49O9	16530	11158	10540	18636	12216	10838	13926	20344	11128	6332	13940	10392	13810	7686	11416	7650	10212	12254	11676	10448	9532	8344
501,46269 Da 186,02 s	3.1	500.455		C29H61N2O4	7264	10932	8550	10632	10960	10124	11146	10460	12538	5118	10474	13464	9734	6656	11284	6640	8496	12356	9600	9408	8738	7620
501,49485 Da 186,12 s	3.1	500.488			2122	6048	3422	5704	4166	4474	5346	4742	6258	1408	5556	6950	4002	2536	5030	2704	3792	6488	3532	4160	4000	2548
405,25438 Da 186,21 s	3.1	404.247		C26H33N2O2	438	894	926	1544	2094	964	3362	1174	3874	0	1000	1128	690	2232	1234	1186	784	3292	980	1392	494	740
1043,59680 Da 186,23 s	3.1	1042.59		C60H85NO14	0	686	0	2086	0	0	1986	1076	4890	0	0	0	0	710	422	0	0	3752	1562	0	736	362
586,26167 Da 186,47 s	3.11	585.254		C20H48N2O13P2	2034	2348	1810	2806	2394	1702	3442	2590	3664	1376	1750	2478	3088	2760	1916	1832	1982	4446	3260	1748	1800	1872
342,20491 Da 186,64 s	3.11	341.198		C18H30O6	2326	6884	9722	2370	6136	7978	5774	2048	3236	3294	22078	5164	3670	14238	4648	3362	4834	4234	8866	3136	19968	3528
585,24651 Da 186,76 s	3.11	584.239		C28H42O11P	2838	2882	2372	2862	2804	2484	2634	2778	2918	1598	2342	3380	2518	1738	3170	1926	2126	2838	2646	2720	2530	1972
637,25940 Da 186,77 s	3.11	636.252		C27H43NO16	2126	1774	1834	2090	1966	1380	2242	1748	2368	1052	1170	2062	2980	1858	1582	1634	1916	2328	2146	1550	1658	1576
1010,55678 Da 186,97 s	3.12	1009.55		C51H82N2O18	634	2118	1686	2210	1218	1032	1738	2698	3240	1136	2110	2236	1488	1130	2294	1144	772	3334	2484	1078	2364	1358
340,35391 Da 187,00 s	3.12	339.347		C19H48O4	0	740	1974	86	194	750	378	0	0	0	12070	202	0	4182	312	106	254	0	1070	0	8388	0
307,16043 Da 187,00 s	3.12	306.153			2190	2760	2008	758	3002	4124	556	416	238	1212	1264	2784	2252	2250	4286	1438	3976	0	934	2066	1492	1752
340,33836 Da 187,17 s	3.12	339.331			0	222	1176	0	138	246	0	0	124	0	9144	0	0	4024	0	0	0	0	146	260	7148	0
566,33950 Da 187,27 s	3.12	565.332		C23H52NO14	5758	4224	3548	6850	4552	3870	4734	6606	3650	2664	4624	3934	4994	2810	4016	3142	4360	4734	4512	3948	3816	2854
859,53863 Da 187,39 s	3.12	858.531		C40H79N2O17	944	1840	1944	1146	1916	2300	1990	984	974	614	7498	1116	1082	2532	1368	650	836	1572	2226	716	4390	686
982,60057 Da 187,63 s	3.13	981.593		C37H95N2O24P	1872	1584	1302	2228	1216	980	2020	4240	1900	884	1838	2242	1548	742	1574	914	1196	2414	2200	1278	1788	1336
533,31050 Da 187,68 s	3.13	532.303		C30H45O8	1660	1704	1670	2062	1780	1588	1736	4872	1384	1650	1380	1392	2282	1274	2160	1480	2320	1274	2272	1936	1468	1892
343,20765 Da 187,89 s	3.13	342.2			658	1822	2320	700	1634	2166	1790	592	650	978	4766	1424	866	4016	1304	750	1026	1026	1916	698	4620	1086
702,39533 Da 187,97 s	3.13	701.388		C28H66NO14P2	0	756	1042	0	756	1112	616	0	0	1120	3018	0	448	2108	730	0	0	400	962	0	2892	1048
425,18427 Da 188,32 s	3.14	424.177		C20H30N2O6P	0	982	638	534	760	760	1706	680	756	264	1354	632	682	2906	618	338	534	1308	1534	0	2022	328
300,26582 Da 188,55 s	3.14	299.259		C18H36O3	1618	1260	1244	1056	2516	2352	916	1182	1020	1672	1648	1646	0	1634	1440	2772	2006	0	1448	2238	1240	1824
336,17403 Da 189,81 s	3.16	335.167			1544	2894	1586	2618	1056	918	766	836	1836	1804	2084	1644	1058	700	3212	1328	1664	348	1350	1532	1610	1752
456,25448 Da 190,67 s	3.18	455.247			1860	2954	0	2050	1082	2432	486	840	1842	1542	764	736	856	436	1364	802	856	2776	0	1478	1420	1310
474,21894 Da 190,70 s	3.18	473.212		C18H36NO13	1530	1278	2780	852	2594	3034	172	664	258	3704	2464	2864	0	1246	3022	3850	2608	0	234	3314	958	3270
830,39095 Da 190,99 s	3.18	829.384		C33H67O21P	2828	2522	3074	2398	3182	2880	4582	5508	1594	1654	2888	3806	3728	1778	4006	2678	2892	3034	2546	2964	1696	1806
505,30544 Da 191,24 s	3.19	504.298		C28H43NO7	0	1410	1580	774	2154	0	0	0	1390	1850	0	1392	1796	1512	1950	2156	1732	3518	1482	3122	2442	1536
578,28248 Da 191,40 s	3.19	577.275		C20H52O14P2	2494	2446	2262	3098	2504	3626	2084	1642	1458	1980	1518	2452	1732	1526	1860	1298	1872	1742	1496	1816	1074	1222
578,47095 Da 191,94 s	3.2	577.464		C39H62O3	1228	1518	2114	1400	1266	1236	354	506	914	3494	1914	1430	3976	638	1426	3802	2340	642	502	2562	1114	2508
712,06948 Da 191,99 s	3.2	711.062			2270	2312	2262	2332	2416	1776	2776	2100	2258	820	1160	1854	2554	2496	1464	1518	1782	2140	2118	1578	2024	1448
472,20351 Da 192,40 s	3.21	471.196		C18H34NO13	1726	1734	4150	600	4198	3826	90	438	370	4924	4270	3510	308	1450	4942	5692	4336	0	344	4376	1008	4848
625,32343 Da 192,86 s	3.21	624.316		C24H55N2O12P2	1604	2042	2106	2132	1540	1196	1602	5012	1668	1256	1384	1296	2584	1382	1864	1558	1476	1482	1686	1368	2342	1856
383,24219 Da 193,03 s	3.22	382.235		C21H35O6	2232	3792	4454	4622	3712	3072	3626	2432	1950	5994	5772	6732	5790	4630	3204	4014	5044	2324	5700	2814	2352	2370
340,26107 Da 194,06 s	3.23	339.254		C20H36O4	3240	2790	3470	3782	3880	3214	2984	4132	1746	1908	2260	6694	2420	2618	2906	2880	3296	3942	3074	3766	1940	2284
488,31373 Da 194,31 s	3.24	487.306		C25H47NO6P	2748	3358	3610	834	3662	2918	656	2652	3196	2132	1564	2700	2788	1810	3142	2266	3484	2772	1724	1658	2774	2374
618,27543 Da 194,39 s	3.24	617.268		C28H44NO14	1354	1394	1872	964	1520	1674	0	582	336	2514	2018	1478	0	0	1780	2418	1912	180	0	2342	1324	1914
482,09501 Da 194,71 s	3.25	481.088		C14H28O14P2	882	1326	3602	1356	3036	1396	544	958	1364	678	1850	3744	1260	552	914	744	724	1136	994	834	3370	862
604,48735 Da 195,73 s	3.26	603.48		C29H68N2O10	1162	1188	1900	1646	1204	1364	112	360	840	4874	2128	1530	8094	296	1480	2966	2142	396	292	3224	1236	2398
530,22643 Da 195,74 s	3.26	529.219		C27H34N2O9	3148	5934	1190	22370	1468	5396	13406	3530	2990	3804	3660	1266	3546	2442	2536	900	1220	1504	3118	4090	3070	1802
348,23246 Da 195,92 s	3.27	347.225		C24H30NO	2196	2656	2598	2266	2534	3130	1318	1510	1552	4438	3200	2284	5642	2348	2802	3956	3742	1510	1956	3992	2512	2694
432,17443 Da 196,07 s	3.27	431.167		C18H28N2O10	2580	2732	2380	2954	2580	1388	696	2376	866	2606	2172	2416	0	1358	3614	3048	3042	428	1000	3152	2112	1792
434,30325 Da 196,28 s	3.27	433.296		C26H42O5	1506	1858	1402	2016	0	2202	1010	1416	1608	1526	1500	1710	1648	1296	2020	1362	1446	1044	1034	1988	1472	1348
461,31714 Da 196,31 s	3.27	460.31		C30H41N2O2	1434	1152	1780	854	1770	1240	576	262	692	2600	1366	1618	4202	664	1858	2246	1812	526	772	2038	1168	1642
356,20167 Da 196,41 s	3.27	355.194			930	1348	1918	976	1314	2182	960	742	916	1040	7332	1384	1140	3110	1492	1244	1448	1004	1296	1298	6428	882
427,26795 Da 196,81 s	3.28	426.261			2628	3820	3768	2944	3024	2718	2562	2410	1646	4910	5466	5490	4150	3346	3456	3628	3668	2262	4046	2260	2726	2134
420,28874 Da 196,93 s	3.28	419.281		C25H40O5	1286	1442	1378	1140	1372	1986	684	1002	1290	2058	1792	1394	1696	1002	1732	2754	1648	1262	1198	2238	1046	1400
518,31661 Da 196,96 s	3.28	517.309		C22H48NO12	2310	1590	1868	1414	1816	2570	742	1048	1262	2920	2396	2340	13082	1446	2506	2670	2310	1750	1086	2626	2016	2986
281,16231 Da 197,12 s	3.29	280.155		C15H23NO4	1902	3044	1878	838	3712	22404	886	1210	3902	1676	3038	2622	932	2198	7474	2320	2924	8356	3174	4336	2376	1760
392,29249 Da 197,20 s	3.29	391.285		C24H40O4	1770	1438	1184	1622	1354	2486	714	922	1118	1866	1476	1254	2102	960	1604	1420	1930	1202	1610	2362	1230	1292
440,25827 Da 197,25 s	3.29	439.251			1832	2682	1336	4462	1442	3246	1114	2618	1698	2230	2158	1656	2670	1368	1696	1754	1756	1094	876	2316	1384	2260
644,29227 Da 197,26 s	3.29	643.285		C30H46NO14	2008	1926	2460	1138	1882	2146	282	484	512	3160	2238	2058	0	988	2140	3212	2696	0	540	3142	1698	2658
715,34644 Da 197,37 s	3.29	714.339		C35H56O13P	0	0	0	1404	0	0	2258	0	2934	0	0	0	0	0	0	0	0	3578	1074	0	0	0
630,27628 Da 197,50 s	3.29	629.269		C29H44NO14	1836	1790	2064	1326	1998	2364	0	360	582	3604	2438	1958	360	890	1900	2532	2652	0	546	3488	1702	3068
486,21895 Da 197,64 s	3.29	485.212		C19H36NO13	2170	2570	2706	796	3362	2936	0	588	426	3754	3734	2774	0	1304	3638	3822	3210	0	374	4004	1666	3416
492,24596 Da 197,80 s	3.3	491.239		C18H41N2O11P	2586	3530	2928	2330	1708	2444	3402	3918	2096	1354	2526	2380	2280	1558	2364	1996	1588	2726	2250	1954	3024	1652
605,31120 Da 197,93 s	3.3	604.304		C36H45O8	1686	1672	2224	1416	1500	2108	1650	928	1532	1284	2866	2794	1388	1132	2926	1416	1236	572	1702	1550	2784	2494
374,24800 Da 198,21 s	3.3	373.241			2082	2356	2332	1608	2060	3058	1012	996	1352	4568	3096	2034	5242	1926	2956	3602	3546	1226	1296	3836	2176	2902
486,33408 Da 198,37 s	3.31	485.327		C30H46O5	7248	2366	1348	2642	1934	4954	800	1586	1768	1262	2930	1302	2232	3810	3008	2508	1474	2568	1624	2732	1570	2410
[truncated: 4,895 more rows]

## Sheet: Supplementary Table 10
Differentially regulated lipids - Figure 5M and ED Figure 7K
[truncated: 4,676 more rows]

[truncated: 12 more sheets: Supplementary Table 11, Supplementary Table 12, Supplementary Table 13, Supplementary Table 14, Supplementary Table 15, Supplementary Table 16, Supplementary Table 17, Supplementary Table 18, Supplementary Table 19, Supplementary Table 20, Supplementary Table 21, Supplementary Table 22]
