# Supplementary material for: Microglia–neuron crosstalk through Hex–GM2–MGL2 maintains brain homeostasis
Source: Nature. 2025 Aug 6;646(8086):913–24. doi: 10.1038/s41586-025-09477-y (PMC12545202; doi:10.1038/s41586-025-09477-y)
Supplement: Supplementary file 4 — Source Data Fig. 1, 2, 4, 5 and 6 and Extended Data Figs. 2, 4, 5, 6, 7, 8 and 9. [file 41586_2025_9477_MOESM4_ESM.xlsx]

## Sheet: Figure 1
	Figure 1e									Figure 1f							Figure 1g
	Microglia	pvMϕ	mMϕ	Neurons	Astrocytes	Oligodendrocytes				Cortex	Cerebellum	Hippocampus	Thalamus	Pons/Medulla			E14.5	P1	P56
	99.335	8.24742	3.0303	0.0625391	0	0				99.335	98.3813	99.5025	99.1701	99.0123			93.7137	97.8407	99.335
	99.061	10.8696	4.37956	0	0.138376	0				99.061	98.5856	99.5842	99.5987	99.5434			94.2413	97.5516	99.061
	98.8193	10.303	7.77202	0	0	0				98.8193	98.1908	100	99.726	99.2509			93.5167	98.381	98.8193
	99.0119	7.01754	5	0	0	0				99.0119	99.2386	99.4286	99.4225	99.2152			92.7734	97.2973	99.0119

## Sheet: Figure 2
	Figure 2a																																																Figure 2b
	age	Hexb-/-															Hexb+/-															Hexb+/+																	age
	63	270	241	238	254	165	185	220	238	285	300	234	220	133	230	200	257	250	263	285	198	253	263	255	220	283	300	264	255	249	291	267	270	300	222	251	300	242	211	300	247	227	216	259	185	192			147
	65	222	253	157	272	185	180	235	237	255	258	190	250	230	200	261	178	286	270	300	250	289	300	300	210	300	300	292	261	230	246	267	274	300	300	257	291	265	300	269	242	270	224	231	221	228			147
	67	280	271	275	237	192	204	255	232	288	248	198	220	254	216	284	209	288	174	285	130	279	245	300	226	296	300	284	211	300	292	294	259	300	292	281	245	300	232	275	209	207	252	300	262	200			147
	70	254	210	255	239	237	184	297	226	280	181	299	211	241	222	246	300	261	236	202	295	297	297	300	165	300	253	300	173	291	284	300	244	255	300	212	300	300	271	285	220	214	202	246	255	205			147
	72	272	189	291	205	176	170	195	174	162	242	292	198	222	201	199	298	246	204	273	299	300	288	295	256	274	300	282	156	279	253	235	218	248	300	143	250	300	212	300	290	300	300	263	226	217			147
	74	225	141	227	196	127	186	178	218	150	300	297	185	180	181	138	176	300	292	267	226	249	229	300	178	203	300	281	262	202	140	192	203	244	213	240	281	300	225	257	213	241	209	231	252	223			147
	77	180	209	103	139	161	137	266	211	172	216	263	151	184	149	145	242	295	264	290	229	300	300	300	221	230	252	250	215	224	300	275	211	300	270	187	299	300	268	262	217	292	207	244	244	228			147
	79	156	235	218	183	98	100	238	149	180	223	168	110	150	120	157	170	300	272	300	223	265	245	300	202	213	300	227	241	250	293	235	225	300	287	226	300	279	271	267	253	295	148	155	161	257			147
	81	183	132	199	140	101	113	155	85	225	169	229	100	167	163	137	234	280	222	249	212	282	287	300	245	257	300	283	227	209	230	202	209	300	267	245	248	288	225	300	263	298	150	216	240	203			147
	84	105	148	120	170	156	81	129	64	197	165	166	120	144	125	129	190	154	198	230	200	242	295	300	191	300	293	249	240	195	287	300	216	300	283	166	206	300	267	286	241	259	155	275	167	237			147
	86	103	107	103	151	131	52	121	51	71	202	66	110	141	134	110	143	267	213	233	199	264	284	300	203	295	300	288	241	219	278	288	255	300	277	230	278	267	227	222	274	210	161	249	218	197			147
	88	46	89	66	128	92	47	95	34	31	96	137	105	129	122	116	223	243	243	261	145	160	277	265	214	170	255	242	248	284	265	283	274	300	256	225	272	295	283	200	205	207	198	290	209	215			147
	91	69	108	139	137	85	30	46	58	118	100	173	51	99	44	100	225	256	221	225	273	230	234	261	175	300	218	260	291	160	292	300	202	278	235	252	277	281	225	300	216	300	132	248	174	271			147
	93	37	65	115	93	47	35	12	49	101	70	65	91	88	89	84	274	250	230	239	241	225	256	300	258	251	290	240	222	182	263	256	230	300	249	264	263	263	300	262	243	300	143	231	212	224			147
	95	33	23	24	30	31	9	31	36	69	90	51	51	40	42	35	217	275	240	232	200	281	161	300	242	160	274	221	144	215	300	248	194	300	300	221	300	300	204	280	263	300	128	249	235	216			147
	98	28	43	48	38	7	7	5	43	30	30	105	54	29	37	41	240	300	253	206	166	260	193	240	201	231	240	222	255	254	270	267	300	300	200	236	294	283	258	300	264	260	126	236	202	226			116
	100	40	27	11	48	8	5	4	10	39	16	82	48	33	23	22	210	203	205	145	200	225	175	280	207	224	167	230	238	179	300	206	228	283	215	292	287	274	260	300	230	300	182	270	241	180			116
	102	14	58	30	20	5	5	10	10	9	20	55	25	18	29	5	210	212	241	255	192	271	241	300	250	170	300	191	261	206	213	300	300	300	252	217	277	276	282	300	263	264	274	267	222	188			102
	105	13	16		6	3	6	6	5	5	10	5	8	11	21		205	222	212	223	247	254	232	300	200	221	300	190	198	211	300	300	300	299	242	204	171	300	251	283	191	279	189	243	154	161			114
	107	7	8		4	3	5		5	5	7	4	4	6	11		225	279	284	189	173	216	270	300	240	215	300	229	222	219	269	272	300	300	258	238	242	123	300	298	223	300	226	213	165	188			116
	109	8	8		21	6	5			3	6	4	4	11	12		257	277	196	238	176	276	237	300	259	296	250	200	285	251	278	300	235	300	300	211	300	251	218	270	237	295	264	253	188	219			116
	112	8	6		6	7	4			5	4	5	4	5			262	218	202	244	210	283	300	300	206	248	300	287	236	226	278	300	268	300	294	224	282	300	186	228	243	244	191	216	155	227			105
	114	4	7		4	4	4			4	3	4					275	234	182	218	256	252	243	300	228	286	300	300	204	205	285	290	204	300	207	250	300	300	268	246	241	288	222	247	201	233			107
	116	2	1		2		2					4					255	300	171	222	276	300	242	300	278	200	300	221	227	280	279	221	269	300	277	241	257	264	181	253	242	283	262	299	200	188			114
	119											3					277	300	275	241	278	216	300	300	300	206	300	211	257	247	259	287	260	300	295	240	300	299	245	283	236	280	250	260	185	189			114
	121											3					300	213	201	197	202	215	300	300	216	288	300	258	215	265	250	291	289	300	201	175	146	220	208	258	279	263	264	244	172	150			126
	123											4					206	245	246	192	281	300	260	300	291	240	300	250	215	263	282	265	199	300	254	231	254	282	176	281	234	300	293	280	200	202			112
	126											4					213	204	185	179	254	212	266	300	287	215	300	254	245	254	230	288	264	300	266	244	225	257	211	300	250	256	295	273	170	195			112
	128																213	261	258	192	235	300	300	300	224	226	300	300	231	249	300	300	222	300	216	216	209	267	202	262	246	223	222	226	158	266			109
	130																181	300	208	213	266	178	300	300	214	217	288	260	216	220	252	249	240	300	289	270	210	263	223	300	227	296	256	292	155	274			102
	133																215	299	241	216	217	117	299	300	146	220	300	239	246	228	284	284	219	300	245	255	300	182	195	278	240	292	196	187	120	242
	135																211	285	202	210	299	207	238	287	229	234	279	267	218	222	279	279	267	300	300	242	237	300	209	262	207	285	280	222	147	181
	137																202	225	251	210	247	300	200	300	248	300	300	283	245	263	226	299	234	300	217	201	146	262	214	261	200	300	300	236	141	228
	140																250	300	227	265	264	286	270	300	205	230	300	288	195	170	300	274	229	300	284	222	228	300	251	288	250	300	284	255	175	215
[truncated: 10 more columns]

## Sheet: Figure 4
	Figure 4f
	IL-6										TNF										CCL3										CCL4										CCL17
		WT				Hexb-/-						WT				Hexb-/-						WT				Hexb-/-						WT				Hexb-/-						WT				Hexb-/-
	0	2.94	3.24	3.42	3.42	3.88	3.48	4.39	4.29		0	1.23	1.08	1.5	1.38	2.44	4.33	4.25	3.28		0	237.39	235.76	227.89	253.34	1524.06	1374.27	1302.45	1465.14		0	139.04	128.49	122.45	118.75	903.24	859.52	890.36	738.51		0	1.13	1.74	1.24	1.63	5.89	4.86	4.63	5.15
	0.1	3.53	3.93	4.25	3.53	4.22	4.58	4.84	4.65		0.1	1.3	2.16	2.08	2.4	4.09	5.52	4.73	3.68		0.1	256.35	323.24	274.2	246.02	1744.27	1496.57	1735.67	1969.46		0.1	121.2	179.51	149.91	160.81	1019.49	802.84	1217.61	1259.48		0.1	1.83	1.99	2.3	1.94	6.18	5.31	6.3	4.69
	1	3.57	4.29	3.78	3.81	4.65	4.19	5.12	5.34		1	2.32	1.69	2.56	2.88	3.48	5.24	4.41	3.32		1	331.47	321.62	363.67	308.03	1807.06	1980.35	1949.2	1561.66		1	169.08	174.12	209.85	205.81	1125.05	1236.61	1235.07	1028.29		1	1.83	2.47	2.36	2.79	4.69	4.92	4.41	5.84
	10	3.57	3.57	4.09	3.35	4.32	3.92	4.09	4.39		10	1.61	1.46	1.42	1.69	1.77	3.84	3.08	2.88		10	415.82	417.06	478.42	433.65	1285.53	1300.2	1193.63	1392.48		10	111.25	117.12	119.95	85.18	691.13	1048.7	1024.68	928.21		10	1.18	1.43	1.03	1.63	4.46	2.52	3.56	4.57
	Figure 4g
	IL-6										TNF										CCL3										CCL4										CCL17
		Isotyple Ctrl				MGL Ab						Isotyple Ctrl				MGL Ab						Isotyple Ctrl				MGL Ab						Isotyple Ctrl				MGL Ab						Isotyple Ctrl				MGL Ab
	0	3.5	4.01	3.32	3.44	3.38	3.5	3.38	3.38		0	2.41	2.16	1.64	1.52	2.06	2.16	1.64	1.35		0	583.97	764.73	766.93	604.55	771.01	577.2	712.76	736.85		0	128.66	135.5	148.17	151.19	176.38	152.04	161.5	151.71		0	0.39	0.48	0.89	0.67	0.72	0.93	0.63	0.83
	0.1	7.45	5.08	6.29	4.86	3.92	3.81	3.66	3.69		0.1	2.84	2.7	2.65	2.93	2.41	2.36	2.06	2.01		0.1	1008.26	950.6	992.09	961.46	799.69	567.85	866.97	673.99		0.1	340.91	258.93	265.47	216.34	278.01	141.05	190.98	192.51		0.1	1.39	1.12	1.09	1.25	0.48	1.03	0.81	0.78
	1	5.08	6.72	4.91	6.02	4.86	3.32	3.75	2.89		1	3.11	2.41	2.55	2.55	2.65	1.96	2.06	1.03		1	1199.49	1053.25	1028.74	1174.95	710.95	717.68	841.27	822.19		1	413.08	331.62	223.13	312.15	180.78	162.23	216.71	171.37		1	4.14	1.62	3.25	2.26	1.28	1.03	0.43	1.03
	10	4.16	5.59	3.92	5.42	4.22	3.69	3.2	3.26		10	1.75	2.21	2.84	2.84	2.26	1.96	2.21	1.41		10	1071.02	1171.43	926.49	1059.58	798.01	684.82	743.11	762.76		10	295.02	340.29	222.89	291.84	247.76	249.69	192.78	203.87		10	0.98	1.25	2.01	1.39	0.83	1.09	1.06	0.86
	Figure 4h
	IL-6														TNF														CCL3														CCL4
		GM1				GM2				GM3						GM1				GM2				GM3						GM1				GM2				GM3						GM1				GM2
	0	3.56	3.69	4.16	2.92	3.56	2.95	3.2	3.75	3.56	3.5	3.63	4.04		0	1.41	1.69	1.47	1.41	1.16	1.29	1.22	1.52	1.29	1.64	1.2	1.52		0	662.72	858.48	703.69	909.8	542.66	621.8	581.84	544.11	553.86	642.1	697.05	583.88		0	115.38	135.75	109.2	183.43	106.28	156.39
	0.01	2.79	3.32	3.14	3.5	5.03	4.51	4.63	4.63	3.92	4.07	3.69	4.97		0.01	1.52	1.86	1.75	1.8	2.06	2.51	1.64	2.01	1.75	1.41	1.03	1.64		0.01	651.15	850.46	763.94	790.62	776.96	859.8	1011.71	1176.4	623.31	599.01	789.69	739.74		0.01	124.03	156.19	166.05	156.97	185.81	259.05
	0.1	4.37	3.69	4.63	3.38	4.37	5.47	3.92	4.91	4.04	3.81	3.56	3.69		0.1	1.86	1.91	1.64	1.96	2.46	2.55	1.75	2.51	1.29	2.16	0.98	1.16		0.1	800.38	854.8	696.29	828.35	1007.13	1138.4	880.11	1147.51	777.73	866.82	766.93	591.15		0.1	146.69	205.83	169.94	223.1	236.99	242.93
	1	3.44	3.2	3.87	5.28	5.31	4.86	4.22	4.97	4.22	4.4	3.56	3.87		1	2.06	1.41	2.16	1.35	1.64	2.55	2.7	2.26	1.16	2.06	1.3	1.86		1	781.63	800.15	780.23	836.21	832.85	726	793.77	1028.35	758.96	557.01	773.83	679.59		1	93.72	142.15	167.2	233.45	210.68	191.29
[truncated: 19 more columns]

## Sheet: Figure 5
	Figure 5a						Figure 5b
	age	Cx3cr1Cre/+:Hexbfl/fl	Hexbfl/fl	NesCre/+:Hexbfl/fl	Cx3cr1Cre/+:NesCre/+:Hexbfl/fl		age	Cx3cr1Cre/+:Nes+/+:Hexbfl/fl															Cx3cr1+/+:Nes+/+:Hexbfl/fl															Cx3cr1+/+:NesCre/+:Hexbfl/fl
	365	0	0	0			70	300	286	121	286	177	225	248	269	217	237	160	204	236	185	227	300	260	174	252	260	294	176	205	253	185	203	209	244	204	214	268	231	245	230	300	243	280	271	291	250	207	218
	365	0	0	0			77	256	179	153	192	159	300	300	300	286	292	223	218	300	259	221	300	256	298	259	277	276	277	217	204	300	280	225	150	279	300	251	222	231	284	298	274	251	256	300	256	238	211
	365	0	0	0			84	277	185	156	108	174	292	300	242	291	280	238	254	300	300	300	300	196	300	216	152	300	282	288	259	200	296	231	300	255	237	201	267	205	300	300	240	300	211	293	300	233	205
	365	0	0	0			91	180	258	184	231	145	300	283	180	286	233	277	290	300	300	281	300	271	300	180	257	275	248	272	206	300	251	170	267	259	270	226	248	231	240	300	239	300	236	236	299	216	264
	365	0	0	0			98	171	236	175	219	206	288	300	253	300	300	250	271	300	300	247	300	298	300	193	203	264	222	274	255	200	251	251	264	288	289	249	288	241	300	294	257	292	249	200	258	170	244
	365	0	0	0			105	130	224	158	197	217	298	277	187	300	299	208	224	300	300	290	277	286	279	228	149	230	201	155	231	171	293	226	271	231	214	249	268	259	300	300	295	217	204	300	227	191	258
	365	0	0	0			112	250	300	157	184	143	258	285	243	300	239	251	214	300	300	300	300	286	269	189	224	275	253	281	210	211	300	222	267	227	280	239	257	269	210	300	231	296	285	300	226	209	300
	365	0	0	0			119	243	271	163	156	124	300	247	223	284	245	231	231	260	300	300	300	226	300	160	202	238	209	185	233	200	256	199	300	281	169	244	281	216	300	300	208	300	232	228	231	271	252
	365	0	0	0			126	175	265	203	165	163	291	258	238	300	300	289	274	288	300	300	300	202	300	177	222	205	141	229	204	186	215	220	300	261	233	262	282	248	300	300	243	300	196	180	178	236	205
	365	0	0	0			133	183	300	152	122	236	300	285	282	300	270	300	265	300	300	228	300	201	300	198	295	234	151	228	204	205	274	255	298	241	251	257	299	241	300	300	198	241	211	214	238	246	254
	365	0	0	0			140	189	262	150	156	146	219	300	240	300	226	283	273	281	300	300	300	245	300	172	231	181	208	264	205	197	300	234	166	185	225	266	257	264	300	300	170	180	213	148	235	251	262
	365	0	0	0			147	300	295	112	152	176	252	245	264	290	291	236	289	300	292	297	300	223	300	167	165	279	209	220	213	199	300	214	300	283	261	257	269	242	300	283	241	237	188	203	231	254	222
	365	0	0	0			154	247	300	119	160	175	287	275	206	268	231	264	259	300	300	287	300	207	300	158	243	215	185	205	255	234	300	225	300	280	245	251	237	292	300	300	259	300	137	245	232	262	269
	365	0	0	0			161	237	298	167	107	223	261	262	297	300	252	283	285	300	300	280	300	199	300	203	165	263	251	221	215	145	300	231	300	281	300	243	221	251	286	244	207	300	195	165	246	201	270
	365	0	0	0			168	245	299	131	203	276	300	300	237	300	235	300	250	289	300	300	300	230	300	209	229	266	228	197	229	161	250	231	300	265	222	257	238	244	300	300	292	291	173	145	211	233	273
	245				1		175	226	300	111	185	183	282	300	260	300	282	300	236	300	290	300	300	169	300	262	209	256	251	248	255	155	279	201	255	300	271	259	247	265	300	300	251	261	131	212	285	230	235
	252				1		182	168	300	110	235	206	288	284	273	300	230	260	240	300	300	300	300	234	300	222	215	219	253	300	236	164	240	190	278	264	300	255	219	269	207	300	246	300	167	156	261	199	213
	266				1		189	170	300	115	203	168	282	262	263	300	157	271	280	300	300	294	300	187	284	210	198	252	220	229	221	137	273	205	201	300	266	261	255	281	300	300	228	300	185	164	265	229	237
	231				1		196	235	300	105	217	162	226	216	237	300	219	255	218	296	300	233	300	223	300	237	202	251	195	272	200	112	258	170	300	300	260	249	237	278	280	300	235	265	191	167	214	242	233
	245				1		203	184	254	108	185	204	238	231	300	300	205	272	206	300	300	263	300	209	300	225	228	225	149	296	218	124	230	210	287	253	256	264	236	247	294	300	246	285	178	213	221	186	247
	280				1		210	183	270	111	170	189	241	288	269	300	220	300	203	283	300	276	300	215	300	221	210	226	209	253	178	127	240	197	290	250	300	249	269	256	200	300	214	243	176	252	217	215	226
	252				1		217	237	289	115	141	129	166	244	208	300	196	300	177	287	300	268	300	184	265	203	243	205	194	246	178	127	272	165	300	273	254	267	249	217	221	300	235	300	175	176	233	211	231
	238				1		224	225	258	102	177	147	286	273	227	294	250	300	187	300	300	256	250	146	267	180	180	233	216	258	199	132	286	219	300	246	300	271	248	237	237	300	235	300	184	230	245	234	245
	273				1		231	212	291	99	199	246	272	275	219	300	214	300	191	300	300	270	253	191	300	211	170	236	186	223	200	174	208	196	269	269	295	275	268	251	220	300	263	257	208	267	248	247	236
	280				1		238	159	300	101	179	231	300	250	224	300	227	300	228	295	300	272	300	218	300	121	178	185	240	293	194	123	300	207	244	238	269	261	268	217	295	300	300	300	99	206	227	203	219
	266				1		245	217	259	97	191	179	300	251	239	300	222	300	200	300	219	282	283	231	300	132	227	174	242	264	198	113	287	255	254	267	300	249	247	259	271	300	300	300	96	269	231	184	250
	266				1		252	279	257	100	197	226	300	291	237	300	234	149	195	300	300	258	300	214	300	188	222	206	169	207	207	114	254	277	244	263	170	241	255	237	296	300	260	259	111	197	192	211	245
	224				1		259	258	256	105	138	210	300	299	168	296	176	300	176	300	300	153	300	204	300	163	176	207	234	264	150	147	248	220	256	251	248	251	261	233	300	300	254	257	158	189	221	188	256
	238				1		266	265	249	100	138	201	219	300	236	300	199	300	213	128	300	246	289	217	300	210	173	200	229	169	143	144	284	224	280	240	251	249	267	241	279	300	264	300	221	158	223	187	215
							273	239	250	105	222	220	300	247	237	300	222	300	180	300	300	222	245	276	300	216	182	175	240	230	143	172	223	210	211	225	275	229	257	244	279	300	300	252	199	151	204	195	237
							280	264	298	107	120	210	300	136	233	300	219	241	151	296	300	278	289	252	300	155	188	215	244	292	188	193	200	190	201	201	300	238	261	219	256	298	220	300	185	165	171	188	241
							287	285	300	111	115	193	294	194	179	300	220	300	189	300	300	292	266	188	300	186	197	250	177	210	233	179	221	180	256	233	279	249	251	245	300	300	267	288	187	153	208	178	237
							294	275	266	99	157	215	300	255	215	300	244	300	132	300	300	245	246	279	300	180	181	286	209	184	230	167	212	193	245	223	248	255	250	231	295	300	271	300	240	164	201	189	244
							301	211	185	115	164	165	300	155	258	300	224	281	155	300	233	227	194	276	297	194	231	252	204	155	215	181	194	200	241	222	268	261	266	229	300	300	247	276	100	151	256	195	251
							308	230	235	94	168	161	300	246	214	300	187	242	165	256	300	212	262	256	300	194	166	281	205	201	182	173	222	169	201	209	280	248	275	234	272	300	244	300	199	161	224	199	219
							315	239	183	91	200	198	265	249	257	300	231	300	137	300	300	293	213	257	292	161	170	255	218	199	243	143	278	153	223	234	248	244	249	228	300	300	218	300	203	146	248	187	223
							322	245	190	88	209	197	300	223	235	259	222	300	161	300	244	256	300	254	273	121	160	224	232	214	248	154	256	158	222	224	233	259	256	239	289	300	219	288	187	140	219	196	227
							329	289	224	91	154	218	204	251	222	189	300	300	155	300	228	272	297	255	300	197	198	229	251	215	251	127	154	199	264	222	277	257	257	242	300	300	225	300	165	155	222	194	241
							336	203	273	98	194	205	259	288	285	234	202	300	160	204	300	300	275	264	300	201	200	208	214	221	197	162	213	130	290	185	261	238	233	228	300	300	231	287	157	143	217	182	238
							343	215	263	90	168	195	300	280	280	300	214	243	207	300	300	292	300	269	300	179	179	244	222	224	183	147	242	173	277	210	267	288	259	221	294	299	214	300	166	142	238	192	255
							350	187	283	97	176	217	296	265	286	288	200	284	166	106	300	245	300	236	300	158	160	250	149	235	193	129	255	120	276	188	275	249	249	217	300	300	222	288	138	122	245	206	241
							357	201	289	95	185	222	295	247	274	300	185	300	168	255	300	246	300	269	300	185	201	237	196	237	201	155	217	145	243	172	275	247	261	248	291	300	241	295	148	161	219	187	218
							364	219	230	89	191	198	293	289	295	300	229	300	199	300	300	200	224	287	300	175	175	222	208	225	166	143	234	205	151	172	251	262	255	235	300	300	235	284	156	157	238	188	253
[truncated: 65 more columns]

## Sheet: Figure 6
	Figure 6b							Figure 6d
	Hexb-/- treated	Hexb+/-treated	Hexb-/- KO-treated	Hexb-/-treated (veh)	Hexb-/- untreated			age	Hexb-/- treated												Hexb+/- treated										Hexb-/- untreated							Hexb-/-treated (veh)										Hexb-/- KO-treated
	30.2	75.5	70.4	10.8	0			63	240	217	270	283	211	271	275	215	300	220	233	168	292	271	257	254	271	254	213	242	220	215	220	223	205	212	300	241	259	230	210	220	160	200	255	195	203	240	210	203	245
	40.5	76.3	63	13	0			65	221	213	294	228	208	256	273	276	258	300	300	215	245	251	252	292	213	238	211	300	300	215	251	165	254	255	250	276	202	201	241	220	230	221	292	292	211	214	263	204	246
	49.3	72.7	88.8	21.3	0			67	163	243	241	300	283	253	300	212	300	245	285	248	209	268	284	274	257	242	240	218	281	258	233	188	202	226	289	169	235	222	214	210	199	189	284	252	215	201	196	220	172
	84.7	98	85	22.8	0			70	230	269	300	300	275	222	300	229	281	210	292	238	158	300	265	253	260	282	298	291	300	200	189	180	201	201	234	175	279	190	130	185	140	195	222	220	260	273	257	135	228
	39.7	97.8	85.8	38.9	0			72	253	243	296	226	240	234	300	228	300	230	300	242	300	288	241	200	193	278	300	284	268	168	173	170	276	193	226	223	256	244	219	205	170	225	290	300	253	104	130	193	181
	92.4	78.6	74.6	15.1	0			74	240	163	233	232	214	266	300	222	225	300	290	215	270	286	211	265	131	162	281	242	218	211	229	150	201	222	211	169	278	130	153	180	142	232	208	260	183	210	142	264	204
	48	94.3	93.3	13.8	0			77	190	228	269	191	300	300	299	210	291	263	211	264	256	177	284	218	239	300	300	235	300	300	100	158	135	145	280	192	216	175	165	169	170	120	185	300	80	214	85	184	212
	71.5	99		14.5				79	180	220	300	147	300	270	300	246	261	230	280	213	220	300	247	276	200	165	270	278	300	288	159	220	144	150	185	154	218	73	197	172	161	165	164	268	280	184	220	184	184
	88.2	99.4		13.8				81	205	241	211	227	300	300	300	210	235	265	281	244	243	290	268	175	260	300	300	200	187	240	122	180	120	230	184	181	192	122	217	175	110	170	136	210	155	192	175	154	107
	64	97.7		17.7				84	173	214	210	249	288	280	268	233	165	210	230	152	220	300	213	162	196	231	300	273	265	277	171	243	83	178	154	120	170	79	203	54	137	193	84	182	236	165	202	125	193
	38.3							86	170	200	110	232	300	233	258	186	247	243	260	217	192	290	254	185	201	225	217	210	300	300	116	134	83	120	130	130	210	51	209	152	141	181	158	226	182	168	75	104	114
	87.4							88	90	125	167	231	259	300	238	200	140	239	259	224	163	270	260	210	222	264	254	269	235	300	66	125	67	93	145	90	164	93	161	130	103	112	226	230	176	150	118	139	118
								91	102	142	100	187	226	253	300	219	188	233	300	145	180	277	200	202	248	208	252	232	201	221	85	123	55	74	111	40	70	78	65	80	143	80	160	241	156	97	107	70	51
								93	110	92	107	197	107	300	238	242	140	287	230	195	225	300	216	180	252	220	283	236	246	222	69	69	40	42	132	69	50	89	69	90	92	86	95	203	149	63	79	65	44
	Figure 6c							95	48	32	75	185	224	300	260	295	237	184	241	171	255	262	253	188	285	282	300	263	250	282	41	34	10	50	125	28	25	62	74	71	103	45	105	195	135	101	78	57	61
								98	80	115	116	105	120	258	251	260	135	186	160	170	262	258	230	250	160	280	259	221	283	223	49	42	8	15	51	30	25	10	39	15	12	12	35	96	75	110	69	55	78
	age	Hexb-/- treated	Hexb+/-treated	Hexb-/- KO-treated	Hexb-/-treated (veh)	Hexb-/- untreated		100	64	61	140	155	140	246	280	155	120	148	224	197	221	300	253	190	120	231	231	261	261	269	10	19	6	13	72	24	10	20	20	51	27	50	85	82	90	62	42	49	35
	245		0					102	80	70	100	146	183	235	246	259	156	172	142	123	252	275	289	264	190	220	273	228	279	242	6	4	6	6	57	7	33	28	14	20	22	55	99	105	65	60	59	8	38
	245		0					105	91	99	121	146	175	203	220	227	233	213	208	160	265	277	254	267	140	232	262	154	222	275	5	5	4	4	31	6	25	31	24	80	33	25	57	10	52	42	4	6	22
	245		0					107	85	105	102	113	175	201	272	221	195	159	172	100	229	266	211	205	200	300	258	222	259	267	4	5	4	5	14	3	16	60	90	65	30	15	52	57	46	36	4	4	12
	245		0					109	53	70	76	144	169	226	241	219	189	182	146	122	300	266	220	254	189	274	269	201	281	227	4	4		4	8	4	40	8	70	6	5	7	45	32	31	24		20	4
	245		0					112	93	88	70	160	212	204	239	223	199	162	166	123	295	270	212	156	171	253	254	254	236	249	4	3			6	3	4	35	70	40	4	12	18	15	21	19		12	4
	245		0					114	46	68	109	143	159	201	251	214	201	177	178	105	300	290	170	239	195	215	284	231	300	300	3	4			6	4	4	4	20	5	8	4	8	11	60	5		5	4
	245		0					116	53	60	36	148	180	197	196	167	168	177	197	124	242	297	195	189	213	245	226	235	236	241	3	3			4			30	30	35	4	7	4	6	4	4		4	3
	245		0					119	39	85	52	184	156	214	191	176	105	144	120	127	300	235	235	200	233	256	216	248	238	255		4			5			4	15	21	7	4				4		3	4
	245		0					121	53	80	115	110	126	189	183	159	135	156	127	135	284	300	221	174	236	300	201	241	231	236									5	4	10					4
	245		0					123	44	65	70	148	181	182	179	178	181	153	159	131	217	230	212	213	234	296	204	262	242	214									25	4	4					4
								126	45	84	88	126	77	144	80	157	174	142	150	135	264	244	223	195	203	300	175	205	246	204									8	4	4					3
	245	0						128	15	79	59	115	112	225	131	201	224	128	136	74	300	251	225	136	215	196	239	230	249	192									10	4	3					4
	245	0						130	10	64	67	132	150	163	142	205	197	148	101	71	208	300	215	195	174	249	220	176	214	235									20	3	4
	245	0						133	15	83	67	117	150	126	161	159	148	192	90	106	190	268	217	163	141	255	231	260	300	258									10	2	3
	245	0						135	10	75	60	172	72	164	111	209	204	235	137	79	300	300	175	146	144	283	262	178	244	225									4	3	3
	245	0						137	15	85	100	71	163	121	101	205	211	64	160	122	206	262	212	156	201	297	255	205	280	210									3	4	3
	245	0						140	15	50	72	122	145	142	149	181	150	156	111	97	295	300	205	211	181	245	289	190	229	221									4	4	3
	245	0						142	10	66	50	125	148	183	118	198	210	114	172	69	286	222	217	200	193	299	156	199	259	226									4	3	4
	245	0						144	6	33	41	105	125	154	111	181	151	123	128	99	237	242	161	185	228	205	222	173	237	209									4	4	4
	245	0						147	15	43	41	100	146	135	97	194	148	181	87	107	255	215	178	200	175	274	204	189	238	248									3		4
	245	0						149	11	45	41	118	138	155	71	163	183	148	46	77	216	202	216	197	195	286	219	182	247	234											3
	245	0						151	11	94	71	87	95	141	82	149	172	161	53	66	273	212	174	200	174	265	204	195	253	239											3
	245	0						154	10	61	53	137	177	113	70	168	175	141	73	62	241	228	179	230	201	289	218	206	246	233											3
								156	10	40	110	150	75	149	87	175	174	119	47	57	257	263	217	177	200	300	201	215	219	218
	144				1			158	10	59	98	100	160	94	85	159	142	131	55	68	256	244	237	205	200	271	189	199	223	257
	119				1			161	10	55	65	130	160	150	97	183	179	162	40	54	174	225	192	200	180	295	251	182	237	249
	119				1			163	10	45	67	98	115	163	100	161	166	151	59	54	210	261	205	205	170	300	237	179	269	239
	147				1			165	10	55	72	74	120	195	101	159	180	161	48	59	210	224	187	210	194	264	265	203	245	227
	154				1			168	10	25	84	120	125	121	66	154	143	189	61	64	250	212	208	242	210	232	220	214	271	224
	107				1			170	10	40	78	110	176	168	46	128	138	181	52	57	255	300	213	198	203	300	236	201	286	239
	116				1			172	10	40	60	125	151	197	86	91	143	175	59	62	222	217	211	204	187	300	201	222	245	207
	116				1			175	10	83	75	139	136	170	105	173	195	168	53	58	246	195	230	191	180	292	203	179	267	251
	116				1			177	10	60	80	98	131	162	65	163	199	171	59	52	230	200	200	236	190	248	280	185	237	236
	128				1			179	10	30	80	105	220	161	61	177	280	182	57	58	187	204	200	221	177	300	234	194	267	217
								182	10	50	72	117	154	176	70	150	275	179	51	57	210	203	190	232	201	297	263	183	261	234
	116					1		184	10	69	78	111	159	190	80	159	204	165	58	59	221	250	210	254	219	288	203	197	284	228
	119					1		186	10	61	76	121	154	175	63	128	188	183	61	61	291	300	207	271	220	300	208	205	216	243
	107					1		189	10	41	82	61	103	178	72	145	200	175	49	52	232	283	205	201	194	231	243	206	254	226
	109					1		191	10	69	51	109	147	195	72	141	195	177	57	59	240	254	214	230	170	300	217	207	288	234
	119					1		193	10	60	50	64	133	197	73	170	194	190	58	57	222	193	202	185	196	165	234	227	249	238
	114					1		196	10	65	83	83	137	147	70	120	274	159	47	65	202	252	221	241	184	237	270	199	297	221
	114					1		198	10	76	61	105	135	182	103	155	213	188	68	53	209	238	211	210	222	204	238	175	288	201
								200	10	71	75	107	134	173	76	113	180	176	66	51	215	249	233	200	237	272	241	171	243	209
	105			1				203	10	65	77	71	137	166	73	112	174	191	63	49	216	259	234	216	186	275	200	195	209	227
	107			1				205	10	76	35	61	140	203	84	158	298	182	57	62	180	216	180	203	195	285	178	183	249	256
	114			1				207	10	98	76	74	113	155	70	152	208	184	52	57	258	300	192	216	173	292	192	176	274	249
	116			1				210	10	51	75	66	127	149	64	141	222	189	59	56	233	286	179	258	223	300	217	194	269	231
	116			1				212	10	48	74	79	99	108	57	76	202	174	48	51	219	275	200	246	248	300	257	187	286	210
	119			1				214	10	86	94	82	30	159	69	148	254	168	65	48	227	207	199	165	253	281	216	204	217	231
	119			1				217	10	41	71	93	113	140	61	128	273	164	63	56	249	244	190	241	175	300	214	206	276	219
								219	10	37	50	87	115	119	63	123	254	179	62	43	217	285	180	173	209	271	289	185	268	220
								221	10	68	73	105	45	187	75	95	242	186	66	62	229	254	202	214	196	300	242	207	249	232
								224	10	30	73	52	92	196	75	124	264	183	78	64	264	261	220	185	184	262	210	196	251	217
								226	10	61	78	75	111	182	77	132	261	178	81	57	241	241	200	211	188	287	239	207	248	238
								228	10	65	60	89	116	159	56	155	227	177	51	58	219	220	190	194	197	300	249	178	216	241
								231	10	55	66	94	128	183	79	135	248	169	47	55	224	295	200	234	178	284	231	171	299	212
								233	10	35	82	111	124	192	73	166	264	175	82	56	242	201	195	204	211	294	274	208	247	201
								235	10	49	62	82	105	188	65	159	250	188	75	63	199	228	213	189	206	300	201	175	246	234
								238	10	65	79	83	135	191	77	157	269	191	71	51	267	216	165	222	241	300	179	193	287	226
								240	10	84	119	74	119	188	74	149	287	147	74	57	245	278	200	217	201	279	251	184	264	241
								242	10	61	75	98	141	179	78	161	257	185	56	53	242	219	221	234	178	289	201	199	257	232
								245	10	59	79	101	139	185	71	157	266	167	57	51	238	209	199	197	199	294	240	206	251	258
[truncated: 73 more columns]

## Sheet: ED Figure 2
	ED Figure 2a																																															ED Figure 2b
	Bodyweight																																															ALT
	age	Hexb-/-															Hexb+/-															Hexb+/+																Hexb+/+	Hexb-/-
	63	0	0	0	0	0	0	0	0	0	0	0	0	0	0	0	0	0	0	0	0	0	0	0	0	0	0	0	0	0	0	0	0	0	0	0	0	0	0	0	0	0	0	0	0	0		28	38
	65	2.82486	0.47619	-0.970874	0.485437	-0.796813	0.515464	-4.65116	4.73684	3.01508	4.16667	-2.38095	1.9084	0.714286	1.50376	1.13208	2.91667	1.53846	2.94118	1.01523	0.763359	5.69106	3.81356	3.8674	3.04569	6.54762	-2.30415	-0.404858	0	3.26087	9.54545	-5.58659	2.84553	7.06522	0.529101	1.22951	7.86517	2.12766	-2.95359	2.17391	0	-1.03627	6.14754	1.6	-1.19048	-0.448431		18	11
	67	0.564972	1.42857	0.970874	0	3.98406	1.03093	0.387597	6.31579	5.52764	7.7381	-1.78571	4.19847	3.57143	1.50376	2.64151	3.75	2.05128	4.11765	1.52284	0.763359	7.31707	2.9661	6.62983	2.03046	18.4524	11.0599	0.809717	3.46535	2.71739	1.81818	2.7933	3.65854	5.43478	3.1746	0.819672	8.42697	4.78723	3.79747	0.869565	0.520833	-1.5544	4.5082	3.2	0	3.13901		69	7
	70	-6.77966	-2.85714	2.42718	2.91262	7.56972	5.6701	0.387597	8.94737	7.53769	7.7381	-1.78571	4.58015	3.21429	2.25564	3.01887	0.833333	1.53846	0	1.01523	5.34351	7.72358	7.20339	8.28729	2.53807	15.4762	16.129	4.04858	2.9703	4.8913	10.9091	3.35196	7.72358	8.15217	6.87831	4.91803	5.61798	2.65957	2.1097	3.04348	-0.520833	2.59067	6.96721	4.4	0.396825	3.58744		45	44
	72	16.9492	-6.66667	5.33981	1.94175	9.16335	7.21649	2.71318	9.47368	9.54774	8.33333	-1.19048	9.16031	7.5	6.39098	8.30189	2.91667	2.05128	0	0	3.81679	8.53659	6.77966	9.39227	1.52284	11.9048	12.9032	4.8583	5.94059	14.1304	11.3636	4.46927	5.28455	3.26087	4.7619	2.86885	4.49438	11.7021	3.79747	3.91304	1.04167	2.59067	8.19672	8	3.96825	7.17489		35
	74	15.8192	-0.476191	4.85437	-0.485437	5.17928	10.3093	3.87597	12.1053	4.0201	12.5	-2.38095	11.0687	9.28571	6.39098	9.81132	6.25	5.64103	0	6.59898	2.29008	7.31707	4.66102	4.97238	1.52284	10.7143	15.2074	1.61943	5.44554	14.6739	16.8182	4.46927	4.47154	5.97826	1.0582	3.27869	7.30337	8.51064	4.21941	7.3913	4.16667	3.10881	12.2951	12	5.55556	7.62332
	77	14.1243	5.71429	7.28155	1.45631	3.98406	8.24742	0.387597	18.9474	5.52764	16.6667	-2.97619	11.0687	10.7143	10.9023	11.3208	5.41667	8.20513	21.1765	7.61421	3.43511	10.1626	6.35593	8.28729	4.06091	14.2857	12.9032	2.02429	4.9505	11.9565	17.7273	4.46927	4.47154	5.97826	4.7619	5.7377	15.1685	11.1702	1.68776	13.0435	8.85417	7.77202	16.8033	13.6	4.36508	7.17489		Creatinine
	79	15.8192	2.85714	8.25243	3.39806	5.17928	8.76289	3.48837	18.9474	9.04523	13.0952	-1.78571	10.687	10.7143	11.2782	10.1887	3.33333	6.15385	20.5882	6.09137	3.05344	8.13008	6.35593	6.62983	2.03046	11.3095	13.8249	3.23887	4.9505	13.587	17.2727	7.26257	5.28455	4.8913	4.2328	4.5082	13.4831	10.1064	5.90717	13.913	8.85417	7.25389	14.3443	12.8	4.36508	6.27803		Hexb+/+	Hexb-/-
	81	16.9492	7.14286	10.1942	8.25243	11.1554	11.8557	3.10078	19.4737	5.52764	13.6905	-2.38095	9.54198	10.7143	10.9023	10.566	4.58333	7.69231	16.4706	5.07614	6.87023	14.2276	9.32203	12.1547	8.62944	23.2143	19.3548	9.31174	10.8911	17.3913	15	12.2905	9.7561	9.78261	11.1111	8.60656	11.236	14.8936	8.43882	14.3478	8.33333	6.21762	14.3443	12.8	6.34921	8.52018		31.8	34.5
	84	16.9492	2.38095	9.70874	10.6796	12.3506	7.21649	6.58915	18.4211	9.04523	11.3095	0.595238	8.01527	10.7143	11.6541	9.0566	4.58333	4.61538	15.2941	5.58376	6.87023	13.8211	9.74576	12.7072	8.12183	17.2619	21.1982	8.50202	3.9604	18.4783	15.9091	8.93855	9.7561	8.69565	10.582	9.42623	12.9213	12.766	8.86076	15.2174	8.85417	7.25389	14.7541	14	5.95238	7.17489		30.9	28.3
	86	24.8588	10.4762	4.36893	7.76699	9.56175	10.8247	4.65116	17.8947	8.0402	10.7143	0	8.39695	11.0714	10.5263	9.43396	5.83333	11.7949	21.7647	10.6599	6.10687	13.4146	9.74576	14.9171	8.12183	22.0238	22.1198	8.50202	8.41584	17.9348	17.7273	11.7318	9.7561	10.8696	9.52381	8.60656	20.2247	15.4255	8.43882	14.3478	8.85417	8.29016	13.5246	14.4	9.12698	10.7623		29.2	26.5
	88	24.8588	5.2381	5.33981	7.28155	9.96016	8.24742	5.81395	17.3684	8.54271	10.7143	0.595238	8.01527	11.7857	9.02256	10.566	5.41667	6.66667	12.3529	6.59898	4.96183	10.5691	6.77966	15.4696	7.61421	25	23.0415	6.47773	4.9505	10.9705	20.9091	13.4078	8.13008	11.413	7.93651	6.14754	15.7303	14.3617	12.5	13.0435	8.33333	8.80829	14.3443	14.4	9.52381	9.41704		24.8	26.5
	91	22.0339	11.4286	8.73786	10.6796	13.5458	4.63918	0.775194	20.5263	7.03518	8.33333	-0.595238	6.87023	12.5	5.26316	9.81132	7.5	11.7949	24.1176	13.7056	7.63359	13.8211	12.2881	17.6796	12.1827	25	19.3548	8.50202	5.44554	14.1304	19.0909	13.4078	12.6016	13.587	15.3439	8.60656	15.1685	13.8298	7.59494	13.913	12.5	9.32642	14.7541	14	9.12698	9.41704		31.8
	93	21.4689	3.80952	5.33981	4.36893	9.56175	6.18557	1.55039	17.8947	9.04523	5.35714	3.57143	6.48855	11.4286	5.6391	9.81132	8.33333	6.15385	15.2941	9.64467	8.39695	13.0081	11.4407	18.232	10.1523	21.4286	20.2765	8.90688	4.45545	13.587	17.2727	11.1732	11.7886	13.0435	12.6984	8.19672	13.4831	12.766	8.43882	13.0435	8.85417	9.84456	11.0656	12.4	9.12698	9.41704
	95	18.0791	6.66667	5.33981	9.2233	12.3506	3.09278	-1.16279	20.5263	12.5628	5.35714	0	5.72519	11.0714	3.38346	10.9434	8.33333	10.2564	12.3529	11.1675	9.92366	15.4472	12.7119	16.5746	10.6599	18.4524	20.2765	10.1215	8.41584	15.2174	20.4545	15.0838	12.1951	15.7609	15.873	7.78689	16.8539	12.766	9.2827	18.2609	14.5833	11.399	15.5738	16.4	9.92063	9.86547
	98	18.0791	2.85714	-0.485437	11.165	9.56175	-4.12371	0.775194	12.6316	14.0704	6.54762	0.595238	4.58015	11.0714	1.50376	11.3208	7.91667	8.71795	11.1765	10.1523	11.4504	16.6667	13.1356	19.337	8.12183	19.6429	20.7373	8.09717	7.42574	16.3043	15.4545	14.5251	13.4146	15.2174	12.6984	8.60656	19.1011	13.8298	7.59494	13.4783	10.4167	10.3627	15.5738	16.4	9.12698	10.3139		ED Figure 2c
	100	11.2994	11.9048	-9.70874	3.8835	-1.99203	0	-6.20155	6.84211	14.0704	6.54762	0	5.72519	11.0714	2.63158	12.4528	11.6667	12.8205	35.2941	21.3198	9.92366	13.8211	11.8644	14.3646	9.64467	21.4286	19.8157	6.07287	4.45545	18.4783	17.7273	13.4078	11.7886	14.6739	13.7566	6.14754	17.9775	17.0213	8.43882	13.0435	13.0208	7.25389	14.3443	14.8	12.3016	11.2108
	102	7.34463	14.2857	-12.1359	7.76699	3.58566	-3.09278	-11.6279	4.21053	9.04523	13.6905	4.16667	6.10687	8.57143	2.25564	-4.90566	10	11.7949	17.0588	19.2893	9.54198	16.2602	12.7119	18.7845	10.6599	30.9524	20.7373	7.28745	8.41584	20.1087	22.2727	15.6425	11.7886	15.7609	13.2275	8.19672	15.7303	15.4255	9.2827	15.6522	13.0208	8.80829	16.8033	18	12.3016	10.7623		TNF
	105	24.2938	11.9048		10.6796	-3.18725	-4.12371	-14.7287	1.57895	5.02513	12.5	6.54762	0.381679	6.07143	-5.26316		11.25	15.8974	31.7647	22.8426	11.0687	17.4797	13.5593	15.4696	12.6904	25.5952	23.0415	8.90688	6.93069	21.1957	20.9091	14.5251	13.8211	17.9348	15.3439	10.6557	19.6629	15.4255	11.3924	15.6522	13.0208	7.77202	17.623	18	10.7143	9.41704		Hexb+/+	Hexb-/-
	107	15.8192	10		-2.42718	-0.398406	-4.63918		-2.63158	5.02513	10.7143	0	-1.52672	-1.78571	-11.6541		11.6667	15.3846	28.8235	20.3046	10.687	20.3252	14.8305	18.7845	10.6599	28.5714	20.7373	8.90688	12.8713	21.7391	20.9091	15.6425	13.8211	18.4783	14.8148	9.42623	23.5955	19.1489	11.8143	13.913	10.9375	8.80829	18.4426	16.8	13.8889	12.5561		2.80344	7.01918
	109	15.8192	7.61905		2.91262	-3.58566	-10.8247			2.01005	9.52381	3.57143	-6.87023	-6.07143	-13.5338		15.4167	13.8462	29.4118	22.335	11.8321	20.3252	13.1356	19.8895	11.6751	27.9762	20.7373	7.28745	8.41584	22.2826	23.6364	21.2291	15.0407	17.9348	17.4603	9.83607	12.9213	15.9574	12.6582	16.9565	10.9375	7.25389	20.082	19.6	14.6825	12.5561		7.7758	4.38924
	112	18.0791	10.4762		-5.82524	-12.749	2.57732			-6.03015	8.33333	-0.595238	-12.2137	-8.57143			12.0833	18.4615	28.8235	23.3503	12.5954	21.9512	16.9492	18.7845	10.1523	26.7857	22.5806	7.28745	20.297	26.087	23.1818	21.7877	16.2602	18.7845	15.7609	10.6557	16.8539	23.4043	18.9873	16.5217	14.0625	13.9896	18.4426	20.4	15.0794	12.5561		1.63933	1.30092
	114	15.2542	7.14286		-5.82524	-23.1076	-10.8247			-14.0704	7.14286	-1.19048					12.0833	14.359	31.1765	19.797	11.0687	19.1057	14.4068	19.337	9.13706	22.0238	23.0415	5.26316	11.3861	20.1087	25	18.4358	14.6341	14.6739	13.7566	8.60656	19.1011	19.6809	23.6287	16.9565	17.1875	15.0259	18.0328	20	15.4762	13.4529		1.41344	2.17426
	116	11.8644	1.90476		-9.70874		-15.9794					-0.595238					16.6667	17.4359	23.5294	19.2893	11.0687	21.5447	16.1017	20.9945	9.64467	27.9762	24.8848	5.66802	12.3762	19.0217	25.4545	18.9944	17.4797	15.7609	17.9894	9.83607	15.1685	16.4894	17.7215	16.9565	16.1458	16.0622	17.623	18.8	18.254	16.5919
	119											-0.595238					16.6667	17.9487	20.5882	13.7056	11.4504	18.2927	16.1017	18.232	7.61421	25.5952	24.424	12.5506	11.8812	18.4783	23.1818	21.2291	15.0407	14.6739	12.1693	10.6557	23.0337	18.0851	16.0338	14.7826	17.7083	19.6891	19.2623	19.2	18.6508	15.6951
	121											3.57143					12.0833	13.8462	27.0588	14.2132	9.54198	17.4797	13.9831	18.7845	9.64467	25	21.1982	5.26316	15.3465	19.0217	23.6364	17.8771	15.0407	15.2174	13.2275	9.83607	20.7865	26.0638	19.4093	15.2174	13.5417	17.6166	20.4918	17.6	17.0635	17.0404
	123											1.19048					12.9167	13.3333	24.7059	13.7056	10.687	21.1382	17.3729	20.9945	9.13706	28.5714	24.424	4.04858	19.802	23.913	25	19.5531	15.8537	15.7609	15.3439	10.6557	24.1573	21.2766	19.8312	17.8261	10.9375	12.4352	19.2623	19.6	18.6508	17.9372
	126											2.38095					11.25	13.3333	19.4118	14.7208	11.4504	23.5772	17.3729	20.442	13.198	25	24.8848	4.45344	16.3366	20.6522	25	18.9944	16.2602	18.4783	16.4021	11.4754	22.4719	21.8085	19.4093	18.6957	17.7083	13.9896	18.8525	20.8	18.6508	21.9731
	128																16.25	17.4359	22.3529	20.3046	12.5954	23.1707	17.7966	21.547	11.1675	29.1667	23.9631	5.26316	18.3168	22.8261	25	20.1117	15.4472	16.8478	16.9312	12.7049	20.2247	21.2766	19.8312	16.9565	13.0208	16.0622	18.0328	20	19.4444	20.6278
	130																19.1667	15.8974	24.1176	18.2741	14.5038	26.4228	19.4915	22.6519	11.1675	29.1667	26.7281	7.69231	13.3663	21.7391	28.1818	21.2291	17.4797	17.9348	16.4021	12.2951	20.2247	20.7447	18.5654	17.8261	17.1875	12.4352	19.6721	19.6	19.8413	22.4215
	133																18.75	15.3846	25.8824	16.7513	16.0305	25.2033	15.2542	21.547	13.198	26.1905	27.1889	4.8583	15.3465	23.3696	28.1818	20.6704	17.8862	19.0217	19.0476	14.3443	22.4719	20.2128	17.2996	21.3043	20.8333	12.9534	21.3115	22.8	19.4444	23.3184
	135																17.9167	11.2821	24.1176	13.7056	16.4122	24.3902	17.3729	22.0994	12.1827	24.4048	26.7281	6.47773	13.3663	23.913	30.4545	22.905	19.5122	18.4783	19.0476	11.4754	20.7865	20.2128	16.4557	21.7391	16.1458	15.0259	20.4918	22.8	19.4444	21.9731
	137																18.75	14.359	20.5882	19.797	16.0305	27.6423	18.2203	24.8619	17.7665	29.7619	28.1106	4.04858	18.3168	25	32.2727	22.3464	18.6992	19.5652	19.5767	14.3443	22.4719	22.3404	21.097	22.6087	19.7917	12.9534	22.541	23.6	19.8413	22.4215
	140																18.75	12.8205	22.3529	15.736	18.3206	27.2358	17.3729	23.7569	13.7056	33.9286	28.5714	5.26316	17.8218	22.2826	33.1818	22.905	20.7317	19.5652	20.6349	14.7541	23.5955	21.2766	16.8776	23.913	20.3125	13.9896	23.7705	24	23.8095	26.009
	Grip strength
	age	Hexb-/-															Hexb+/-															Hexb+/+
	63	122	145	217	128	207	175	162	217	189	131	78	157	156	162	132	172	141	143	195	186	171	202	125	148	123	257	189	222	163	151	108	174	139	128	134	122	154	153	197	166	159	158	171	120	186
	70	141	164	131	200	180	181	199	137	144	116	88	158	159	177	169	164	152	148	175	166	208	178	191	139	127	200	243	168	175	173	140	206	133	175	163	166	220	174	181	191	208	176	147	178	157
	77	128	169	176	163	208	183	274	125	165	112	92	174	171	165	172	148	128	180	153	169	215	194	110	121	152	172	170	195	183	174	127	167	132	179	176	159	187	154	189	146	198	201	134	207	142
	84	133	141	185	147	204	174	219	124	165	115	97	179	206	147	211	139	123	123	134	159	141	163	121	128	129	145	167	151	191	143	161	156	93	173	150	146	159	180	153	173	109	177	152	154	138
	91	148	149	138	160	143	123	135	128	173	128	100	177	189	157	199	119	181	135	123	157	185	127	165	100	116	188	187	165	115	144	127	142	104	120	148	152	151	139	174	175	193	149	151	154	155
	98	124	92	188	120	126	130	128	152	135	156	120	170	156	144	189	132	120	133	122	191	138	160	213	115	127	158	133	148	127	167	121	120	163	133	123	147	114	182	149	139	123	144	138	149	142
	105	88	90		110	198	118	105	80	141	108	108	184	212	172		123	127	111	142	145	169	210	119	115	119	193	165	148	114	130	111	139	106	123	135	96	133	123	154	138	162	150	163	125	125
	112	70	79		100	146	88			113	86	105	120	167			130	154	156	130	138	123	131	111	124	106	220	111	160	143	127	129	150	115	126	143	96	164	126	173	158	143	131	215	146	152
	119				132		97					84					111	169	141	142	156	124	139	99	128	155	166	129	171	142	131	115	135	114	122	144	124	142	143	152	172	196	131	166	155	152
	126											90					105	149	167	100	149	153	173	131	110	120	199	150	172	135	143	122	148	134	130	138	103	113	118	178	120	136	140	181	151	147
	133																120	121	174	98	156	151	110	128	121	125	187	170	139	139	116	129	137	133	157	119	134	146	124	157	125	146	155	198	188	127
	140																125	139	159	111	157	138	160	117	107	130	201	165	150	125	141	117	161	105	129	149	110	192	164	171	144	186	138	189	156	161

## Sheet: ED Figure 4
	ED Figure 4g
		Hexb+/-						Hexb-/-
	Microglia	0.824801	2.34811	1.20509	0.883775	1.96368	1.17589	9.54527	11.8473	2.96499	5.51862	6.01629
	Neurons	0.144329	0.145505	0.221014	0.122085	0.317406	0.312044	14.5004	8.02961	11.7175	9.18866	10.3527

## Sheet: ED Figure 5
	ED Figure 5a,b														ED Figure 5e																					ED Figure 5j
	IL-6														TNF																					Hexb+/-	Hexb-/-		Hexb+/-	Hexb-/-
		untreated				GalNAc				EGTA						Isotype control							MGL blocking Ab													126	188		-65	-62
	0	3.92	3.81	4.45	4.51	4.04	3.56	3.5	3.2	3.95	4.51	4.57	4.34		Hexb+/-	0.69	0.57	0.69	0.81	0.39	0.51	0	0.69	0	0.45	0.21	0.33	0.57	0.57	0.21	0.45					230	125		-70	-72
	0.1	6.93	5.59	6.13	7.6	3.69	4.91	3.56	3.81	5.31	5.2	5.81	3.23		Hexb-/-	0.69	0.21	0.86	0.57	0.75	1.8	1.37	0.33	0	0.21	0.39	0	0.15	0.33	1.03	0.15	0.57				192	67		-67	-63
	1	7.16	5.08	7.6	6.64	5.42	3.5	5.2	3.5	4.45	5.08	4.77	4.68																							148	128		-81	-60
	10	6.45	5.78	6.02	6.93	3.87	3.56	4.8	3.5	4.16	4.04	3.56	3.81																							149.63	55.86		-73	-55
															CCL4																					81	98.76		-55	-55
																Isotype control							MGL blocking Ab													118	186		-65	-65
	TNF														Hexb+/-	2.827	2.291	1.72	3.487	1.785	1.613	1.341	1.649	1.608	2.537	4.157	2.678	1.875	1.851	2.336	1.507					182	194		-55	-73
		untreated				GalNAc				EGTA					Hexb-/-	3.179	2.907	15.518	3.76	4.613	6.621	3.481	0.865	2.277	4.14	2.395	3.629	3.1	2.187	2.883	2.14	3.84				177	153		-78	-60
	0	3.2	2.74	2.16	2.41	2.65	1.96	2.36	2.06	2.06	2.06	2.55	2.46																							134	152		-75	-60
	0.1	5.02	3.63	4.05	3.28	3.02	2.06	3.02	2.06	3.28	2.55	3.28	2.65																							177	151.5		-80	-70
	1	3.97	5.1	3.8	3.2	3.46	1.96	2.84	2.26	2.06	1.96	1.64	2.06
	10	2.84	2.93	3.97	4.3	3.28	2.65	3.5	2.7	2.26	1.52	2.01	1.86		ED Figure 5f
															IL-1a																					ED Figure 5k
	CCL3															Isotype control							MGL blocking Ab
		untreated				GalNAc				EGTA					Hexb+/-	8.46	9.14	7.72	8.6	7.16	10.02	6.79	8.22	7.01	9.32	6.32	9.74	7.79	6.81	6.88	6.5
	0	687.67	760.15	983.07	964.05	760.47	749.04	800.15	781.16	883.07	896	864.05	845.05		Hexb-/-	8.94	9.03	28.54	16.15	12.31	8.29	9.3	8.87	7.34	7.32	6.7	7.51	8.68	8.87	9.32	10.4	5.64				I step (pA)	Ctl											KO
	0.1	1301.04	1338.03	1420.43	1237.05	919.26	889.26	913.05	888.4	893.13	905.97	934.11	970.06																								1643 a	1643 b	1637 a	1643 c
	1	1294.65	1370.08	1500.58	1300.76	965.01	987.79	837.78	674.5	836.73	958.16	915.67	912.21																							0	0	0	0	0	0	1	0	0	0	0	0	0	0
	10	1252.6	1010.39	1355.66	1206.65	1035.95	966.65	867.04	584.16	672.21	931.87	946.46	945.77		CXCL9																					20	1	0	0	0	0	3	0	0	0	0	0	0	0
																Isotype control							MGL blocking Ab													40	7	0	9	0	0	7	0	4	0	0	0	0	0
															Hexb+/-	0.007	0.019	0.062	0.025	0.011	0.021	0.007	0.014	0.001	0.038	0.033	0.053	0.021	0.038	0.038	0.002					60	35	4	14	0	5	8	0	8	3	0	0	0	0
	CCL4														Hexb-/-	0.053	0.033	2.181	2.029	0.089	0.044	0.179	0.001	0.006	0.029	0.006	0.044	0.001	0.036	0.011	0.009	0.012				80	48	9	18	0	9	10	6	12	9	0	3	0	0
		untreated				GalNAc				EGTA																										100	57	13	21	2	12	12	9	15	12	3	8	1	0
	0	235.6	130.46	217.41	284.68	185.78	178.62	213.88	148.1	165.24	176.55	267.93	198.12																							120	61	15	24	8	14	12	11	17	15	6	9	3	0
	0.1	501.18	419.4	501.73	436.37	271.56	186.18	207.53	187.59	202.32	162.1	256.44	309.92																							140	65	18	26	11	16	13	13	19	17	9	12	4	0
	1	476.52	420.37	581.17	431.33	246.91	260.14	257.11	160.39	223.36	113.4	272.42	256.39		ED Figure 5e																					160	68	19	29	13	18	14	15	21	19	11	15	7	0
	10	403.13	285.17	463.53	350.96	298.04	282.3	206.89	239.31	117.74	213.85	225.29	296.6																							180	69	20	29	15	19	15	16	23	21	13	16	9	4
															Ccl5																					200	70	22	31	17	21	15	17	24	22	14	18	11	5
																Isotype control							MGL blocking Ab													220	69	23	32	19	22	15	19	25	23	16	19	12	7
	CCL17														Hexb+/-	0.733736	1.41258	0.736284	0.749154	1.61702	3.09156	2.83497	0.640972	0.348283	3.89962	2.63597	0.480742	0.670511	0.495973	0.33642						240	69	24	33	20	23	16	19	26	24	17	21	13	10
		untreated				GalNAc				EGTA					Hexb-/-	1.4323	1.83189	4.10771	10.9157	1.21279	0	5.18137	0.322715	0.176573	0.223498	0.0223797	0.954842	0.51883	0	0.202127	0.134748					260	69	25	34	21	24	16	20	27	25	18	22	14	12
	0	1.14	0.75	1.59	1.14	1.2	0.78	1.36	0.83	1.2	0.95	1.03	0.91																							280	69	26	35	22	25	17	21	28	26	19	24	15	13
	0.1	1.64	1.41	1.64	2.26	1.41	1.25	1.2	1.14	1.41	1.3	1.41	1.12																							300	69	27	36	23	25	17	22	28	26	20	25	16	15
	1	2.78	1.47	2.14	3.13	1.59	0.98	0.89	1.3	1.03	1.09	1.14	1.47		Cxcl1																					320	69	27	36	24	26	17	22	29	26	21	25	17	16
	10	2.7	2.32	3.02	2.09	1.7	1.47	1.01	0.89	0.93	1.41	1.09	1.36			Isotype control							MGL blocking Ab													340	69	28	37	24	27	17	23	29	27	21	27	18	18
															Hexb+/-	2.68887	2.57041	0.94737	0.591315	0.842063	1.81756	1.13839	0.587231	2.54383	0.967276	0.997923	0.893166	0.95396	0.383421	0.314689						360	69	29	38	25		17	23	29	28	22	27	19	19
															Hexb-/-	1.05848	3.63511	3.09942	1.54971	3.88254		4.10391	0.676893	0.60374	2.00973	2.72641	3.77637	0.432868	1.04391	2.20687	0.421031					380	69	29	40	25		17	24	29	28	23	28	19	21
																																				400	69	29	39	26		17	24	29	29	23	28	18	21
															Il1b
																Isotype control							MGL blocking Ab
															Hexb+/-	1.84719	2.33809	3.13906	0.719633	0.00054947	2.00741	2.51461	0.752797	1.28372	4.47018	1.78427	0.809629	1.07948	3.01119	1.82176
															Hexb-/-	1.55869	2.25064	15.6743	2.28998	2.71384	7.57021	1.8536	3.79825	0.286247	0.62215	1.71159	1.29265	1.27486	1.32899	0.923596	2.13662
															Il18
																Isotype control							MGL blocking Ab
															Hexb+/-	0.906681	0.97513	1.20888	0.971756	1.24718	1.98435	1.40315	0.945184	1.86434	1.47291	1.45767	1.7699	0.0712319	1.23001	0.472592
															Hexb-/-	2.20942	1.07078	1.26898	0.591999	2.05433	3.34885	0.767728	0.0364905	1.02007	0.744151	0.677676	1.56229	0.0377774	0.0298457	0.343568	0.00606056
[truncated: 13 more columns]

## Sheet: ED Figure 6
	ED Figure 6b							ED Figure 6d																										ED Figure 6e
	Hexb-/-	Hexb+/-	Hexb+/+	Hexbfl/fl	Cx3cr1Cre/+:Nes+/+:Hexbfl/fl	Cx3cr1+/+:NesCre/+:Hexbfl/fl			Hexb-/-				Hexb+/-				Hexb+/+				Hexbfl/fl				Cx3cr1Cre/+:Nes+/+:Hexbfl/fl				Cx3cr1+/+:NesCre/+:Hexbfl/fl					age	Cx3cr1Cre/+:Nes+/+:Hexbfl/fl
	0.0976209	0.516438	1.02811	0.664343	8.3763e-05	0.795536		Syt1 (neurons)	1.21139	0.317905	0.523647	0.332171	1.02337	1.00928	0.903335	1.04006	0.447513	1.03526	1.42405	1.03049	1.38511	1.50525	1.11214	1.04729	0.952638	0.888843	1.20303	1.18099	0.827406	1.52979	1.84463	1.17283		70	0	0	0	0	0	0	0	0	0	0	0	0	0	0	0
	0.0805856	0.681444	0.99539	0.74796	4.48598e-08	0.550953		Gfap (astrocytes)	0.00484261	0.00152885	0.00247218	0.000679455	0.00326961	0.0031802	0.000660876	0.00230663	0.00410046	0.00692806	0.000823087	0.00288609	0.000329675	7.09256e-05	9.48934e-05	0.000405878	0.00026593	0.000361596	0.000185881	4.91199e-05	5.4881e-05	0.000277223	9.01904e-05	0.000134199		77	0	-1.00671	1.99005	3.96825	10.0775	8.28402	2.33463	2.39044	0.495049	1.67598	1.72414	1.48515	0.900901	3.125	-2.12766
	0.0575453	0.66588	1.08925	0.570382	0.0338821	0.726986		Itgam (macrophages)	0.0010911	0.00093895	0.0055627	0.00116134	0.00115865	1.9811e-05	4.1305e-05	1.3161e-05	0.00126498	0.00124757	0.0298733		0.00012377	0.0003214	0.0007182	0.00016522	0.00073839	0.00027851	0.00042902	0.00036749	0.00032066	0.00025628	0.00168076	0.00030618		84	15.5689	6.71141	2.48756	7.14286	13.9535	19.5266	3.89105	4.38247	4.9505	3.35196	5.74713	3.9604	2.7027	5.80357	1.70213
	0.11438	0.616996	0.897095	0.726986	1.307e-05	0.63728		Plp1 (oligodendrocytes)	0.0160272	0.00982042	0.0148163	0.024918	0.128218	0.187288	0.133972	0.092355	0.00611542	0.0400145	0.0659112	0.0629347	0.00964056	0.00243815	0.00251249	0.0268302	0.00068576	0.00140359	0.00092388	0.00178896	0.00463462	0.00244379	0.00166146	0.00261918		91	10.7784	6.37584	7.9602	6.74603	14.3411	12.426	8.56031	4.38247	0.990099	2.23464	-3.44828	6.43564	6.30631	8.92857	2.97872
	0.093184																																	98	13.1737	7.71812	14.9254	11.5079	13.9535	7.69231	12.4514	7.17131	4.45545	5.02793	1.72414	3.9604	6.30631	9.82143	4.68085
	0.0859714																																	105	19.1617	14.094	18.408	13.8889	15.8915	22.4852	14.3969	8.36653	5.94059	6.14525	5.17241	5.94059	9.00901	10.7143	8.93617
																																		112	20.9581	12.4161	18.408	15.4762	15.1163	23.6686	13.4565	9.15655	6.93069	6.70391	10.9195	7.42574	7.20721	11.1607	9.78723
																																		119	29.9401	15.1007	24.3781	21.0317	22.8682	18.3432	16.1236	12.657	9.90099	4.46927	12.069	8.91089	9.45946	16.0714	15.7447
	ED Figure 6c																																	126	13.7725	18.7919	26.8657	26.9841	31.0078	22.4852	20.6226	18.7251	8.91089	5.02793	15.5172	15.8416	9.45946	14.2857	12.3404
																																		133	32.9341	21.8121	28.8557	25.7937	28.2946	17.7515	25.2918	19.9203	8.91089	9.49721	11.4943	20.297	12.6126	20.9821	20.8511
	Hexb-/-	Hexb+/-	Hexb+/+	Hexbfl/fl	Cx3cr1Cre/+:Nes+/+:Hexbfl/fl	Cx3cr1+/+:NesCre/+:Hexbfl/fl																												140	34.1317	26.8456	22.4569	22.2315	28.5612	16.5698	26.8482	17.1315	9.90099	10.0559	11.4943	11.3861	12.6126	18.3036	17.0213
	0.164178	0.180909	0.656712	1.03049	1.08548	0.0890031																												147	38.9222	26.8456	23.7124	24.6645	29.2265	17.2698	28.4047	17.1315	11.8812	12.2905	15.5172	14.8515	13.0631	20.5357	17.4468
	0.095171	0.585064	1.07674	0.790041	0.66588	0.0906636																												154	35.9281	24.1611	24.8756	26.9841	30.2326	17.7515	26.4591	20.3187	11.3861	11.7318	14.9425	20.297	10.8108	20.5357	17.0213
	0.110593	0.514057	0.961483	0.528509	0.548412	0.101766																												161	41.3174	26.8456	28.3582	23.8095	32.5581	27.2189	29.1829	21.1155	9.40594	10.6145	13.2184	14.3564	16.6667	25.8929	22.9787
	0.0976209	0.424352	1.47087	0.730353	0.420448	0.029428																												168	43.5469	27.7885	28.3582	28.9683	32.9457	29.5858	25.6809	16.3347	13.8614	11.7318	15.5172	8.91089	14.8649	20.9821	23.4043
																																		175	48.669	28.4656	30.3483	29.3651	32.5581	28.9941	28.4047	19.5219	10.396	13.9665	14.3678	18.8119	17.1171	22.7679	25.5319
																																		182	41.3174	26.8456	30.8458	28.5714	34.1085	28.9941	33.8521	22.7092	17.8218	13.4078	21.8391	29.703	20.2703	30.8036	31.0638
																																		189	53.2934	34.8993	29.8507	31.3492	35.2713	33.7278	32.2957	22.3108	13.3663	11.1732	22.9885	24.2574	20.2703	31.25	32.766
																																		196	41.0778	40.2685	31.3433	34.9206	39.5349	36.6864	31.9066	21.5139	19.3069	17.8771	27.0115	21.7822	17.5676	29.0179	31.0638
																																		203	49.7006	35.5705	31.3433	34.127	37.9845	37.2781	37.3541	23.1076	19.802	15.6425	19.5402	23.7624	16.6667	27.2321	34.8936
																																		210	52.6946	39.2617	31.8408	38.4921	44.9612	49.7041	31.5175	25.498	17.3267	17.3184	22.4138	34.1584	17.1171	25.8929	34.8936
																																		217	49.7006	40.9396	31.3433	35.3175	40.3101	30.7692	28.0156	27.0916	13.8614	15.0838	20.6897	22.2772	18.9189	27.2321	36.1702
																																		224	64.6707	37.5839	33.3333	34.5238	39.9225	39.0533	28.7938	28.2869	17.8218	16.2011	23.5632	23.7624	17.1171	26.7857	42.1277
																																		231	70.0599	40.9396	31.8408	32.9365	42.6357	33.7278	29.1829	23.506	13.3663	15.0838	20.6897	27.7228	18.9189	25.8929	39.5745
																																		238	55.0898	35.906	32.3383	38.8889	42.2481	37.8698	31.1284	24.3028	14.8515	17.3184	18.9655	29.2079	17.5676	26.7857	40.4255
																																		245	51.497	34.2282	31.8408	36.5079	42.6357	40.8284	31.1284	29.4821	14.8515	20.1117	20.6897	32.6733	18.018	28.125	45.1064
																																		252	57.485	44.2953	32.3383	35.7143	45.7364	47.3373	31.1284	23.9044	16.3366	17.3184	18.9655	31.1881	14.8649	20.0893	41.7021
																																		259	60.479	35.5705	31.8408	40.4762	42.6357	40.2367	31.5175	29.8805	15.8416	24.0223	21.2644	32.6733	18.4685	20.9821	45.9574
																																		266	67.6647	40.9396	32.3383	36.1111	41.4729	39.645	37.7432	31.8725	18.3168	22.905	26.4368	30.198	16.2162	26.3393	44.6809
																																		273	62.8743	41.6107	32.8358	41.6667	42.2481	49.1124	40.4669	34.6614	20.7921	21.2291	31.6092	32.6733	20.2703	27.6786	52.3404
																																		280	75.4491	38.9262	33.3333	39.2857	42.2481	37.8698	41.6342	33.0677	15.8416	20.6704	34.4828	32.1782	18.9189	27.2321	51.9149
																																		287	77.2455	44.2953	34.3284	45.2381	51.1628	43.1953	38.5214	32.6693	15.3465	18.4358	29.3103	32.6733	18.018	27.2321	51.4894
																																		294	68.2635	44.6309	34.3284	44.8413	47.6744	49.1124	40.4669	31.0757	11.8812	16.7598	24.1379	47.0297	19.3694	27.6786	52.766
																																		301	60.479	40.9396	34.8259	46.8254	50.3876	47.929	40.0778	30.2789	18.8119	20.6704	25.8621	46.0396	18.4685	28.125	53.617
																																		308	73.0539	43.9597	33.8308	47.2222	52.7132	49.7041	41.6342	30.6773	12.8713	16.7598	25.2874	39.604	21.6216	25.4464	53.617
																																		315	73.6527	51.0067	34.3284	42.8571	49.6124	53.2544	38.5214	29.0837	14.8515	18.9944	22.4138	38.6139	22.973	28.125	57.0213
																																		322	70.0599	46.9799	31.8408	47.2222	51.938	53.2544	40.4669	31.8725	11.3861	24.581	26.4368	52.4752	23.4234	29.9107	59.1489
																																		329	67.6647	47.9866	33.8308	50.7937	56.2016	52.6627	40.0778	29.4821	10.396	34.6369	28.1609	43.5644	24.3243	32.1429	60
																																		336	62.2754	45.302	34.3284	51.1905	55.0388	53.2544	40.4669	31.4741	9.90099	21.7877	20.6897	46.0396	23.4234	31.6964	64.6809
																																		343	71.2575	46.6443	29.3532	51.5873	53.1008	55.0296	38.9105	30.6773	15.8416	24.0223	26.4368	43.5644	20.7207	31.25	60.4255
																																		350	77.2455	47.9866	31.8408	48.8095	55.0388	60.9467	38.5214	32.6693	13.8614	25.6983	27.5862	51.9802	21.6216	32.1429	61.7021
																																		357	73.6527	47.651	33.8308	50.7937	53.1008	55.0296	39.2996	31.4741	15.8416	26.257	29.8851	60.396	23.8739	33.0357	62.1277
																																		364	76.6467	51.6779	34.3284	54.7619	62.0155	57.3964	42.4125	30.6773	17.8218	26.257	32.1839	44.5545	22.0721	26.3393	63.4043
[truncated: 104 more columns]

## Sheet: ED Figure 7
	ED Figure 7d								ED Figure 7g								ED Figure 7n
	0	3.5	7	15	20µM				CM	hiCM	non-CM						untreated	1nM	100nM	200nM
	0.864599	0.161114	0.134684	0.036516	0.05681				13.0419	0.01388	1.00879						0.96381	2.03755	49.3649	66.9366
	1.10058	0.117851	0.14213	0.01297	0.02393				13.6546	0.013584	1.01085						1.05633	2.03211	51.4112	67.4308
	1.03482	0.144805	0.164627	0.102328	0.0308				14.0394	0.012994	1.00583						1.00735	2.07401	50.7635	68.2405
	0.801463			0.021244	0.094867				13.9603	0.013289	0.974529						0.972517	2.06041	51.5864	66.7537
	1.16969			0.041711	0.116534
	1.02885			0.15404	0.161371
	0.937821			0.177321					ED Figure 7h								ED Figure 7o
	0.975458																																		Wortmannin							EIPA
	0.988166								Untreated	CM	hiCM	non-CM	no cells				M6P								M6PR-Ab										untreated	50nM	200nM	500nM	1µM	no HEXB added		untreated	+HEXB	+HEXB +EIPA
	1.09855								0.744741	1.9845	0.727736	0.916891	0.108383				untreated	0.1mM	0.5mM	1mM	5mM	10mM	no HEXB added			Isotype control				M6PR blocking Ab					1.02242	1.00384	0.61393	0.746042	0.394229	0.060518		0.98179	58.7723	26.8655
									1.0073	1.94554	1.0588	0.830903	0.205502				1.02242	0.642298	0.694062	0.620576	0.400173	0.399146	0.043983		HEXB	1.03533	1.02407	0.917141	1.02346	0.575273	0.554184	0.592298	0.616682		0.864592	0.764576	1.00627	0.4655	0.613606	0.036419		1.01586	60.7484	21.8653
									1.0471	2.04388	1.03921	1.22346	0.099486				0.864592	0.855136	0.698925	0.600475	0.482304	0.422651	0.040741		no HEXB	0.045308	0.039926	0.04701	0.049592	0.061509	0.037015	0.044704	0.041409		1.006	0.713568	0.608202	0.588264	0.474037	0.031627		1.00411	51.1408	20.1375
	ED Figure 7e								0.9903	1.94918	1.26535	0.731505	0.138667				1.006	0.89966	0.526828	0.529529	0.434322	0.318744	0.046458												1.10699	0.726806	0.609931	0.554817	0.5653	0.032302		0.998238	52.8851	20.4468
									1.00555	2.12343	1.3048	0.859434					1.10699	0.977522	0.707894	0.60723	0.422705	0.484274	0.024869												1.10649	0.867683	0.803079	0.555033	0.677836	0.032367		0.984187	55.238	17.5104
	0	2µM	1	0.5	0.1	0+Im	1+Im		1.24861	2.08718	1.10109	0.924867					0.997494	0.780735	0.625852	0.617272	0.449213	0.402589	0.018438												0.940258	0.821876	0.638151	0.84527	0.601776	0.028425		1.03141	58.5381	17.5037
	0.9512	1.49136	1.02968	0.870507	1.13266	1.97946	0.781309		0.481257	2.01741	0.954976	0.872801					0.984855	0.767504	0.637174	0.547298	0.43159	0.38226	0.022775												1.08663	0.84466	0.619658	0.754006	0.773957			0.965634	52.3116	15.0921
	1.04	1.53484	0.833784	0.941742	1.32713	3.75254	0.632906		0.859084	2.10962	1.13922	0.783702					0.988358	0.773953	0.646162	0.574354	0.531806	0.46465													0.998937	0.883997	0.668383	0.756685	0.679557			1.01876	57.0323	9.72296
	1.0088	1.62327	0.737124	1.53963	1.36861	3.08595	0.658191		1.0375	2.17357	1.0538	0.709855					1.02929	0.692101	0.533196	0.584287	0.391174
	0.971315		0.680162	0.956685		3.11827	1.03588		1.19181	2.21091	1.48637	1.09995
	1.14536		1.09153	0.762629			0.980511		1.04898	2.26928	1.26189	0.955765
	0.883327		0.75138	1.32561			0.799143		1.33776	2.13509	1.69941	1.24949
							0.983619
							0.941616
							0.993028		ED Figure 7i									ED Figure 7r
							0.90667
							0.803343		Untreated	WT		Untreated	WT	WT+BFA					Hexb+/-: MG-depletion + Hexb+/- transplantation						Hexb+/-: MG depletion						Hexb+/-: no treatment						Hexb-/-: MG-depletion + Hexb+/- transplantation						Hexb-/-: MG depletion						Hexb-/-: no treatment
							0.840894		1.01359	1.33406		0.734807	7.36653	4.07211				d10	0.0161083	0.0112332	0.0386846	0.00519091	0.0282616		0.0185527	0.0195964	0.025364	0.0315162	0.0315712		1.17805	1.1068	0.933265	0.817335	0.964548		0.00436696	0.00453175	0.00471027	0.00443562	0.00433949	0.00667403	0.00414724	0.0042571	0.00475147	0.00468281	0.00514971	0.00433949	0.0065779
									0.999684	1.28046		1.17953	6.58702	5.92668				d17	0.215739	0.18278	0.241748	0.195373	0.15202		0.0207499	0.0155453	0.0873391	0.0847162	0.0659575		0.997383	0.916717	0.864795	0.93034	1.1516		0.260617	0.231092	0.296802	0.128853	0.142736	0.129031	0.00406484	0.00394125	0.00431203	0.00558915	0.00605606	0.00514971	0.00619339
									0.932041	1.28555		1.08567	10.3226	6.10403
	ED Figure 7f								1.05469				9.77878
													8.33988					ED Figure 7s				ED Figure 7u
	EGTA
	0	20mM	10	5	1				ED Figure 7k									0.378142	0.215739			Hexb+/-: MG-depletion + Hexb+/-transplantation	Hexb+/-: MG depletion	Hexb+/-: no treatment	Hexb-/-: MG-depletion + Hexb+/-transplantation	Hexb-/-: MG depletion	Hexb-/-: no treatment
	0.9512	0.541472	1.02968	0.870507	0.806763													0.280805	0.18278			0.378142	0.0153701	1.0938	0.432249	0.00564026	1.25743
	1.04	1.59183	0.833784	0.941742	0.945427				GM2 36:1				GM2 36:2					0.380217	0.241748			0.280805	0.00758616	0.961234	0.401572	0.00549937	0.965049
	1.0088	1.34643	0.737124	0.620691	0.667363				KO untreated	KO CM	Het untreated		KO untreated	KO CM	Het untreated			0.315225	0.195373			0.380217	0.0139654	0.989963	0.366613	0.00516069	1.07856
	0.9851	1.01167	0.854556	0.827656	0.922597				224108	84104	64924		20672	10088	5510			0.274866	0.15202			0.315225	0.0113063	1.0676	0.364451	0.034747	0.915113
	0.972902	0.826271	0.918641	0.851589	0.955431				223040	103026	59816		21238	13716	6080			0.0153701	0.0207499			0.274866	0.0198651	0.887409	0.245719	0.012565	0.926991
	1.042								200810	93978	55920		18428	10286	7248			0.00758616	0.0155453						0.400273	0.0214603	0.987121
									248196	114816	54224		37044	8974	4342			0.0139654	0.0873391
	Thapsigargin																	0.0113063	0.0847162
	0	50	100	200nM														0.0198651	0.0659575
	0.946583	0.982782	0.58689	0.405897														1.0938	0.997383
	0.976599	0.88695	0.511202	0.51918														0.961234	0.916717
	1.07682	0.888545	0.564253	0.646324														0.989963	0.864795
	0.994942	0.492324	0.430244	0.364549														1.0676	0.93034
	1.04555	0.435644	0.414311	0.368923														0.887409	1.1516
	0.959506	0.450149	0.443454	0.329917
	BAPTA-AM
	0	0.5	1	2	3
	0.933925	0.94862	0.485892	0.438288	0.341395
	1.17577	0.695138	0.488954	0.416093	0.473187
	0.890301	0.747487	0.586765	0.521251	0.492168
[truncated: 71 more columns]

[truncated: 2 more sheets: ED Figure 8, ED Figure 9]
